# Supplementary material for: Gre factors help Salmonella adapt to oxidative stress by improving transcription elongation and fidelity of metabolic genes
Source: PLoS Biol. 2023 Apr 4;21(4):e3002051. doi: 10.1371/journal.pbio.3002051 (PMC10072461; doi:10.1371/journal.pbio.3002051)
Supplement: S1 Table — Table A in S1 Table. Transcript error counts. Table B in S1 Table. Counts per transcript. (XLSX) [file pbio.3002051.s001.xlsx]

## Sheet: A - Transcript Error Counts
Supplemental Table S1A. Transcription error counts and total bases sequenced
Strain_Treatment_Replicate	A>C	A>G	A>T	C>A	C>G	C>T	G>A	G>C	G>T	T>A	T>C	T>G	A - Total Seq	C - Total Seq	T - Total Seq	G - Total Seq
WT_Untreated_1	33	65	30	28	13	62	66	19	28	34	73	28	122058167	117947179	120114546	119356732
WT_Untreated_2	16	79	23	33	11	55	61	15	31	26	83	30	132609640	128461787	130481016	130036813
WT_Untreated_3	28	73	23	34	20	50	65	16	42	30	73	37	116332335	110191153	114556225	109933385
WT_Untreated_4	31	68	24	28	12	63	60	27	24	24	60	28	137075591	130440797	135085609	130212699
WT_H2O2_1	65	119	60	61	31	128	135	46	86	59	144	69	55985125	51742343	55176430	51876140
WT_H2O2_2	40	104	36	56	26	108	90	28	66	40	138	55	87657734	81521301	86527779	81846978
WT_H2O2_3	64	180	86	69	52	162	142	48	92	74	223	94	34843001	33575487	34490652	33401853
WT_H2O2_4	73	158	61	56	69	132	133	52	101	90	235	79	35022189	33781324	34670560	33590891
greAB_Untreated_1	46	86	34	49	27	113	88	43	45	37	122	53	83833978	83317717	83010390	84760238
greAB_Untreated_2	37	81	41	28	20	80	75	34	38	40	99	40	104674216	104939176	103709640	106725261
greAB_Untreated_3	44	103	31	42	23	123	79	32	36	66	138	43	84422361	84485792	83677346	85967319
greAB_Untreated_4	45	102	42	43	17	121	85	32	46	55	133	42	79906439	80856088	79232283	82171572
greAB_H2O2_1	44	113	33	39	27	80	75	31	45	44	119	46	82982056	81974034	82282241	82340124
greAB_H2O2_2	36	94	37	38	23	127	76	34	56	28	134	40	90857537	86608752	89840575	87132012
greAB_H2O2_3	45	123	45	54	30	131	110	34	72	55	149	52	58939535	58134866	58267562	58136041
greAB_H2O2_4	61	140	38	45	37	103	99	39	54	55	154	56	63087678	62477335	62391267	62505045

## Sheet: B - Counts per Transcript
Supplemental Table S1B. Unique single-nucleotide substitution counts per transcript
locus_tag	gene	WT_Untreated_1	WT_Untreated_2	WT_Untreated_3	WT_Untreated_4	WT_H2O2_1	WT_H2O2_2	WT_H2O2_3	WT_H2O2_4	greAB_Untreated_1	greAB_Untreated_2	greAB_Untreated_3	greAB_Untreated_4	greAB_H2O2_1	greAB_H2O2_2	greAB_H2O2_3	greAB_H2O2_4	WT_Untreated_Sum	WT_H2O2_Sum	greAB_Untreated_Sum	greAB_H2O2_Sum
STM14_0001	thrL																	0	0	0	0
STM14_0002	thrA																	0	0	0	0
STM14_0003	thrB																	0	0	0	0
STM14_0004	thrC																	0	0	0	0
STM14_0005	yaaA																	0	0	0	0
STM14_0006	yaaJ																	0	0	0	0
STM14_0007	talB																	0	0	0	0
STM14_0008	mogA					1		1										0	2	0	0
STM14_0009	yaaH					1						1			1		1	0	1	1	2
STM14_0010	htgA																	0	0	0	0
STM14_0011	yaaI																	0	0	0	0
STM14_0012																		0	0	0	0
STM14_0013	dnaK																	0	0	0	0
STM14_0014	dnaJ																	0	0	0	0
STM14_0015								1							1			0	1	0	1
STM14_0016										1			1				1	0	0	2	1
STM14_0017			1								1							1	0	1	0
STM14_0018					1	1			1			1		1		1		1	2	1	2
STM14_0019				1							1							1	0	1	0
STM14_0020																		0	0	0	0
STM14_0021																		0	0	0	0
STM14_0022		1			1						1		2			1		2	0	3	1
STM14_0023			1	1	4	4	1		2	2		1		3	1	3	3	6	7	3	10
STM14_0024			1								2	1						1	0	3	0
STM14_0025								1	1	1		1	1		2			0	2	3	2
STM14_0026																		0	0	0	0
STM14_0027																		0	0	0	0
STM14_0028	bcfA								2									0	2	0	0
STM14_0029	bcfB						1	1								1		0	2	0	1
STM14_0030	bcfC		1			1				1	2	3	1	2	1			1	1	7	3
STM14_0031	bcfD						1			2	2			1				0	1	4	1
STM14_0032	bcfE			1							1	1	1			1	1	1	0	3	2
STM14_0033	bcfF							1	1	1								0	2	1	0
STM14_0034	bcfG																	0	0	0	0
STM14_0035	bcfH		1	1				1								1		2	1	0	1
STM14_0036							1				1							0	1	1	0
STM14_0037							1					2	1		1	1		0	1	3	2
STM14_0038									1				1			1	1	0	1	1	2
STM14_0039							1			1					1	1	1	0	1	1	3
STM14_0040																		0	0	0	0
STM14_0041				1		1		2	2		2		2				2	1	5	4	2
STM14_0042															1			0	0	0	1
STM14_0043					1		1								1	1	1	1	1	0	3
STM14_0044								2	1	1		1	2				3	0	3	4	3
STM14_0045						1		1	1						1			0	3	0	1
STM14_0046					1	1		1	1	1	1					2	1	1	3	2	3
STM14_0047						1	2		1									0	4	0	0
STM14_0048	nhaA																	0	0	0	0
STM14_0049	nhaR																	0	0	0	0
STM14_0050			3		1	1	2	1	1	1	1	1		1			1	4	5	3	2
STM14_0051			1								1		1	1		1		1	0	2	2
STM14_0052	rpsT																	0	0	0	0
STM14_0053	yaaY													1				0	0	0	1
STM14_0054	ribF																	0	0	0	0
STM14_0055	ileS																	0	0	0	0
STM14_0056	lspA																	0	0	0	0
STM14_0057																		0	0	0	0
STM14_0058	slpA																	0	0	0	0
STM14_0059	ispH							1										0	1	0	0
STM14_0060								1										0	1	0	0
STM14_0061	rihC								1									0	1	0	0
STM14_0062									1									0	1	0	0
STM14_0063								2										0	2	0	0
STM14_0064		1																1	0	0	0
STM14_0065			1											1				1	0	0	1
STM14_0066																		0	0	0	0
STM14_0067			1	1	1	1	1		1	1		1		1			3	3	3	2	4
STM14_0068						1		1										0	2	0	0
STM14_0069	citC2	1	3			1	1					1						4	2	1	0
STM14_0070	citD2											1		1				0	0	1	1
STM14_0071	citE2	1									1	1		2	1			1	0	2	3
STM14_0072	citF2	2	1	1					1		2	1	1	2				4	1	4	2
STM14_0073	citX2		1		1	2					1		1					2	2	2	0
STM14_0074	citG2				1	1	1		1	1				1				1	3	1	1
STM14_0075	dapB																	0	0	0	0
STM14_0076							1		1							1		0	2	0	1
STM14_0077	carA	1	1						1			1	2			2		2	1	3	2
STM14_0078	carB					1		2		1		1		1		1	1	0	3	2	3
STM14_0079																		0	0	0	0
STM14_0080	tnpA_1							1			1							0	1	1	0
STM14_0081	caiF																	0	0	0	0
STM14_0082	caiE					1	1	1								1		0	3	0	1
STM14_0083	caiD																	0	0	0	0
STM14_0084	caiC				1		1	2			1						3	1	3	1	3
STM14_0085	caiB		1		1	1	1	1	1	1	1				1	1		2	4	2	2
STM14_0086				1	1													2	0	0	0
STM14_0087	caiA						1	1	2				1		1	1	1	0	4	1	3
STM14_0088	caiT		1		1	2		1					1		1			2	3	1	1
STM14_0089																		0	0	0	0
STM14_0090	fixA					1			1		2		1					0	2	3	0
STM14_0091	fixB	1	1			1									1			2	1	0	1
STM14_0092	fixC			1		1						1	3		1			1	1	4	1
STM14_0093	fixX																	0	0	0	0
STM14_0094	yaaU	2					2							1				2	2	0	1
STM14_0095																		0	0	0	0
STM14_0096																		0	0	0	0
STM14_0097																		0	0	0	0
STM14_0098																		0	0	0	0
STM14_0099																		0	0	0	0
STM14_0100			1			2	1		1	1	1	1	2	1		1	2	1	4	5	4
STM14_0101																		0	0	0	0
STM14_0102							1			1						1		0	1	1	1
STM14_0103	yabF																	0	0	0	0
STM14_0104	kefC			1				2							3	1	1	1	2	0	5
STM14_0105																		0	0	0	0
STM14_0106	folA																	0	0	0	0
STM14_0107	apaH																	0	0	0	0
STM14_0108	apaG																	0	0	0	0
STM14_0109	ksgA																	0	0	0	0
STM14_0110	pdxA_1					1												0	1	0	0
STM14_0111	surA								2									0	2	0	0
STM14_0112	imp																	0	0	0	0
STM14_0113																		0	0	0	0
STM14_0114	djlA																	0	0	0	0
STM14_0115	rluA							1										0	1	0	0
STM14_0116	hepA					3	1		1		1					2		0	5	1	2
STM14_0117	polB																	0	0	0	0
STM14_0118											2							0	0	2	0
STM14_0119																		0	0	0	0
STM14_0120	araD	1	2							1		1	1	1		1		3	0	3	2
STM14_0121	araA		3	1		1	1			1		2		1	2	3	1	4	2	3	7
STM14_0122	araB				1	1			1	1			1				1	1	2	2	1
STM14_0123	araC																1	0	0	0	1
STM14_0124	yabI							1		1	1	2		1				0	1	4	1
STM14_0125	thiQ					1			1									0	2	0	0
STM14_0126	thiP						1				1		1	1			1	0	1	2	2
STM14_0127	tbpA					1		1	2	1								0	4	1	0
STM14_0128											1		1					0	0	2	0
STM14_0129	yabN							1										0	1	0	0
STM14_0130																		0	0	0	0
STM14_0131	leuD																	0	0	0	0
STM14_0132	leuC																	0	0	0	0
STM14_0133	leuB																	0	0	0	0
STM14_0134	leuA																	0	0	0	0
STM14_0135	leuL																	0	0	0	0
STM14_0136									1									0	1	0	0
STM14_0137																		0	0	0	0
STM14_0138	leuO			1		1			1				1	1	1		1	1	2	1	3
STM14_0139	ilvI							1										0	1	0	0
STM14_0140	ilvH																	0	0	0	0
STM14_0141																		0	0	0	0
STM14_0142	fruR																	0	0	0	0
STM14_0143																		0	0	0	0
STM14_0144																1		0	0	0	1
STM14_0145	yabB																	0	0	0	0
STM14_0146	mraW																	0	0	0	0
STM14_0147	ftsL																	0	0	0	0
STM14_0148	ftsI							1	1							1	1	0	2	0	2
STM14_0149	murE							2	1									0	3	0	0
STM14_0150	murF								1									0	1	0	0
STM14_0151	mraY								1	1								0	1	1	0
STM14_0152	murD							2								1		0	2	0	1
STM14_0153	ftsW					1	1	3					2					0	5	2	0
STM14_0154	murG							1									1	0	1	0	1
STM14_0155	murC					1			3						1			0	4	0	1
STM14_0156	ddl_2								1									0	1	0	0
STM14_0157	ftsQ							1	1									0	2	0	0
STM14_0158	ftsA																	0	0	0	0
STM14_0159	ftsZ																	0	0	0	0
STM14_0160	lpxC																	0	0	0	0
STM14_0161	yacA																	0	0	0	0
STM14_0162	secA							2										0	2	0	0
STM14_0163	mutT								1	1								0	1	1	0
STM14_0164																		0	0	0	0
STM14_0165								1										0	1	0	0
STM14_0166	yacG																	0	0	0	0
STM14_0167	yacF					1			4									0	5	0	0
STM14_0168	coaE																	0	0	0	0
STM14_0169	guaC							1									1	0	1	0	1
STM14_0170	hofC	1			2				1	1	1						1	3	1	2	1
STM14_0171	hofB											1	1			1		0	0	2	1
STM14_0172	ppdD							1								1	1	0	1	0	2
STM14_0173																		0	0	0	0
STM14_0174	nadC							1	2									0	3	0	0
STM14_0175	ampD																	0	0	0	0
STM14_0176	ampE							1										0	1	0	0
STM14_0177					2	2		1										2	3	0	0
STM14_0178											1		1				2	0	0	2	2
STM14_0179																		0	0	0	0
STM14_0180	aroP																	0	0	0	0
STM14_0181																		0	0	0	0
STM14_0182	pdhR																	0	0	0	0
STM14_0183	aceE																1	0	0	0	1
STM14_0184	aceF					1							1					0	1	1	0
STM14_0185	lpdA																	0	0	0	0
STM14_0186																		0	0	0	0
STM14_0187																		0	0	0	0
STM14_0188				1			3				1		1					1	3	2	0
STM14_0189	yacH			2		1	1	2		1				1			1	2	4	1	2
STM14_0190	acnB																	0	0	0	0
STM14_0191																		0	0	0	0
STM14_0192	yacL																	0	0	0	0
STM14_0193	kdgT			1	1	1				1	1		1			1		2	1	3	1
STM14_0194		2	1			3	3	1	2	2				1				3	9	2	1
STM14_0195	pdxA_2	1			1										1	1		2	0	0	2
STM14_0196																		0	0	0	0
STM14_0197	speD							3		1			1					0	3	2	0
STM14_0198	speE					1			1									0	2	0	0
STM14_0199	yacC																	0	0	0	0
STM14_0200	cueO						1		1	1								0	2	1	0
STM14_0201	gcd								1									0	1	0	0
STM14_0202	hpt																	0	0	0	0
STM14_0203	yadF																	0	0	0	0
STM14_0204	yadG					1		1										0	2	0	0
STM14_0205	yadH		1			1		1					1					1	2	1	0
STM14_0206	stiH	1			1		1		2	1		2	1		1	1		2	3	4	2
STM14_0207	stiC			1	1	3				2		2		2	5	2	1	2	3	4	10
STM14_0208	stiB											1						0	0	1	0
STM14_0209	stiA							1	2		1		1					0	3	2	0
STM14_0210									1									0	1	0	0
STM14_0211	yadI																	0	0	0	0
STM14_0212	yadE								2									0	2	0	0
STM14_0213	panD																	0	0	0	0
STM14_0214	panC					1			1									0	2	0	0
STM14_0215									1									0	1	0	0
STM14_0216	panB					1				1								0	1	1	0
STM14_0217	folK							1				1	2		1			0	1	3	1
STM14_0218	pcnB					3		1	1								1	0	5	0	1
STM14_0219	yadB												1				1	0	0	1	1
STM14_0220	dksA																	0	0	0	0
STM14_0221	sfsA																	0	0	0	0
STM14_0222	ligT							1	1									0	2	0	0
STM14_0223	hrpB					1	1		1						3			0	3	0	3
STM14_0224																		0	0	0	0
STM14_0225																		0	0	0	0
STM14_0226	mrcB																	0	0	0	0
STM14_0227																		0	0	0	0
STM14_0228	fhuA							1					1					0	1	1	0
STM14_0229	fhuC			1					1								1	1	1	0	1
STM14_0230	fhuD		1			1	1				1		1		1	1		1	2	2	2
STM14_0231	fhuB	1	1			1		1		2	2			1	3			2	2	4	4
STM14_0232								1									1	0	1	0	1
STM14_0233					1													1	0	0	0
STM14_0234	stfA					1							1					0	1	1	0
STM14_0235	stfC		1	1	2		3	1	2		2	1	3	1	1	1	3	4	6	6	6
STM14_0236	stfD									1	1		1	1	1			0	0	3	2
STM14_0237	stfE		1															1	0	0	0
STM14_0238	stfF																	0	0	0	0
STM14_0239	stfG						1											0	1	0	0
STM14_0240																		0	0	0	0
STM14_0241	hemL																	0	0	0	0
STM14_0242																		0	0	0	0
STM14_0243	yadQ					4	1		1						1			0	6	0	1
STM14_0244	yadR																	0	0	0	0
STM14_0245	yadS																	0	0	0	0
STM14_0246	btuF		1				1									1		1	1	0	1
STM14_0247	pfs																	0	0	0	0
STM14_0248	dgt																	0	0	0	0
STM14_0249	htrA																	0	0	0	0
STM14_0250	cdaR	1				1		2					1	1				1	3	1	1
STM14_0251	yaeH																	0	0	0	0
STM14_0252																		0	0	0	0
STM14_0253	dapD																	0	0	0	0
STM14_0254	glnD							1	2									0	3	0	0
STM14_0255	map																	0	0	0	0
STM14_0256																		0	0	0	0
STM14_0257	rpsB																	0	0	0	0
STM14_0258	tsf																	0	0	0	0
STM14_0259	pyrH							1								2		0	1	0	2
STM14_0260	frr																	0	0	0	0
STM14_0261	dxr								1									0	1	0	0
STM14_0262																		0	0	0	0
STM14_0263	uppS								1									0	1	0	0
STM14_0264	cdsA																	0	0	0	0
STM14_0265	yaeL																	0	0	0	0
STM14_0266	yaeT								1									0	1	0	0
STM14_0267	hlpA																	0	0	0	0
STM14_0268	lpxD																	0	0	0	0
STM14_0269	fabZ																	0	0	0	0
STM14_0270	lpxA																	0	0	0	0
STM14_0271	lpxB					1												0	1	0	0
STM14_0272	rnhB							1										0	1	0	0
STM14_0273	dnaE					1	1	3	2						1			0	7	0	1
STM14_0274	accA						1											0	1	0	0
STM14_0275															1		2	0	0	0	3
STM14_0276	ldcC					4	1		1							1		0	6	0	1
STM14_0277	yaeR					1												0	1	0	0
STM14_0278	tilS							1								1		0	1	0	1
STM14_0279	rof																	0	0	0	0
STM14_0280	yaeP																	0	0	0	0
STM14_0281	yaeQ																	0	0	0	0
STM14_0282	yaeJ																	0	0	0	0
STM14_0283	cutF																	0	0	0	0
STM14_0284	proS																	0	0	0	0
STM14_0285	yaeB							1		1								0	1	1	0
STM14_0286	rcsF																	0	0	0	0
STM14_0287	metQ																	0	0	0	0
STM14_0288	yaeE											1						0	0	1	0
STM14_0289	metN																	0	0	0	0
STM14_0290	yaeD																	0	0	0	0
STM14_0291																		0	0	0	0
STM14_0292																		0	0	0	0
STM14_0293	rrsH																	0	0	0	0
STM14_0294	ileV																	0	0	0	0
STM14_0295	alaV																	0	0	0	0
STM14_0296																		0	0	0	0
STM14_0297	rrlH																	0	0	0	0
STM14_0298	rrfH																	0	0	0	0
STM14_0299	aspU																	0	0	0	0
STM14_0300	dkgB															2	1	0	0	0	3
STM14_0301	yafC												1	1	1		1	0	0	1	3
STM14_0302		1	1		1	1	1		1	1					1			3	3	1	1
STM14_0303	yafD																	0	0	0	0
STM14_0304	yafE																	0	0	0	0
STM14_0305	dniR																	0	0	0	0
STM14_0306	gloB																	0	0	0	0
STM14_0307	yafS																	0	0	0	0
STM14_0308	rnhA								1									0	1	0	0
STM14_0309	dnaQ																	0	0	0	0
STM14_0310																		0	0	0	0
STM14_0311	aspV																	0	0	0	0
STM14_0312																		0	0	0	0
STM14_0313				2			3				1		1	1		1	1	2	3	2	3
STM14_0314					1		1			1	3					1		1	1	4	1
STM14_0315		1		1	1		1	1	1			2				2		3	3	2	2
STM14_0316							1	1										0	2	0	0
STM14_0317			1				2	1	1				1		1			1	4	1	1
STM14_0318										1		1			1			0	0	2	1
STM14_0319		2	1	2							2	2	1	1	1	1	2	5	0	5	5
STM14_0320		2		1	1	1	1								1			4	2	0	1
STM14_0321			2		3					3	1							5	0	4	0
STM14_0322																		0	0	0	0
STM14_0323									2									0	2	0	0
STM14_0324												1		1				0	0	1	1
STM14_0325			1															1	0	0	0
STM14_0326				1													1	1	0	0	1
STM14_0327					1		1	1				1				2		1	2	1	2
STM14_0328																1	1	0	0	0	2
STM14_0329		1		2						1		1	2	1	2		2	3	0	4	5
STM14_0330		1		1	1		1			1		1				1	1	3	1	2	2
STM14_0331								1	1	1		1						0	2	2	0
STM14_0332									1									0	1	0	0
STM14_0333		1	3	1		1	2	2	1		2	1	1		1	1	2	5	6	4	4
STM14_0334		1		1			2							3			1	2	2	0	4
STM14_0335									1									0	1	0	0
STM14_0336										1		1						0	0	2	0
STM14_0337			1											1				1	0	0	1
STM14_0338		1	3	1	1		1	1	1	1	3	4		2			1	6	3	8	3
STM14_0339									1			1	1		1			0	1	2	1
STM14_0340		1	1	1	4	2	1	1		1	2	1	5	4	2	2	2	7	4	9	10
STM14_0341			1				1											1	1	0	0
STM14_0342																		0	0	0	0
STM14_0343																		0	0	0	0
STM14_0344																		0	0	0	0
STM14_0345								2	1	1	1							0	3	2	0
STM14_0346																		0	0	0	0
STM14_0347											1							0	0	1	0
STM14_0348																		0	0	0	0
STM14_0349								1										0	1	0	0
STM14_0350												1						0	0	1	0
STM14_0351																		0	0	0	0
STM14_0352	safA																	0	0	0	0
STM14_0353	safB						1			1		1					1	0	1	2	1
STM14_0354	safC	1			2		2	2		1	1	1	2		2	3		3	4	5	5
STM14_0355	safD																	0	0	0	0
STM14_0356	ybeJ					1												0	1	0	0
STM14_0357							1										1	0	1	0	1
STM14_0358	sinR																	0	0	0	0
STM14_0359																		0	0	0	0
STM14_0360																		0	0	0	0
STM14_0361																		0	0	0	0
STM14_0362																		0	0	0	0
STM14_0363																		0	0	0	0
STM14_0364	yafV																	0	0	0	0
STM14_0365	fadE							2								1		0	2	0	1
STM14_0366	gmhA																	0	0	0	0
STM14_0367	yafJ																	0	0	0	0
STM14_0368	yafK																	0	0	0	0
STM14_0369	dinP																	0	0	0	0
STM14_0370						1			1	1			1					0	2	2	0
STM14_0371	prfH						1		1		1		1					0	2	2	0
STM14_0372	pepD																	0	0	0	0
STM14_0373	gpt																	0	0	0	0
STM14_0374	frsA																1	0	0	0	1
STM14_0375	crl																	0	0	0	0
STM14_0376	phoE							1										0	1	0	0
STM14_0377																		0	0	0	0
STM14_0378	proB								1						1			0	1	0	1
STM14_0379	proA																	0	0	0	0
STM14_0380	thrW																	0	0	0	0
STM14_0381			1															1	0	0	0
STM14_0382											1	1			1	1		0	0	2	2
STM14_0383																		0	0	0	0
STM14_0384			1							1			2			1	3	1	0	3	4
STM14_0385		1		1						1	1	1			1	2		2	0	3	3
STM14_0386								1			1	1	1			1	1	0	1	3	2
STM14_0387							1		1							1		0	2	0	1
STM14_0388														2				0	0	0	2
STM14_0389								1										0	1	0	0
STM14_0390																		0	0	0	0
STM14_0391									2									0	2	0	0
STM14_0392	stbE					1	1	1			1	1						0	3	2	0
STM14_0393	stbD				1				1		1	2		1	1			1	1	3	2
STM14_0394	stbC	1	1		1	2	3	1	2				3	1			1	3	8	3	2
STM14_0395	stbB											1						0	0	1	0
STM14_0396	stbA								1			1						0	1	1	0
STM14_0397																		0	0	0	0
STM14_0398										1			1					0	0	2	0
STM14_0399								2								1	1	0	2	0	2
STM14_0400																		0	0	0	0
STM14_0401																		0	0	0	0
STM14_0402																		0	0	0	0
STM14_0403										1								0	0	1	0
STM14_0404								1					1					0	1	1	0
STM14_0405								1										0	1	0	0
STM14_0406																		0	0	0	0
STM14_0407																		0	0	0	0
STM14_0408					1		2				3		1		1			1	2	4	1
STM14_0409		1	1	1						2	2		2	1	5		3	3	0	6	9
STM14_0410							1	1		1		2		2				0	2	3	2
STM14_0411																		0	0	0	0
STM14_0412				2		2	3	2	1	2		1		1		1		2	8	3	2
STM14_0413						1			1									0	2	0	0
STM14_0414																		0	0	0	0
STM14_0415																		0	0	0	0
STM14_0416										2		1			1			0	0	3	1
STM14_0417	mod																	0	0	0	0
STM14_0418	res					2		2	2			1				1		0	6	1	1
STM14_0419									1									0	1	0	0
STM14_0420																		0	0	0	0
STM14_0421																		0	0	0	0
STM14_0422			1		1		2		1	1				2	1	1		2	3	1	4
STM14_0423																		0	0	0	0
STM14_0424															1			0	0	0	1
STM14_0425																		0	0	0	0
STM14_0426	foxA			1				2	1		2		1			2		1	3	3	2
STM14_0427	yahN																	0	0	0	0
STM14_0428	yahO							1										0	1	0	0
STM14_0429	prpR	1	2	1		1	1			1	1		1		1		2	4	2	3	3
STM14_0430																1		0	0	0	1
STM14_0431	prpB		1		1	1										1	1	2	1	0	2
STM14_0432	prpC															1		0	0	0	1
STM14_0433	prpD			1		1			3					1	1	1	2	1	4	0	5
STM14_0434	prpE			1	1	1	1	2		1				2		1		2	4	1	3
STM14_0435	hemB																	0	0	0	0
STM14_0436																		0	0	0	0
STM14_0437															1			0	0	0	1
STM14_0438	yaiU					1		1	1	1						1		0	3	1	1
STM14_0439	yaiV																	0	0	0	0
STM14_0440	ampH								3									0	3	0	0
STM14_0441								1										0	1	0	0
STM14_0442																		0	0	0	0
STM14_0443	sbmA																	0	0	0	0
STM14_0444	yaiW					1			2									0	3	0	0
STM14_0445	yaiY								1									0	1	0	0
STM14_0446																		0	0	0	0
STM14_0447	yaiZ																	0	0	0	0
STM14_0448	ddl_1							1										0	1	0	0
STM14_0449																		0	0	0	0
STM14_0450						3		1										0	4	0	0
STM14_0451																		0	0	0	0
STM14_0452	yaiB																	0	0	0	0
STM14_0453		2	1		1						2			1			1	4	0	2	2
STM14_0454	psiF																	0	0	0	0
STM14_0455	yaiC		1	1												1	1	2	0	0	2
STM14_0456	proC								1									0	1	0	0
STM14_0457																		0	0	0	0
STM14_0458	yaiI					2												0	2	0	0
STM14_0459	aroL																	0	0	0	0
STM14_0460	yaiA																	0	0	0	0
STM14_0461	aroM																	0	0	0	0
STM14_0462	yaiE																	0	0	0	0
STM14_0463	rdgC																	0	0	0	0
STM14_0464																		0	0	0	0
STM14_0465	yajF																1	0	0	0	1
STM14_0466	araJ							1	1	1		1						0	2	2	0
STM14_0467	sbcC					1	1	2		2	2	1	2			2	4	0	4	7	6
STM14_0468	sbcD															1	1	0	0	0	2
STM14_0469																		0	0	0	0
STM14_0470	phoB								1									0	1	0	0
STM14_0471	phoR							1	1				1				1	0	2	1	1
STM14_0472																		0	0	0	0
STM14_0473	brnQ							1										0	1	0	0
STM14_0474	proY								1									0	1	0	0
STM14_0475	malZ				1					1	1			1	1	1		1	0	2	3
STM14_0476																		0	0	0	0
STM14_0477	yajB	1				1		1		1					1		1	1	2	1	2
STM14_0478	queA						1	2	1		1		1			1		0	4	2	1
STM14_0479																		0	0	0	0
STM14_0480	tgt					1			1									0	2	0	0
STM14_0481	yajC																	0	0	0	0
STM14_0482	secD							2	2									0	4	0	0
STM14_0483	secF							1										0	1	0	0
STM14_0484																		0	0	0	0
STM14_0485							1		1									0	2	0	0
STM14_0486	yajD																	0	0	0	0
STM14_0487																		0	0	0	0
STM14_0488																		0	0	0	0
STM14_0489	tsx					2	1	1									1	0	4	0	1
STM14_0490	yajI	1						1	1					1	1			1	2	0	2
STM14_0491																		0	0	0	0
STM14_0492	ybaD																	0	0	0	0
STM14_0493	ribD							1										0	1	0	0
STM14_0494	ribH																	0	0	0	0
STM14_0495	nusB																	0	0	0	0
STM14_0496	thiL							1	1									0	2	0	0
STM14_0497	pgpA										1	1					1	0	0	2	1
STM14_0498																		0	0	0	0
STM14_0499	yajO														1			0	0	0	1
STM14_0500	dxs								1									0	1	0	0
STM14_0501	ispA																	0	0	0	0
STM14_0502	xseB																	0	0	0	0
STM14_0503	thiI										1					1		0	0	1	1
STM14_0504	phnV									2			1					0	0	3	0
STM14_0505	phnU	1	2									1						3	0	1	0
STM14_0506	phnT				1	1		1					1					1	2	1	0
STM14_0507	phnS															1		0	0	0	1
STM14_0508	phnR								1		1							0	1	1	0
STM14_0509									1									0	1	0	0
STM14_0510	phnW	1			1			2	2	1	1		2			2	1	2	4	4	3
STM14_0511	phnX	1	1	1			1	1			1					1	1	3	2	1	2
STM14_0512	thiJ					1												0	1	0	0
STM14_0513	apbA																	0	0	0	0
STM14_0514	yajQ																	0	0	0	0
STM14_0515	yajR								1						2	1		0	1	0	3
STM14_0516																		0	0	0	0
STM14_0517										1	1		1	1				0	0	3	1
STM14_0518												1				1	1	0	0	1	2
STM14_0519	cyoE																	0	0	0	0
STM14_0520	cyoD																	0	0	0	0
STM14_0521	cyoC																	0	0	0	0
STM14_0522	cyoB							1										0	1	0	0
STM14_0523	cyoA																	0	0	0	0
STM14_0524	ampG		1			1	1		2	1	1							1	4	2	0
STM14_0525	yajG							1									1	0	1	0	1
STM14_0526																		0	0	0	0
STM14_0527	bolA																	0	0	0	0
STM14_0528																		0	0	0	0
STM14_0529	tig																	0	0	0	0
STM14_0530	clpP																	0	0	0	0
STM14_0531																		0	0	0	0
STM14_0532	clpX																	0	0	0	0
STM14_0533	lon																	0	0	0	0
STM14_0534	hupB																	0	0	0	0
STM14_0535	cypD																	0	0	0	0
STM14_0536																		0	0	0	0
STM14_0537	ybaV					1	2									1		0	3	0	1
STM14_0538	ybaW																	0	0	0	0
STM14_0539	ybaX																	0	0	0	0
STM14_0540	ybaE				2	1									1			2	1	0	1
STM14_0541	cof																	0	0	0	0
STM14_0542																		0	0	0	0
STM14_0543	ybaO																	0	0	0	0
STM14_0544	mdlA							1							1			0	1	0	1
STM14_0545	mdlB					1	1		1			1						0	3	1	0
STM14_0546	glnK																	0	0	0	0
STM14_0547	amtB																	0	0	0	0
STM14_0548	tesB																	0	0	0	0
STM14_0549	ybaY																	0	0	0	0
STM14_0550	ybaZ																	0	0	0	0
STM14_0551	ffs																	0	0	0	0
STM14_0552	ylaB								1					1			1	0	1	0	2
STM14_0553	rpmE2																	0	0	0	0
STM14_0554	rpmJ_1																	0	0	0	0
STM14_0555	ylaC																	0	0	0	0
STM14_0556	maa																	0	0	0	0
STM14_0557	hha																	0	0	0	0
STM14_0558	ybaJ																	0	0	0	0
STM14_0559	acrB					2		1										0	3	0	0
STM14_0560	acrA																	0	0	0	0
STM14_0561	acrR																	0	0	0	0
STM14_0562																		0	0	0	0
STM14_0563	aefA		2			1	1	1	1	3	2						1	2	4	5	1
STM14_0564						1									1			0	1	0	1
STM14_0565	ybaM																	0	0	0	0
STM14_0566	priC																	0	0	0	0
STM14_0567	ybaN								1									0	1	0	0
STM14_0568	apt																	0	0	0	0
STM14_0569	dnaX					1												0	1	0	0
STM14_0570	ybaB																	0	0	0	0
STM14_0571	recR								1									0	1	0	0
STM14_0572	htpG																	0	0	0	0
STM14_0573																		0	0	0	0
STM14_0574	adk																1	0	0	0	1
STM14_0575																		0	0	0	0
STM14_0576	hemH																	0	0	0	0
STM14_0577	aes	1						1			1		2					1	1	3	0
STM14_0578	gsk						1						1					0	1	1	0
STM14_0579	ybaL																	0	0	0	0
STM14_0580																		0	0	0	0
STM14_0581	fsr					1		2		1				1		1		0	3	1	2
STM14_0582	ushA																	0	0	0	0
STM14_0583	ybaK																	0	0	0	0
STM14_0584	ybaP					1												0	1	0	0
STM14_0585																		0	0	0	0
STM14_0586	copA												1	1		1		0	0	1	2
STM14_0587	cueR																	0	0	0	0
STM14_0588	ybbJ																	0	0	0	0
STM14_0589	ybbK																	0	0	0	0
STM14_0590	ybbL																	0	0	0	0
STM14_0591	ybbM																	0	0	0	0
STM14_0592	ybbN																	0	0	0	0
STM14_0593	ybbO								1	1								0	1	1	0
STM14_0594	tesA																	0	0	0	0
STM14_0595	ybbA																	0	0	0	0
STM14_0596	ybbP					1									1		1	0	1	0	2
STM14_0597																		0	0	0	0
STM14_0598												2		1				0	0	2	1
STM14_0599																		0	0	0	0
STM14_0600	sfbA																	0	0	0	0
STM14_0601	sfbB							1										0	1	0	0
STM14_0602	sfbC																	0	0	0	0
STM14_0603	ybbB								1									0	1	0	0
STM14_0604	ybbS								1		1							0	1	1	0
STM14_0605	allA																	0	0	0	0
STM14_0606	allR			1				1									1	1	1	0	1
STM14_0607	gcl				2			2		1	2		2	1				2	2	5	1
STM14_0608	gip								1	1						1	1	0	1	1	2
STM14_0609	glxR						1							1		1		0	1	0	2
STM14_0610												1		1	1	1		0	0	1	3
STM14_0611	ybbV		1															1	0	0	0
STM14_0612	allP		1			1		1										1	2	0	0
STM14_0613	allB	1						1			1						1	1	1	1	1
STM14_0614	ybbY						2	3	1	1			1			1		0	6	2	1
STM14_0615	glxK	2	1	2	3	2				2	1		1				2	8	2	4	2
STM14_0616	ylbA							1	1									0	2	0	0
STM14_0617	allC	1			1					1				1	1			2	0	1	2
STM14_0618	allD			1						1	2			1			1	1	0	3	2
STM14_0619	fdrA	1			1			1		3				1			1	2	1	3	2
STM14_0620	ylbE	1									1	1	1	1	1		2	1	0	3	4
STM14_0621	ylbF																	0	0	0	0
STM14_0622	arcC			1			1		1	1	1	1		1			1	1	2	3	2
STM14_0623	purK												1					0	0	1	0
STM14_0624	purE													1	1			0	0	0	2
STM14_0625	lpxH		1						2	1	1							1	2	2	0
STM14_0626	ppiB																	0	0	0	0
STM14_0627	cysS																	0	0	0	0
STM14_0628																		0	0	0	0
STM14_0629																		0	0	0	0
STM14_0630	ybcI							1		1	2							0	1	3	0
STM14_0631	ybcJ																	0	0	0	0
STM14_0632	folD																	0	0	0	0
STM14_0633				1														1	0	0	0
STM14_0634																		0	0	0	0
STM14_0635	fimA									1							1	0	0	1	1
STM14_0636	fimI					1			2	1	1				1	1		0	3	2	2
STM14_0637	fimC	1					1							2				1	1	0	2
STM14_0638	fimD		1			1			1		1	2		3	2	1	1	1	2	3	7
STM14_0639	fimH			2		2	1		2	1	1	1		1		1		2	5	3	2
STM14_0640	fimF							2	2	1			1		1			0	4	2	1
STM14_0641	fimZ								1							1		0	1	0	1
STM14_0642	fimY																	0	0	0	0
STM14_0643																		0	0	0	0
STM14_0644	fimW																	0	0	0	0
STM14_0645																		0	0	0	0
STM14_0646	argU																	0	0	0	0
STM14_0647																		0	0	0	0
STM14_0648						2			1	1		1						0	3	2	0
STM14_0649							1							1				0	1	0	1
STM14_0650		1	1							1	3	1			1	1	1	2	0	5	3
STM14_0651	yfdH																1	0	0	0	1
STM14_0652	gtrA															1		0	0	0	1
STM14_0653																		0	0	0	0
STM14_0654										1								0	0	1	0
STM14_0655																		0	0	0	0
STM14_0656																		0	0	0	0
STM14_0657								1								1		0	1	0	1
STM14_0658					1													1	0	0	0
STM14_0659								1				1	1					0	1	2	0
STM14_0660												1						0	0	1	0
STM14_0661		1				1											2	1	1	0	2
STM14_0662						1												0	1	0	0
STM14_0663	pheP						1	1					1					0	2	1	0
STM14_0664	ybdG							1	1									0	2	0	0
STM14_0665																		0	0	0	0
STM14_0666	apeE			1														1	0	0	0
STM14_0667						2	1		2				1			2		0	5	1	2
STM14_0668										1	1	1	1		1			0	0	4	1
STM14_0669			1		1	1									1	1	1	2	1	0	3
STM14_0670								1			1	1				1	1	0	1	2	2
STM14_0671						1	1							1	1			0	2	0	2
STM14_0672		1								1							1	1	0	1	1
STM14_0673															1		1	0	0	0	2
STM14_0674	nfnB																	0	0	0	0
STM14_0675	ybdF																	0	0	0	0
STM14_0676																		0	0	0	0
STM14_0677																		0	0	0	0
STM14_0678																		0	0	0	0
STM14_0679	ybdJ																	0	0	0	0
STM14_0680	ybdK	1	1	1					2					1	2		2	3	2	0	5
STM14_0681	entD								1								2	0	1	0	2
STM14_0682	fepA	1	1	2	1	1		1			1	1	2					5	2	4	0
STM14_0683																		0	0	0	0
STM14_0684	fes								1	3								0	1	3	0
STM14_0685	ybdZ																	0	0	0	0
STM14_0686	entF		3	3	1	2		1	4	3			2			1		7	7	5	1
STM14_0687	fepE																	0	0	0	0
STM14_0688	fepC								1									0	1	0	0
STM14_0689	fepG	1									1							1	0	1	0
STM14_0690	fepD																	0	0	0	0
STM14_0691	ybdA				2						1	1				1		2	0	2	1
STM14_0692	fepB		1															1	0	0	0
STM14_0693	entC	1			1		1			1	1	1			1			2	1	3	1
STM14_0694	entE		1		1		1			2	1	1	1		1		1	2	1	5	2
STM14_0695	entB	2				1	1				1		2			1		2	2	3	1
STM14_0696	entA							1										0	1	0	0
STM14_0697	ybdB		1	1										1				2	0	0	1
STM14_0698																		0	0	0	0
STM14_0699	cstA								1									0	1	0	0
STM14_0700	ybdD																	0	0	0	0
STM14_0701	ybdH																	0	0	0	0
STM14_0702	ybdL																	0	0	0	0
STM14_0703	ybdM																	0	0	0	0
STM14_0704	ybdN							1										0	1	0	0
STM14_0705	ybdO																	0	0	0	0
STM14_0706	dsbG																	0	0	0	0
STM14_0707	ahpC																	0	0	0	0
STM14_0708	ahpF																	0	0	0	0
STM14_0709								1				1	2					0	1	3	0
STM14_0710				1	3			1		1	2	3	2		2	1	2	4	1	8	5
STM14_0711												1						0	0	1	0
STM14_0712							1		1			1						0	2	1	0
STM14_0713	ybdQ																	0	0	0	0
STM14_0714																		0	0	0	0
STM14_0715																		0	0	0	0
STM14_0716	ybdR			3	1	1	2	2							1			4	5	0	1
STM14_0717	rnk																	0	0	0	0
STM14_0718	rna																	0	0	0	0
STM14_0719	citT				1													1	0	0	0
STM14_0720	citG	1	1	1			1							1				3	1	0	1
STM14_0721	citX						1			1					2		1	0	1	1	3
STM14_0722	citF	1		1	1			1	1	1		1	1	1			1	3	2	3	2
STM14_0723	citE	1	1			1	1						1				1	2	2	1	1
STM14_0724	citD				1													1	0	0	0
STM14_0725	citC		1		1					2	4		1		2			2	0	7	2
STM14_0726							1											0	1	0	0
STM14_0727	dpiB	2	1			2				2	1		1	1		1	1	3	2	4	3
STM14_0728	dpiA																	0	0	0	0
STM14_0729	dcuC					1	2		1	1		2		1	1			0	4	3	2
STM14_0730		1																1	0	0	0
STM14_0731	pagP																	0	0	0	0
STM14_0732	cspE																	0	0	0	0
STM14_0733	ccrB																	0	0	0	0
STM14_0734	ybeM							2								1		0	2	0	1
STM14_0735																		0	0	0	0
STM14_0736	tatE																	0	0	0	0
STM14_0737	lipA																	0	0	0	0
STM14_0738																		0	0	0	0
STM14_0739	ybeF					1												0	1	0	0
STM14_0740									1									0	1	0	0
STM14_0741	lipB																	0	0	0	0
STM14_0742																		0	0	0	0
STM14_0743	ybeD																	0	0	0	0
STM14_0744	dacA												1				2	0	0	1	2
STM14_0745																		0	0	0	0
STM14_0746	rlpA																1	0	0	0	1
STM14_0747	mrdB													1	1		1	0	0	0	3
STM14_0748	mrdA					1		1	2									0	4	0	0
STM14_0749	ybeA							1	1									0	2	0	0
STM14_0750	ybeB																	0	0	0	0
STM14_0751	cobC							1										0	1	0	0
STM14_0752	cobD		1			1						1	1			2		1	1	2	2
STM14_0753	nadD									1	1		1					0	0	3	0
STM14_0754	holA						2	1										0	3	0	0
STM14_0755	rlpB																	0	0	0	0
STM14_0756						1	1		1					1	1			0	3	0	2
STM14_0757																		0	0	0	0
STM14_0758			1	2			1			1		1	1		1			3	1	3	1
STM14_0759																		0	0	0	0
STM14_0760								1										0	1	0	0
STM14_0761	ybeL																	0	0	0	0
STM14_0762	ybeQ																	0	0	0	0
STM14_0763	ybeR											1	2	1				0	0	3	1
STM14_0764	ybeS		2	2		1		2	1	1	1	1				2	3	4	4	3	5
STM14_0765	ybeU	1																1	0	0	0
STM14_0766	ybeV					1	2								2			0	3	0	2
STM14_0767	hscC		3			1			2		1	2	1					3	3	4	0
STM14_0768							1	1	1	1	2				1	2	1	0	3	3	4
STM14_0769	rihA		2	3				1		1	2					3	2	5	1	3	5
STM14_0770	gltL								1									0	1	0	0
STM14_0771	gltK																	0	0	0	0
STM14_0772	gltJ																	0	0	0	0
STM14_0773	gltI																	0	0	0	0
STM14_0774																		0	0	0	0
STM14_0775	lnt							2				1						0	2	1	0
STM14_0776	ybeX																	0	0	0	0
STM14_0777																		0	0	0	0
STM14_0778	ybeY																	0	0	0	0
STM14_0779	phoL																	0	0	0	0
STM14_0780																		0	0	0	0
STM14_0781	miaB								2									0	2	0	0
STM14_0782	ubiF					1		2										0	3	0	0
STM14_0783																		0	0	0	0
STM14_0784	glnX																	0	0	0	0
STM14_0785	glnV																	0	0	0	0
STM14_0786	metU																	0	0	0	0
STM14_0787	glnW																	0	0	0	0
STM14_0788	glnU																	0	0	0	0
STM14_0789	leuW																	0	0	0	0
STM14_0790	metT																	0	0	0	0
STM14_0791																		0	0	0	0
STM14_0792	asnB							1	2									0	3	0	0
STM14_0793	nagD																	0	0	0	0
STM14_0794	nagC																	0	0	0	0
STM14_0795	nagA																	0	0	0	0
STM14_0796	nagB																	0	0	0	0
STM14_0797																		0	0	0	0
STM14_0798	nagE								1									0	1	0	0
STM14_0799	glnS																	0	0	0	0
STM14_0800																		0	0	0	0
STM14_0801																		0	0	0	0
STM14_0802	ybfM		1			3							1					1	3	1	0
STM14_0803	ybfN																	0	0	0	0
STM14_0804	citA																	0	0	0	0
STM14_0805	citB				1	1	1		1							1	1	1	3	0	2
STM14_0806					1	1		1										1	2	0	0
STM14_0807																		0	0	0	0
STM14_0808	fur																	0	0	0	0
STM14_0809																		0	0	0	0
STM14_0810	fldA																	0	0	0	0
STM14_0811	ybfE																	0	0	0	0
STM14_0812																		0	0	0	0
STM14_0813	ybfF																	0	0	0	0
STM14_0814	seqA																	0	0	0	0
STM14_0815	pgm							2	1			1						0	3	1	0
STM14_0816										1								0	0	1	0
STM14_0817	potE		1		1	1		1		1		1				3		2	2	2	3
STM14_0818	speF		1	1		2				2			2	1			3	2	2	4	4
STM14_0819											1				1			0	0	1	1
STM14_0820		1																1	0	0	0
STM14_0821	kdpE							1							1			0	1	0	1
STM14_0822	kdpD								1									0	1	0	0
STM14_0823	kdpC	1			2									1	3			3	0	0	4
STM14_0824	kdpB	1		1	2	2	3		1	1	2	4	4	4	3	2	1	4	6	11	10
STM14_0825	kdpA			1	1		1				2			1	1		3	2	1	2	5
STM14_0826						1			1									0	2	0	0
STM14_0827	ybfA																	0	0	0	0
STM14_0828	phrB	1	1							1	1		1					2	0	3	0
STM14_0829	ybgH						1	1								1	1	0	2	0	2
STM14_0830	ybgI																	0	0	0	0
STM14_0831	ybgJ																	0	0	0	0
STM14_0832	ybgK																	0	0	0	0
STM14_0833	ybgL																	0	0	0	0
STM14_0834																		0	0	0	0
STM14_0835																		0	0	0	0
STM14_0836																		0	0	0	0
STM14_0837						1										3		0	1	0	3
STM14_0838																1	1	0	0	0	2
STM14_0839			1			1		2								1	1	1	3	0	2
STM14_0840						1				1	1	1	3			1	2	0	1	6	3
STM14_0841																		0	0	0	0
STM14_0842											2	1			1			0	0	3	1
STM14_0843							1	2	2		1	2		1				0	5	3	1
STM14_0844							1					2		2				0	1	2	2
STM14_0845							1			1		1			1			0	1	2	1
STM14_0846																		0	0	0	0
STM14_0847	nei																	0	0	0	0
STM14_0848	abrB			1					1			1				1		1	1	1	1
STM14_0849	gltA																	0	0	0	0
STM14_0850																		0	0	0	0
STM14_0851	sdhC																	0	0	0	0
STM14_0852	sdhD																	0	0	0	0
STM14_0853	sdhA					1			1						1			0	2	0	1
STM14_0854	sdhB																	0	0	0	0
STM14_0855	kgd								1									0	1	0	0
STM14_0856	sucB																	0	0	0	0
STM14_0857	sucC														1			0	0	0	1
STM14_0858	sucD															1		0	0	0	1
STM14_0859		1		1					1		1			1			1	2	1	1	2
STM14_0860																		0	0	0	0
STM14_0861	cydA							1	1				1		1		1	0	2	1	2
STM14_0862	cydB																	0	0	0	0
STM14_0863	ybgT																	0	0	0	0
STM14_0864																		0	0	0	0
STM14_0865	ybgE																	0	0	0	0
STM14_0866	ybgC																	0	0	0	0
STM14_0867	tolQ								1									0	1	0	0
STM14_0868	tolR																	0	0	0	0
STM14_0869	tolA									1	1							0	0	2	0
STM14_0870	tolB																	0	0	0	0
STM14_0871	pal																	0	0	0	0
STM14_0872	ybgF							1										0	1	0	0
STM14_0873																		0	0	0	0
STM14_0874	lysT																	0	0	0	0
STM14_0875	valT																	0	0	0	0
STM14_0876	lysW																	0	0	0	0
STM14_0877	lysY																	0	0	0	0
STM14_0878	lysZ																	0	0	0	0
STM14_0879			1												1			1	0	0	1
STM14_0880	nadA							1										0	1	0	0
STM14_0881	pnuC																	0	0	0	0
STM14_0882	ybgR							1										0	1	0	0
STM14_0883	ybgS																	0	0	0	0
STM14_0884	aroG							1		1								0	1	1	0
STM14_0885														1				0	0	0	1
STM14_0886																		0	0	0	0
STM14_0887													2					0	0	2	0
STM14_0888																1		0	0	0	1
STM14_0889					1					1			1					1	0	2	0
STM14_0890	dcoC																	0	0	0	0
STM14_0891	dcoA						2											0	2	0	0
STM14_0892	dcoB											1					1	0	0	1	1
STM14_0893								1	1						2		1	0	2	0	3
STM14_0894			1	1		1		2			1		1	1	2		1	2	3	2	4
STM14_0895									1		1						1	0	1	1	1
STM14_0896	gpmA																	0	0	0	0
STM14_0897				1														1	0	0	0
STM14_0898	galM							1										0	1	0	0
STM14_0899	galK						1		1								1	0	2	0	1
STM14_0900	galT				1	1												1	1	0	0
STM14_0901	galE																	0	0	0	0
STM14_0902						1	1	1	1			1		2	2			0	4	1	4
STM14_0903																		0	0	0	0
STM14_0904	modF																	0	0	0	0
STM14_0905	modE																	0	0	0	0
STM14_0906																		0	0	0	0
STM14_0907	modA																	0	0	0	0
STM14_0908	modB															1		0	0	0	1
STM14_0909	modC				1		1								1			1	1	0	1
STM14_0910	ybhA																	0	0	0	0
STM14_0911	ybhE																	0	0	0	0
STM14_0912	ybhC							1	1						1			0	2	0	1
STM14_0913	hutI																	0	0	0	0
STM14_0914	hutG							1										0	1	0	0
STM14_0915	hutC							1	1									0	2	0	0
STM14_0916	hutU	1	2				1			1		1			1	1		3	1	2	2
STM14_0917	hutH				1	2		3				1		1		1		1	5	1	2
STM14_0918	ybhB																	0	0	0	0
STM14_0919	bioA							2	1									0	3	0	0
STM14_0920	bioB							1										0	1	0	0
STM14_0921	bioF					1												0	1	0	0
STM14_0922	bioC					1		1							1			0	2	0	1
STM14_0923	bioD_1					1												0	1	0	0
STM14_0924																		0	0	0	0
STM14_0925																		0	0	0	0
STM14_0926	uvrB																	0	0	0	0
STM14_0927																		0	0	0	0
STM14_0928	slrP							1										0	1	0	0
STM14_0929	ybhK							3							1			0	3	0	1
STM14_0930	moaA					1												0	1	0	0
STM14_0931	moaB																	0	0	0	0
STM14_0932	moaC					1		1										0	2	0	0
STM14_0933	moaD																	0	0	0	0
STM14_0934	moaE																	0	0	0	0
STM14_0935	ybhL																	0	0	0	0
STM14_0936																	1	0	0	0	1
STM14_0937	tnpA_2									1							1	0	0	1	1
STM14_0938	ybhM																	0	0	0	0
STM14_0939										1					1	2		0	0	1	3
STM14_0940						1			1					1		1		0	2	0	2
STM14_0941	ybhN			1		1		2	2			1			1		1	1	5	1	2
STM14_0942	ybhO		1			1	1		1						1	1		1	3	0	2
STM14_0943	ybhP								2									0	2	0	0
STM14_0944	ybhQ																	0	0	0	0
STM14_0945	ybhR							2										0	2	0	0
STM14_0946																		0	0	0	0
STM14_0947	ybhS					1			1									0	2	0	0
STM14_0948	ybhF						1	1	2	2				1		1	1	0	4	2	3
STM14_0949								1	1									0	2	0	0
STM14_0950	ybiH							1										0	1	0	0
STM14_0951	rhlE		1			2		1	1				1	1		1		1	4	1	2
STM14_0952																		0	0	0	0
STM14_0953	dinG	1						1	1									1	2	0	0
STM14_0954	ybiB								1									0	1	0	0
STM14_0955	ybiJ																	0	0	0	0
STM14_0956																		0	0	0	0
STM14_0957	ybiI																	0	0	0	0
STM14_0958								1										0	1	0	0
STM14_0959	ybiN					1												0	1	0	0
STM14_0960	ybiO					1			3	1				1		1		0	4	1	2
STM14_0961																		0	0	0	0
STM14_0962	glnQ																	0	0	0	0
STM14_0963	glnP																	0	0	0	0
STM14_0964	glnH																	0	0	0	0
STM14_0965																		0	0	0	0
STM14_0966	dps																	0	0	0	0
STM14_0967																		0	0	0	0
STM14_0968	ybiF									1								0	0	1	0
STM14_0969						1												0	1	0	0
STM14_0970																		0	0	0	0
STM14_0971	ompX																	0	0	0	0
STM14_0972	ybiP									3				1				0	0	3	1
STM14_0973																		0	0	0	0
STM14_0974																		0	0	0	0
STM14_0975																		0	0	0	0
STM14_0976	ybiR									1	1		1	1			1	0	0	3	2
STM14_0977	ybiS					1		1	2									0	4	0	0
STM14_0978	ybiT									1								0	0	1	0
STM14_0979												1	1	1			1	0	0	2	2
STM14_0980	ybiV(2)										1					1		0	0	1	1
STM14_0981	ybiU			1				2	1	1	1		1		1			1	3	3	1
STM14_0982																		0	0	0	0
STM14_0983	ybiV(1)																	0	0	0	0
STM14_0984	pflF				2	1	2		2	2				2			3	2	5	2	5
STM14_0985	pflE	1				1	1					1					1	1	2	1	1
STM14_0986																		0	0	0	0
STM14_0987	moeB					1		1	2									0	4	0	0
STM14_0988	moeA					1		1	1							1		0	3	0	1
STM14_0989					1													1	0	0	0
STM14_0990	ybiK							1										0	1	0	0
STM14_0991	yliA							2										0	2	0	0
STM14_0992	yliB								1					1		1		0	1	0	2
STM14_0993	yliC						1							1				0	1	0	1
STM14_0994	yliD								1									0	1	0	0
STM14_0995																		0	0	0	0
STM14_0996	yliG								1	2			2	1		2	1	0	1	4	4
STM14_0997																		0	0	0	0
STM14_0998	bssR																	0	0	0	0
STM14_0999																		0	0	0	0
STM14_1000																		0	0	0	0
STM14_1001																		0	0	0	0
STM14_1002																		0	0	0	0
STM14_1003											1						1	0	0	1	1
STM14_1004		1																1	0	0	0
STM14_1005																		0	0	0	0
STM14_1006		1																1	0	0	0
STM14_1007				1				1		1					1	1		1	1	1	2
STM14_1008																		0	0	0	0
STM14_1009																		0	0	0	0
STM14_1010																		0	0	0	0
STM14_1011	yliI														1			0	0	0	1
STM14_1012	yliJ							1										0	1	0	0
STM14_1013	dacC								2									0	2	0	0
STM14_1014	deoR																	0	0	0	0
STM14_1015	ybjG																	0	0	0	0
STM14_1016	mdfA	1				1		2		1			1	1			1	1	3	2	2
STM14_1017																		0	0	0	0
STM14_1018									1	1								0	1	1	0
STM14_1019																		0	0	0	0
STM14_1020								1										0	1	0	0
STM14_1021								1										0	1	0	0
STM14_1022	ybjM																	0	0	0	0
STM14_1023	grxA																	0	0	0	0
STM14_1024	ybjC																	0	0	0	0
STM14_1025	mdaA									1								0	0	1	0
STM14_1026	rimK							1					1			1		0	1	1	1
STM14_1027	ybjN																	0	0	0	0
STM14_1028	potF					2				1								0	2	1	0
STM14_1029	potG							1	1									0	2	0	0
STM14_1030	potH					1			3				1		1	1	1	0	4	1	3
STM14_1031	potI																	0	0	0	0
STM14_1032	ybjO							1										0	1	0	0
STM14_1033	rumB	1				1	1							1	2		2	1	2	0	5
STM14_1034								1				1					1	0	1	1	1
STM14_1035	ulaA_1	1				1	1	1				1	1	1		2		1	3	2	3
STM14_1036									1									0	1	0	0
STM14_1037								2				2			1			0	2	2	1
STM14_1038									2									0	2	0	0
STM14_1039	artJ																	0	0	0	0
STM14_1040	artM																	0	0	0	0
STM14_1041	artQ					1	2				1	1		1				0	3	2	1
STM14_1042	artI																	0	0	0	0
STM14_1043	artP																	0	0	0	0
STM14_1044	ybjP																	0	0	0	0
STM14_1045	orfB																	0	0	0	0
STM14_1046	ybjR																	0	0	0	0
STM14_1047									2									0	2	0	0
STM14_1048	ybjT								1									0	1	0	0
STM14_1049	ltaA																	0	0	0	0
STM14_1050	poxB			1		1		2		1	1	1						1	3	3	0
STM14_1051	hcr							1										0	1	0	0
STM14_1052	hcp				1	1		2	1	1	1	1			2		2	1	4	3	4
STM14_1053		1		1												1		2	0	0	1
STM14_1054	ybjE								2									0	2	0	0
STM14_1055																	1	0	0	0	1
STM14_1056	ybjD								2								1	0	2	0	1
STM14_1057	ybjX																	0	0	0	0
STM14_1058	ybjY																	0	0	0	0
STM14_1059	ybjZ								2									0	2	0	0
STM14_1060																		0	0	0	0
STM14_1061																		0	0	0	0
STM14_1062	cspD																	0	0	0	0
STM14_1063	clpS																	0	0	0	0
STM14_1064	clpA																	0	0	0	0
STM14_1065													1					0	0	1	0
STM14_1066	tnpA_3					1												0	1	0	0
STM14_1067									1									0	1	0	0
STM14_1068		1	1	2		3				1						2		4	3	1	2
STM14_1069		1										2						1	0	2	0
STM14_1070			1			1												1	1	0	0
STM14_1071	serW									1								0	0	1	0
STM14_1072				1					3							2		1	3	0	2
STM14_1073				1		1			1					1	1			1	2	0	2
STM14_1074				1				1	2									1	3	0	0
STM14_1075	infA																	0	0	0	0
STM14_1076																		0	0	0	0
STM14_1077	aat																	0	0	0	0
STM14_1078	cydC					1												0	1	0	0
STM14_1079	cydD																	0	0	0	0
STM14_1080	trxB																	0	0	0	0
STM14_1081																		0	0	0	0
STM14_1082																		0	0	0	0
STM14_1083	lrp																	0	0	0	0
STM14_1084	ftsK							1			1	2				2		0	1	3	2
STM14_1085	lolA																	0	0	0	0
STM14_1086	ycaJ																	0	0	0	0
STM14_1087																		0	0	0	0
STM14_1088	serS																	0	0	0	0
STM14_1089	dmsA	2				1	1	1	2	1	2				1			2	5	3	1
STM14_1090	dmsB													1	1	1	2	0	0	0	5
STM14_1091	dmsC								1				2	2	1			0	1	2	3
STM14_1092									1					1				0	1	0	1
STM14_1093																		0	0	0	0
STM14_1094	ycaD							2			1		1					0	2	2	0
STM14_1095	ycaM							1						1		1		0	1	0	2
STM14_1096	pflA																	0	0	0	0
STM14_1097																		0	0	0	0
STM14_1098																		0	0	0	0
STM14_1099	pflB																	0	0	0	0
STM14_1100	focA																	0	0	0	0
STM14_1101	ycaO					1	1	1						1	1	2		0	3	0	4
STM14_1102																		0	0	0	0
STM14_1103	ycaP						2											0	2	0	0
STM14_1104																		0	0	0	0
STM14_1105	serC																	0	0	0	0
STM14_1106	aroA								1									0	1	0	0
STM14_1107	ycaL												1					0	0	1	0
STM14_1108																		0	0	0	0
STM14_1109	cmk							1										0	1	0	0
STM14_1110	rpsA																	0	0	0	0
STM14_1111	ihfB																	0	0	0	0
STM14_1112	ycaI			1		1	1	1	1						3		3	1	4	0	6
STM14_1113	msbA					1	1									1		0	2	0	1
STM14_1114	lpxK						1	2	1					1		1		0	4	0	2
STM14_1115	ycaQ	2	1							1		2		1	1		1	3	0	3	3
STM14_1116	ycaR																	0	0	0	0
STM14_1117	kdsB																	0	0	0	0
STM14_1118																		0	0	0	0
STM14_1119																		0	0	0	0
STM14_1120	ycbC								2									0	2	0	0
STM14_1121	smtA					1	1		1			1						0	3	1	0
STM14_1122	mukF							1								1		0	1	0	1
STM14_1123	mukE							1	1									0	2	0	0
STM14_1124	mukB							3	2									0	5	0	0
STM14_1125	ycbB																	0	0	0	0
STM14_1126	ycbK																	0	0	0	0
STM14_1127	ycbL							1										0	1	0	0
STM14_1128	aspC																	0	0	0	0
STM14_1129																		0	0	0	0
STM14_1130	ompF																	0	0	0	0
STM14_1131																		0	0	0	0
STM14_1132	asnS																	0	0	0	0
STM14_1133																		0	0	0	0
STM14_1134																		0	0	0	0
STM14_1135								1										0	1	0	0
STM14_1136				1	1	1		2	1		1			1	2			2	4	1	3
STM14_1137				1		1						1						1	1	1	0
STM14_1138															1			0	0	0	1
STM14_1139	pncB							1	1									0	2	0	0
STM14_1140																		0	0	0	0
STM14_1141																		0	0	0	0
STM14_1142																1		0	0	0	1
STM14_1143								1								2		0	1	0	2
STM14_1144		3	1		1	1	2	1							1		1	5	4	0	2
STM14_1145														1				0	0	0	1
STM14_1146																		0	0	0	0
STM14_1147																		0	0	0	0
STM14_1148																		0	0	0	0
STM14_1149																		0	0	0	0
STM14_1150			1					1							1			1	1	0	1
STM14_1151																		0	0	0	0
STM14_1152		1		1							1						2	2	0	1	2
STM14_1153												1						0	0	1	0
STM14_1154																1		0	0	0	1
STM14_1155																		0	0	0	0
STM14_1156																		0	0	0	0
STM14_1157																		0	0	0	0
STM14_1158									1									0	1	0	0
STM14_1159		1											2				1	1	0	2	1
STM14_1160		1	2	1		2	1	1										4	4	0	0
STM14_1161																		0	0	0	0
STM14_1162																		0	0	0	0
STM14_1163																		0	0	0	0
STM14_1164																		0	0	0	0
STM14_1165									1						1			0	1	0	1
STM14_1166	gtgA																	0	0	0	0
STM14_1167		1																1	0	0	0
STM14_1168		1	1		1			2				1			1		2	3	2	1	3
STM14_1169		1								1								1	0	1	0
STM14_1170		1								1			1					1	0	2	0
STM14_1171		1					3	1			3		1	1		1		1	4	4	2
STM14_1172		1				2	1		1		2	2	3		1			1	4	7	1
STM14_1173				1	1	1		1	1	3	2			1	1	2	1	2	3	5	5
STM14_1174											1					1		0	0	1	1
STM14_1175															1			0	0	0	1
STM14_1176					1		1	1										1	2	0	0
STM14_1177		1				1	1											1	2	0	0
STM14_1178					1	1					1						2	1	1	1	2
STM14_1179							1				1		1					0	1	2	0
STM14_1180							1							1		3		0	1	0	4
STM14_1181					1	1		1	3	1	1	2	1	2	3			1	5	5	5
STM14_1182																		0	0	0	0
STM14_1183																		0	0	0	0
STM14_1184	sodC_1																	0	0	0	0
STM14_1185																		0	0	0	0
STM14_1186										1		1		2	2			0	0	2	4
STM14_1187			1	1								1	2					2	0	3	0
STM14_1188		1		1	1	2		1		3	1	2	2		1	3	4	3	3	8	8
STM14_1189					1									1				1	0	0	1
STM14_1190		1	2	1	2	1		1		1			1			1		6	2	2	1
STM14_1191																1		0	0	0	1
STM14_1192																		0	0	0	0
STM14_1193	sseI								1									0	1	0	0
STM14_1194																		0	0	0	0
STM14_1195																1		0	0	0	1
STM14_1196										1								0	0	1	0
STM14_1197																		0	0	0	0
STM14_1198																		0	0	0	0
STM14_1199	pepN																	0	0	0	0
STM14_1200	pyrD								1	2		3				2	1	0	1	5	3
STM14_1201												1						0	0	1	0
STM14_1202	ycbW																	0	0	0	0
STM14_1203								1		1	1	3		3				0	1	5	3
STM14_1204	ycbY					1		1	2		2		1	1		1		0	4	3	2
STM14_1205	uup								1	1								0	1	1	0
STM14_1206	pqiA							2										0	2	0	0
STM14_1207	pqiB							1										0	1	0	0
STM14_1208	ymbA																	0	0	0	0
STM14_1209													1					0	0	1	0
STM14_1210	rmf																	0	0	0	0
STM14_1211	fabA																	0	0	0	0
STM14_1212	lonH						1			2	1		1			2	1	0	1	4	3
STM14_1213	ycbG																	0	0	0	0
STM14_1214	ompA																	0	0	0	0
STM14_1215	sulA																	0	0	0	0
STM14_1216																		0	0	0	0
STM14_1217	yccR																	0	0	0	0
STM14_1218	yccS					1	1	1							2	2		0	3	0	4
STM14_1219	yccF					1		1	1									0	3	0	0
STM14_1220	helD																	0	0	0	0
STM14_1221	mgsA																	0	0	0	0
STM14_1222	yccT																	0	0	0	0
STM14_1223																		0	0	0	0
STM14_1224	yccV																	0	0	0	0
STM14_1225	yccW								1		1			2				0	1	1	2
STM14_1226																		0	0	0	0
STM14_1227																		0	0	0	0
STM14_1228	yccX																	0	0	0	0
STM14_1229	yccK																	0	0	0	0
STM14_1230	yccA																	0	0	0	0
STM14_1231	serT								1									0	1	0	0
STM14_1232	pipA																	0	0	0	0
STM14_1233	pipB																	0	0	0	0
STM14_1234																		0	0	0	0
STM14_1235			1					1			1					1		1	1	1	1
STM14_1236	pipC																	0	0	0	0
STM14_1237	sopB			1				1				1	1	1	1	1	4	1	1	2	7
STM14_1238	orfX													1				0	0	0	1
STM14_1239																		0	0	0	0
STM14_1240	pipD																	0	0	0	0
STM14_1241	copS					1		1	2									0	4	0	0
STM14_1242	copR																	0	0	0	0
STM14_1243																		0	0	0	0
STM14_1244								1										0	1	0	0
STM14_1245																		0	0	0	0
STM14_1246	hpaC																	0	0	0	0
STM14_1247	hpaB	1	1			1			1				1	2				2	2	1	2
STM14_1248	hpaR																	0	0	0	0
STM14_1249																		0	0	0	0
STM14_1250	hpaG			1		1		1			1	1	3		2	2		1	2	5	4
STM14_1251	hpaE	1				1		3		1		1	3		1		2	1	4	5	3
STM14_1252	hpaD					1			1						1	1		0	2	0	2
STM14_1253	hpaF			1												1		1	0	0	1
STM14_1254																		0	0	0	0
STM14_1255	hpaH			1	2								1			1	1	3	0	1	2
STM14_1256	hpaI	1								1	1	2		1		1		1	0	4	2
STM14_1257	hpaX		1	1					2		1	1	1				2	2	2	3	2
STM14_1258	hpaA		1				1		1			2					1	1	2	2	1
STM14_1259						1			1		1		1			1		0	2	2	1
STM14_1260												1						0	0	1	0
STM14_1261																		0	0	0	0
STM14_1262												1						0	0	1	0
STM14_1263	yccD																	0	0	0	0
STM14_1264	cbpA								1									0	1	0	0
STM14_1265						1												0	1	0	0
STM14_1266	scsA					1												0	1	0	0
STM14_1267	scsB	3	2		2			1			2	1	2					7	1	5	0
STM14_1268	scsC					1	1			1							2	0	2	1	2
STM14_1269	scsD			1		1		1								3		1	2	0	3
STM14_1270	agp							1	1									0	2	0	0
STM14_1271	yccJ																	0	0	0	0
STM14_1272	wraB																	0	0	0	0
STM14_1273																		0	0	0	0
STM14_1274	ycdF																	0	0	0	0
STM14_1275	ymdF																	0	0	0	0
STM14_1276	ycdC																	0	0	0	0
STM14_1277																		0	0	0	0
STM14_1278	putA	3		2	1				2				1	2	1		1	6	2	1	4
STM14_1279							1								1			0	1	0	1
STM14_1280																		0	0	0	0
STM14_1281	putP											1				1		0	0	1	1
STM14_1282																		0	0	0	0
STM14_1283																		0	0	0	0
STM14_1284	phoH								1									0	1	0	0
STM14_1285									1									0	1	0	0
STM14_1286																		0	0	0	0
STM14_1287						1		1	1							1	2	0	3	0	3
STM14_1288																		0	0	0	0
STM14_1289									2									0	2	0	0
STM14_1290								1				1						0	1	1	0
STM14_1291											1							0	0	1	0
STM14_1292			1															1	0	0	0
STM14_1293					1	2					2	1		2	1		1	1	2	3	4
STM14_1294		1						1		2							1	1	1	2	1
STM14_1295				1	1	1	1	1				2	1	1	1	1	1	2	3	3	4
STM14_1296																		0	0	0	0
STM14_1297	serX																	0	0	0	0
STM14_1298																		0	0	0	0
STM14_1299	ycdW						1									1		0	1	0	1
STM14_1300	ycdX							1										0	1	0	0
STM14_1301	ycdY																	0	0	0	0
STM14_1302	ycdZ								1									0	1	0	0
STM14_1303	csgG							2			1					1		0	2	1	1
STM14_1304	csgF											1						0	0	1	0
STM14_1305	csgE							1	1									0	2	0	0
STM14_1306	csgD																1	0	0	0	1
STM14_1307																		0	0	0	0
STM14_1308																		0	0	0	0
STM14_1309	csgB				2			1							1			2	1	0	1
STM14_1310	csgA																	0	0	0	0
STM14_1311	csgC																	0	0	0	0
STM14_1312	ymdA							1										0	1	0	0
STM14_1313																		0	0	0	0
STM14_1314	ymdC								1							1	1	0	1	0	2
STM14_1315	mdoC					1		1								2		0	2	0	2
STM14_1316																		0	0	0	0
STM14_1317	mdoG																	0	0	0	0
STM14_1318	mdoH							3			1					1	1	0	3	1	2
STM14_1319	yceK																	0	0	0	0
STM14_1320	msyB																	0	0	0	0
STM14_1321	yceE					1			2						1		2	0	3	0	3
STM14_1322																		0	0	0	0
STM14_1323	htrB								1									0	1	0	0
STM14_1324	yceA						1										1	0	1	0	1
STM14_1325	yceI					1	1											0	2	0	0
STM14_1326						1		1	1							3		0	3	0	3
STM14_1327																1		0	0	0	1
STM14_1328	yceO													1				0	0	0	1
STM14_1329	solA							1										0	1	0	0
STM14_1330	bssS																	0	0	0	0
STM14_1331	dinI																	0	0	0	0
STM14_1332	pyrC					1		2	1								1	0	4	0	1
STM14_1333	yceB																	0	0	0	0
STM14_1334	grxB																	0	0	0	0
STM14_1335	yceL							1	1						1			0	2	0	1
STM14_1336	rimJ																	0	0	0	0
STM14_1337	yceH																	0	0	0	0
STM14_1338	mviM																	0	0	0	0
STM14_1339																		0	0	0	0
STM14_1340	mviN					2		1							1			0	3	0	1
STM14_1341	flgN																	0	0	0	0
STM14_1342	flgM																	0	0	0	0
STM14_1343	flgA							1							1			0	1	0	1
STM14_1344																		0	0	0	0
STM14_1345	flgB											1	1					0	0	2	0
STM14_1346	flgC																	0	0	0	0
STM14_1347	flgD	1	1								1						1	2	0	1	1
STM14_1348	flgE	1			1					1	1				1	3	1	2	0	2	5
STM14_1349	flgF		1		1	1				1	1			1				2	1	2	1
STM14_1350	flgG	2		1				1						1				3	1	0	1
STM14_1351	flgH					1				1			2		1			0	1	3	1
STM14_1352	flgI				1						1	1			1	1	1	1	0	2	3
STM14_1353	flgJ												1					0	0	1	0
STM14_1354	flgK																	0	0	0	0
STM14_1355	flgL							1									1	0	1	0	1
STM14_1356																		0	0	0	0
STM14_1357	rne							1			1	1	1					0	1	3	0
STM14_1358																		0	0	0	0
STM14_1359	rluC					1												0	1	0	0
STM14_1360									1								1	0	1	0	1
STM14_1361								1										0	1	0	0
STM14_1362	maf_1																	0	0	0	0
STM14_1363	yceD																	0	0	0	0
STM14_1364	rpmF																	0	0	0	0
STM14_1365	plsX								1	1	1							0	1	2	0
STM14_1366	fabH																	0	0	0	0
STM14_1367	fabD																	0	0	0	0
STM14_1368	fabG																	0	0	0	0
STM14_1369	acpP																	0	0	0	0
STM14_1370	fabF																	0	0	0	0
STM14_1371	pabC																	0	0	0	0
STM14_1372	yceG							1	1					1				0	2	0	1
STM14_1373	tdk_1																	0	0	0	0
STM14_1374	holB								1									0	1	0	0
STM14_1375	ycfH								1									0	1	0	0
STM14_1376																		0	0	0	0
STM14_1377	ptsG																	0	0	0	0
STM14_1378	fhuE					2		1			1		1			1		0	3	2	1
STM14_1379	ycfF																	0	0	0	0
STM14_1380	ycfL								1									0	1	0	0
STM14_1381	ycfM							1										0	1	0	0
STM14_1382	thiK																	0	0	0	0
STM14_1383	nagZ																	0	0	0	0
STM14_1384	ycfP																	0	0	0	0
STM14_1385	ndh																	0	0	0	0
STM14_1386	ycfJ																	0	0	0	0
STM14_1387	ycfQ																	0	0	0	0
STM14_1388	ycfR																	0	0	0	0
STM14_1389	ycfS		1					1	1		2					1		1	2	2	1
STM14_1390								1						1				0	1	0	1
STM14_1391	mfd					1		3	1					1				0	5	0	1
STM14_1392	ycfU					1	1	1	1	1							1	0	4	1	1
STM14_1393	lolD								1									0	1	0	0
STM14_1394	ycfW							1	1					1				0	2	0	1
STM14_1395	ycfX								1				1				1	0	1	1	1
STM14_1396	cobB																	0	0	0	0
STM14_1397	potD																	0	0	0	0
STM14_1398	potC		1					1	1	1								1	2	1	0
STM14_1399																		0	0	0	0
STM14_1400	sifA																	0	0	0	0
STM14_1401		1					1					1						1	1	1	0
STM14_1402	potB							1		1						1		0	1	1	1
STM14_1403	potA								1				1					0	1	1	0
STM14_1404	pepT								1									0	1	0	0
STM14_1405																		0	0	0	0
STM14_1406	tnpA_4																	0	0	0	0
STM14_1407	ycfD																	0	0	0	0
STM14_1408	phoQ																	0	0	0	0
STM14_1409	phoP																	0	0	0	0
STM14_1410	purB											1	1					0	0	2	0
STM14_1411	ycfC												1					0	0	1	0
STM14_1412	trmU											1						0	0	1	0
STM14_1413	ymfB								1									0	1	0	0
STM14_1414																		0	0	0	0
STM14_1415	ymfC																	0	0	0	0
STM14_1416	icdA																	0	0	0	0
STM14_1417								1										0	1	0	0
STM14_1418																		0	0	0	0
STM14_1419									1									0	1	0	0
STM14_1420								1										0	1	0	0
STM14_1421																		0	0	0	0
STM14_1422		1		1				1							1			2	1	0	1
STM14_1423		1			1		1	2			1			1				2	3	1	1
STM14_1424																		0	0	0	0
STM14_1425																		0	0	0	0
STM14_1426																		0	0	0	0
STM14_1427																		0	0	0	0
STM14_1428																		0	0	0	0
STM14_1429						1												0	1	0	0
STM14_1430																		0	0	0	0
STM14_1431																		0	0	0	0
STM14_1432																		0	0	0	0
STM14_1433						1					1	1	1					0	1	3	0
STM14_1434			1		1	1												2	1	0	0
STM14_1435						1												0	1	0	0
STM14_1436																		0	0	0	0
STM14_1437																		0	0	0	0
STM14_1438																		0	0	0	0
STM14_1439																		0	0	0	0
STM14_1440																		0	0	0	0
STM14_1441						1		1		1						1		0	2	1	1
STM14_1442																		0	0	0	0
STM14_1443														1				0	0	0	1
STM14_1444																		0	0	0	0
STM14_1445																		0	0	0	0
STM14_1446																		0	0	0	0
STM14_1447																		0	0	0	0
STM14_1448																		0	0	0	0
STM14_1449																		0	0	0	0
STM14_1450			1				1											1	1	0	0
STM14_1451																		0	0	0	0
STM14_1452																		0	0	0	0
STM14_1453																		0	0	0	0
STM14_1454																		0	0	0	0
STM14_1455		1							1			1		1				1	1	1	1
STM14_1456		2			1								1			1		3	0	1	1
STM14_1457																		0	0	0	0
STM14_1458		2	3	3	5	3		1		1	3	3	1	3	2	3	4	13	4	8	12
STM14_1459			4	4				1	4	3	3	3	5	2	6	1	2	8	5	14	11
STM14_1460			1															1	0	0	0
STM14_1461											1	1	1	1	2			0	0	3	3
STM14_1462		1			1					1	3	2	2		2	1	2	2	0	8	5
STM14_1463					1							2						1	0	2	0
STM14_1464				1	2		1			2			3				2	3	1	5	2
STM14_1465		2		2	3		1	2		2	2	1		3	1	2	1	7	3	5	7
STM14_1466				1								1	2		2	2		1	0	3	4
STM14_1467										2					1			0	0	2	1
STM14_1468																		0	0	0	0
STM14_1469																		0	0	0	0
STM14_1470			2	1			1			1	1	2	1	1	2		2	3	1	5	5
STM14_1471					1						1							1	0	1	0
STM14_1472		1		3	2									1				6	0	0	1
STM14_1473															1			0	0	0	1
STM14_1474																		0	0	0	0
STM14_1475			1	1		1					2	2	2					2	1	6	0
STM14_1476																		0	0	0	0
STM14_1477																		0	0	0	0
STM14_1478			2	1	2	2	1	2		1	1	1	1	1	1	2	2	5	5	4	6
STM14_1479																		0	0	0	0
STM14_1480																		0	0	0	0
STM14_1481																		0	0	0	0
STM14_1482		1		1												1		2	0	0	1
STM14_1483					1		1	1	2						1	1		1	4	0	2
STM14_1484										1						2		0	0	1	2
STM14_1485																		0	0	0	0
STM14_1486																		0	0	0	0
STM14_1487																		0	0	0	0
STM14_1488																		0	0	0	0
STM14_1489																		0	0	0	0
STM14_1490	envF																	0	0	0	0
STM14_1491																		0	0	0	0
STM14_1492	msgA																	0	0	0	0
STM14_1493	envE																	0	0	0	0
STM14_1494																		0	0	0	0
STM14_1495																		0	0	0	0
STM14_1496																		0	0	0	0
STM14_1497	pagD																	0	0	0	0
STM14_1498																		0	0	0	0
STM14_1499																		0	0	0	0
STM14_1500																		0	0	0	0
STM14_1501	pagC																	0	0	0	0
STM14_1502																		0	0	0	0
STM14_1503																		0	0	0	0
STM14_1504																		0	0	0	0
STM14_1505	pliC																	0	0	0	0
STM14_1506																		0	0	0	0
STM14_1507																		0	0	0	0
STM14_1508																		0	0	0	0
STM14_1509																		0	0	0	0
STM14_1510																		0	0	0	0
STM14_1511								1										0	1	0	0
STM14_1512																		0	0	0	0
STM14_1513																		0	0	0	0
STM14_1514																		0	0	0	0
STM14_1515		1				2	2	1			1		1		1			1	5	2	1
STM14_1516		1	2	1		1				1		1		1	1			4	1	2	2
STM14_1517									1				1					0	1	1	0
STM14_1518		1					1									1	1	1	1	0	2
STM14_1519						1												0	1	0	0
STM14_1520							1											0	1	0	0
STM14_1521																		0	0	0	0
STM14_1522																		0	0	0	0
STM14_1523																		0	0	0	0
STM14_1524							1			1								0	1	1	0
STM14_1525	aadA					1	1	1									1	0	3	0	1
STM14_1526																		0	0	0	0
STM14_1527																		0	0	0	0
STM14_1528																		0	0	0	0
STM14_1529																		0	0	0	0
STM14_1530										2	1							0	0	3	0
STM14_1531																		0	0	0	0
STM14_1532	yeaS																	0	0	0	0
STM14_1533												1						0	0	1	0
STM14_1534	yeaR															1		0	0	0	1
STM14_1535	yoaG																	0	0	0	0
STM14_1536																		0	0	0	0
STM14_1537									1	1								0	1	1	0
STM14_1538																		0	0	0	0
STM14_1539	yeaQ																	0	0	0	0
STM14_1540																		0	0	0	0
STM14_1541																		0	0	0	0
STM14_1542	yaoF								1									0	1	0	0
STM14_1543																		0	0	0	0
STM14_1544	yeaO																	0	0	0	0
STM14_1545																		0	0	0	0
STM14_1546																		0	0	0	0
STM14_1547	yeaN		1	1	1			1	2	1			1					3	3	2	0
STM14_1548	yeaM							1			1		1			1	1	0	1	2	2
STM14_1549	yeaL								1									0	1	0	0
STM14_1550																		0	0	0	0
STM14_1551									1									0	1	0	0
STM14_1552	yeaK																	0	0	0	0
STM14_1553	yeaJ							1	1									0	2	0	0
STM14_1554																		0	0	0	0
STM14_1555																		0	0	0	0
STM14_1556	yeaH																	0	0	0	0
STM14_1557																		0	0	0	0
STM14_1558	yeaG								1							1		0	1	0	1
STM14_1559																		0	0	0	0
STM14_1560	mipA																	0	0	0	0
STM14_1561		1						1								4	2	1	1	0	6
STM14_1562									1									0	1	0	0
STM14_1563	yeaD		1															1	0	0	0
STM14_1564																		0	0	0	0
STM14_1565	gapA																	0	0	0	0
STM14_1566																		0	0	0	0
STM14_1567	yeaA																	0	0	0	0
STM14_1568	yeaC																	0	0	0	0
STM14_1569																		0	0	0	0
STM14_1570	pncA																	0	0	0	0
STM14_1571	ansA	1						1							1	1	1	1	1	0	3
STM14_1572																		0	0	0	0
STM14_1573	sppA						1		1							1		0	2	0	1
STM14_1574	ydjA																	0	0	0	0
STM14_1575	selD					1		1	2									0	4	0	0
STM14_1576	topB				1	2		1				1		1				1	3	1	1
STM14_1577	gdhA																1	0	0	0	1
STM14_1578																		0	0	0	0
STM14_1579																		0	0	0	0
STM14_1580	xthA																	0	0	0	0
STM14_1581																		0	0	0	0
STM14_1582	argD_1			1	1	1			1									2	2	0	0
STM14_1583	astA					1												0	1	0	0
STM14_1584	astD				1	1	1										2	1	2	0	2
STM14_1585	astB						1										1	0	1	0	1
STM14_1586	astE				1	1	2								1	2	1	1	3	0	4
STM14_1587																		0	0	0	0
STM14_1588	spy																	0	0	0	0
STM14_1589																		0	0	0	0
STM14_1590	nadE																	0	0	0	0
STM14_1591						1												0	1	0	0
STM14_1592	osmE																	0	0	0	0
STM14_1593																		0	0	0	0
STM14_1594	celA																	0	0	0	0
STM14_1595	celB							1		1							1	0	1	1	1
STM14_1596	celC																	0	0	0	0
STM14_1597	celD							1					1					0	1	1	0
STM14_1598	celF																	0	0	0	0
STM14_1599	celG																	0	0	0	0
STM14_1600	katE	1		1			2					1		1	1	2	1	2	2	1	5
STM14_1601								1										0	1	0	0
STM14_1602																		0	0	0	0
STM14_1603	cedA																	0	0	0	0
STM14_1604	ydjN																	0	0	0	0
STM14_1605	ydjM								1									0	1	0	0
STM14_1606	yniC																	0	0	0	0
STM14_1607	yniB																	0	0	0	0
STM14_1608									1									0	1	0	0
STM14_1609	ydiZ																	0	0	0	0
STM14_1610	pfkB																	0	0	0	0
STM14_1611	ydiY							1										0	1	0	0
STM14_1612						1												0	1	0	0
STM14_1613																		0	0	0	0
STM14_1614																		0	0	0	0
STM14_1615																		0	0	0	0
STM14_1616	rfc																	0	0	0	0
STM14_1617																		0	0	0	0
STM14_1618																		0	0	0	0
STM14_1619	thrS																	0	0	0	0
STM14_1620	infC																	0	0	0	0
STM14_1621	rpmI																	0	0	0	0
STM14_1622	rplT																	0	0	0	0
STM14_1623																		0	0	0	0
STM14_1624	pheS							1										0	1	0	0
STM14_1625	pheT																	0	0	0	0
STM14_1626	ihfA																	0	0	0	0
STM14_1627	btuC									2		4					1	0	0	6	1
STM14_1628	btuE					3							1		1	1	1	0	3	1	3
STM14_1629	btuD						2		1	1				1				0	3	1	1
STM14_1630	nlpC																	0	0	0	0
STM14_1631																		0	0	0	0
STM14_1632	ydiV																	0	0	0	0
STM14_1633	ydiU																	0	0	0	0
STM14_1634	ydiE																	0	0	0	0
STM14_1635	aroH							1										0	1	0	0
STM14_1636																		0	0	0	0
STM14_1637	ydiA							1										0	1	0	0
STM14_1638																		0	0	0	0
STM14_1639	pps					1	1		1						1			0	3	0	1
STM14_1640	ydiD	1		2				2	2					1				3	4	0	1
STM14_1641	ydiT																	0	0	0	0
STM14_1642	ydiS		1			2	1				1	1			1			1	3	2	1
STM14_1643	ydiR					1		1					1	1		1	1	0	2	1	3
STM14_1644	ydiQ	1												1			1	1	0	0	2
STM14_1645										1								0	0	1	0
STM14_1646	ydiP	1				1	2	1			1				1	1		1	4	1	2
STM14_1647	ydiO						2			2			1	1				0	2	3	1
STM14_1648	ydiF	1					3	1	1	1				1	1			1	5	1	2
STM14_1649	aroD							1										0	1	0	0
STM14_1650	aroE_1			1	1			2							1			2	2	0	1
STM14_1651	ydiN	2				2				2		1	1	1	1	1		2	2	4	3
STM14_1652																		0	0	0	0
STM14_1653																		0	0	0	0
STM14_1654	ydiM										1			2	2			0	0	1	4
STM14_1655	ydiL										1		1					0	0	2	0
STM14_1656	rprA																	0	0	0	0
STM14_1657	ydiK																	0	0	0	0
STM14_1658											1						1	0	0	1	1
STM14_1659	ydiJ					1	1	1	2				1			1	3	0	5	1	4
STM14_1660						1			1									0	2	0	0
STM14_1661	ydiH																	0	0	0	0
STM14_1662									1		1			1				0	1	1	1
STM14_1663	sufA																	0	0	0	0
STM14_1664	sufB	2		1	2					1		1						5	0	2	0
STM14_1665	sufC		1															1	0	0	0
STM14_1666	sufD																	0	0	0	0
STM14_1667	sufS																	0	0	0	0
STM14_1668	ynhA																	0	0	0	0
STM14_1669	ynhG																	0	0	0	0
STM14_1670	lppB																	0	0	0	0
STM14_1671	lpp																	0	0	0	0
STM14_1672	pykF																	0	0	0	0
STM14_1673	orf48										1			1	1	1		0	0	1	3
STM14_1674	orf32				1			1		2			1					1	1	3	0
STM14_1675	orf245	1						1										1	1	0	0
STM14_1676	orf408			1	1			3	1	1		1	2			1		2	4	4	1
STM14_1677	ttrA			1	1	4			1	1	1	3	2	1	2	1		2	5	7	4
STM14_1678	ttrC		1			2			1								1	1	3	0	1
STM14_1679	ttrB		1	1		1		1					1					2	2	1	0
STM14_1680	ttrS			1	2	1		2				1	1	1	1	1	1	3	3	2	4
STM14_1681	ttrR							1			1				2			0	1	1	2
STM14_1682	orf70																	0	0	0	0
STM14_1683	orf319																	0	0	0	0
STM14_1684	orf242																	0	0	0	0
STM14_1685																		0	0	0	0
STM14_1686	ssrB																	0	0	0	0
STM14_1687	ssrA																	0	0	0	0
STM14_1688	ssaB																	0	0	0	0
STM14_1689	ssaC																	0	0	0	0
STM14_1690	ssaD																	0	0	0	0
STM14_1691	ssaE																	0	0	0	0
STM14_1692																		0	0	0	0
STM14_1693																		0	0	0	0
STM14_1694																		0	0	0	0
STM14_1695	sscA																	0	0	0	0
STM14_1696	sseC																	0	0	0	0
STM14_1697	sseD																	0	0	0	0
STM14_1698	sseE																	0	0	0	0
STM14_1699	sscB																	0	0	0	0
STM14_1700	sseF								1	1					1			0	1	1	1
STM14_1701	sseG								1									0	1	0	0
STM14_1702	ssaG																	0	0	0	0
STM14_1703	ssaH																	0	0	0	0
STM14_1704	ssaI																	0	0	0	0
STM14_1705	ssaJ																	0	0	0	0
STM14_1706																		0	0	0	0
STM14_1707	ssaK																	0	0	0	0
STM14_1708	ssaL																	0	0	0	0
STM14_1709	ssaM																	0	0	0	0
STM14_1710	ssaV								2									0	2	0	0
STM14_1711	ssaN					1						1					1	0	1	1	1
STM14_1712	ssaO								1									0	1	0	0
STM14_1713	ssaP																	0	0	0	0
STM14_1714	ssaQ																	0	0	0	0
STM14_1715	ssaR																	0	0	0	0
STM14_1716	ssaS																	0	0	0	0
STM14_1717	ssaT																	0	0	0	0
STM14_1718	ssaU								1									0	1	0	0
STM14_1719																		0	0	0	0
STM14_1720	valW																	0	0	0	0
STM14_1721	valV																	0	0	0	0
STM14_1722	ydhE							1	1									0	2	0	0
STM14_1723	ribE																	0	0	0	0
STM14_1724	cfa																	0	0	0	0
STM14_1725	ydhC			1		1		2								1		1	3	0	1
STM14_1726	ydhB						1								1			0	1	0	1
STM14_1727	purR							1	1									0	2	0	0
STM14_1728																		0	0	0	0
STM14_1729	sodB																	0	0	0	0
STM14_1730	ydhO																	0	0	0	0
STM14_1731	ydhD																	0	0	0	0
STM14_1732	rnt																	0	0	0	0
STM14_1733	gloA																	0	0	0	0
STM14_1734	nemA						2			2			1					0	2	3	0
STM14_1735	ydhM						1											0	1	0	0
STM14_1736	ydhL						1											0	1	0	0
STM14_1737	ydhF																	0	0	0	0
STM14_1738	sodC_2								1									0	1	0	0
STM14_1739								2		1			2	1	1		2	0	2	3	4
STM14_1740	ydhJ																	0	0	0	0
STM14_1741	ydhI																	0	0	0	0
STM14_1742	slyA																	0	0	0	0
STM14_1743	slyB																	0	0	0	0
STM14_1744	anmK								1							1	2	0	1	0	3
STM14_1745	mliC																	0	0	0	0
STM14_1746	pdxH																	0	0	0	0
STM14_1747	tyrS																	0	0	0	0
STM14_1748	pdxY					1		1										0	2	0	0
STM14_1749	gst																	0	0	0	0
STM14_1750	tppB																	0	0	0	0
STM14_1751																		0	0	0	0
STM14_1752	nth																	0	0	0	0
STM14_1753	ydgQ																	0	0	0	0
STM14_1754	ydgP							1	2							1		0	3	0	1
STM14_1755	rnfD					1				1								0	1	1	0
STM14_1756											1	2	1		2	1	1	0	0	4	4
STM14_1757	ydgM					1												0	1	0	0
STM14_1758									2									0	2	0	0
STM14_1759	ydgK																	0	0	0	0
STM14_1760	ydgT																	0	0	0	0
STM14_1761																		0	0	0	0
STM14_1762	ydgJ																	0	0	0	0
STM14_1763	add																	0	0	0	0
STM14_1764												1						0	0	1	0
STM14_1765	malY																	0	0	0	0
STM14_1766	malX								1									0	1	0	0
STM14_1767								1										0	1	0	0
STM14_1768	ydgA																	0	0	0	0
STM14_1769	manA							2	2									0	4	0	0
STM14_1770	fumA																	0	0	0	0
STM14_1771																		0	0	0	0
STM14_1772	fumC															1		0	0	0	1
STM14_1773	tus											1						0	0	1	0
STM14_1774	rstB			1		1			1							1		1	2	0	1
STM14_1775		1	2	3			3			1		1	1	2	1	2		6	3	3	5
STM14_1776							1									1		0	1	0	1
STM14_1777	ompN					3	1	2			1		2		1			0	6	3	1
STM14_1778												1					1	0	0	1	1
STM14_1779	rstA																	0	0	0	0
STM14_1780	ydgC								1								1	0	1	0	1
STM14_1781	ydgI									1		1	1		1		1	0	0	3	2
STM14_1782								1	1								1	0	2	0	1
STM14_1783																		0	0	0	0
STM14_1784																		0	0	0	0
STM14_1785	ydgH																	0	0	0	0
STM14_1786																		0	0	0	0
STM14_1787	pntA																	0	0	0	0
STM14_1788	pntB																	0	0	0	0
STM14_1789	tqsA								1	2						1		0	1	2	1
STM14_1790																		0	0	0	0
STM14_1791	ydgF																	0	0	0	0
STM14_1792	ydgE								1			1						0	1	1	0
STM14_1793								1										0	1	0	0
STM14_1794									1									0	1	0	0
STM14_1795																		0	0	0	0
STM14_1796								1										0	1	0	0
STM14_1797	ynfM								1									0	1	0	0
STM14_1798	ynfL							1	1							1		0	2	0	1
STM14_1799	mlc																	0	0	0	0
STM14_1800	bioD_2																	0	0	0	0
STM14_1801		1																1	0	0	0
STM14_1802								1										0	1	0	0
STM14_1803									1									0	1	0	0
STM14_1804									1							2		0	1	0	2
STM14_1805						1												0	1	0	0
STM14_1806	ynfI																	0	0	0	0
STM14_1807											1		1					0	0	2	0
STM14_1808			1											1	1	1		1	0	0	3
STM14_1809		2			1		1		1	1	2		2		3		2	3	2	5	5
STM14_1810					2													2	0	0	0
STM14_1811						2	1	1	2	1		1	1	1			1	0	6	3	2
STM14_1812	ynfD																	0	0	0	0
STM14_1813	ynfC																	0	0	0	0
STM14_1814	speG																	0	0	0	0
STM14_1815	ynfB																	0	0	0	0
STM14_1816																		0	0	0	0
STM14_1817	ynfA		1															1	0	0	0
STM14_1818	rspA	1		1			1	1	1						1	1		2	3	0	2
STM14_1819	rspB		1	1			1					1			1	2	1	2	1	1	4
STM14_1820	ydfJ		1	2		1		2	1				2		1			3	4	2	1
STM14_1821												1						0	0	1	0
STM14_1822	ydfI					1		2	3								1	0	6	0	1
STM14_1823	ydfZ																	0	0	0	0
STM14_1824	ydfH																	0	0	0	0
STM14_1825	ydfG																	0	0	0	0
STM14_1826	dcp									2						1	1	0	0	2	2
STM14_1827						1												0	1	0	0
STM14_1828																	1	0	0	0	1
STM14_1829																		0	0	0	0
STM14_1830	ydeJ					1							1					0	1	1	0
STM14_1831																		0	0	0	0
STM14_1832	ydeI																	0	0	0	0
STM14_1833																		0	0	0	0
STM14_1834	ydeE							1										0	1	0	0
STM14_1835	ydeD														1		1	0	0	0	2
STM14_1836	marB																	0	0	0	0
STM14_1837	marA																	0	0	0	0
STM14_1838	marR												1					0	0	1	0
STM14_1839	marC																	0	0	0	0
STM14_1840	ydeA						1											0	1	0	0
STM14_1841	yneJ					1												0	1	0	0
STM14_1842	yneI			2			1					1	1		2	1	1	2	1	2	4
STM14_1843	yneH	1				2				2	1		1			1		1	2	4	1
STM14_1844	yneG							1										0	1	0	0
STM14_1845																		0	0	0	0
STM14_1846										1								0	0	1	0
STM14_1847																		0	0	0	0
STM14_1848			1										1	1	1		2	1	0	1	4
STM14_1849						1						1				1	1	0	1	1	2
STM14_1850						1	1	1				1	1	1		1	1	0	3	2	3
STM14_1851						1		1		1			1			1		0	2	2	1
STM14_1852																		0	0	0	0
STM14_1853																		0	0	0	0
STM14_1854								1	1									0	2	0	0
STM14_1855								1	1							1		0	2	0	1
STM14_1856								3				1	1		1	1	2	0	3	2	4
STM14_1857						1		1				1				1		0	2	1	1
STM14_1858									1									0	1	0	0
STM14_1859																		0	0	0	0
STM14_1860																	1	0	0	0	1
STM14_1861								2				1		1			1	0	2	1	2
STM14_1862		1											1		1			1	0	1	1
STM14_1863	pqaA												1	2			1	0	0	1	3
STM14_1864													1			1		0	0	1	1
STM14_1865					1	2		1		2		1		1				1	3	3	1
STM14_1866																		0	0	0	0
STM14_1867																		0	0	0	0
STM14_1868																		0	0	0	0
STM14_1869																		0	0	0	0
STM14_1870																		0	0	0	0
STM14_1871																		0	0	0	0
STM14_1872																		0	0	0	0
STM14_1873																		0	0	0	0
STM14_1874																		0	0	0	0
STM14_1875								2			1					1		0	2	1	1
STM14_1876																		0	0	0	0
STM14_1877																		0	0	0	0
STM14_1878		1					1		1						1	1		1	2	0	2
STM14_1879					1				2			1				1	1	1	2	1	2
STM14_1880						1				1			1		1		1	0	1	2	2
STM14_1881								2						1			1	0	2	0	2
STM14_1882				1	1		2	3		1	2	1				1		2	5	4	1
STM14_1883			1	1	1	1	1			2	2	2				1		3	2	6	1
STM14_1884				1	1			1				1	1		1		1	2	1	2	2
STM14_1885	hdeB																	0	0	0	0
STM14_1886	osmC																	0	0	0	0
STM14_1887	yddX																	0	0	0	0
STM14_1888	rpsV																	0	0	0	0
STM14_1889	sfcA								1								1	0	1	0	1
STM14_1890																		0	0	0	0
STM14_1891	adhP																	0	0	0	0
STM14_1892	fdnI																	0	0	0	0
STM14_1893	fdnH						1							1			1	0	1	0	2
STM14_1894	fdnG	1		1	2	3	2		1	1	2	2	1	1		1	2	4	6	6	4
STM14_1895								2						1				0	2	0	1
STM14_1896	yddG										2							0	0	2	0
STM14_1897																		0	0	0	0
STM14_1898	nmpC																	0	0	0	0
STM14_1899																	1	0	0	0	1
STM14_1900	smvA					2			2			1				3		0	4	1	3
STM14_1901																		0	0	0	0
STM14_1902																		0	0	0	0
STM14_1903	narU			2	1			1					1			2	1	3	1	1	3
STM14_1904																		0	0	0	0
STM14_1905	narZ	1	3	4	2	1		1	1			1		2	4	2	2	10	3	1	10
STM14_1906	narY	1		1			3			1		2	1			1		2	3	4	1
STM14_1907	narW								1	1	1		1			1		0	1	3	1
STM14_1908	narV						1			1							1	0	1	1	1
STM14_1909	yddE								1									0	1	0	0
STM14_1910	nhoA							1	1									0	2	0	0
STM14_1911																		0	0	0	0
STM14_1912																		0	0	0	0
STM14_1913								1										0	1	0	0
STM14_1914																1		0	0	0	1
STM14_1915																		0	0	0	0
STM14_1916	ansP					1		1	1	1		1			1			0	3	2	1
STM14_1917																		0	0	0	0
STM14_1918																		0	0	0	0
STM14_1919																		0	0	0	0
STM14_1920	yncD		1				1	1				2	1	3			2	1	2	3	5
STM14_1921	yncC							1			1		1				2	0	1	2	2
STM14_1922																		0	0	0	0
STM14_1923																		0	0	0	0
STM14_1924	yncB				1		1		3									1	4	0	0
STM14_1925	yncA																	0	0	0	0
STM14_1926	ydcZ																	0	0	0	0
STM14_1927	ydcY																	0	0	0	0
STM14_1928	srfA		1	1						1		2	1					2	0	4	0
STM14_1929	srfB	3	3	4	1	1	1		1	1	1	3		1	2	1	2	11	3	5	6
STM14_1930	srfC	1	1	1		3	1	1		2	1			1	1	1	1	3	5	3	4
STM14_1931	ydcX																	0	0	0	0
STM14_1932																		0	0	0	0
STM14_1933																		0	0	0	0
STM14_1934	ydcW																	0	0	0	0
STM14_1935	ydcR								1									0	1	0	0
STM14_1936	pdgL																	0	0	0	0
STM14_1937																		0	0	0	0
STM14_1938	ugtL																	0	0	0	0
STM14_1939																		0	0	0	0
STM14_1940	sifB																	0	0	0	0
STM14_1941	yncJ																	0	0	0	0
STM14_1942	ydcP					1												0	1	0	0
STM14_1943	ydcN							1										0	1	0	0
STM14_1944							1	1		1	2	1						0	2	4	0
STM14_1945																		0	0	0	0
STM14_1946	tehB																	0	0	0	0
STM14_1947	tehA								1						1			0	1	0	1
STM14_1948	ydcK								1									0	1	0	0
STM14_1949	rimL																	0	0	0	0
STM14_1950																		0	0	0	0
STM14_1951								2				1			2	1		0	2	1	3
STM14_1952																		0	0	0	0
STM14_1953		2		1			1		1	1				2				3	2	1	2
STM14_1954						1			1						1	1	1	0	2	0	3
STM14_1955																		0	0	0	0
STM14_1956		1				1												1	1	0	0
STM14_1957																		0	0	0	0
STM14_1958																		0	0	0	0
STM14_1959						1			1		2	1	2					0	2	5	0
STM14_1960																		0	0	0	0
STM14_1961																		0	0	0	0
STM14_1962	mdoD					2	1	1	1									0	5	0	0
STM14_1963						1		1	1									0	3	0	0
STM14_1964			1	2		1	1					1					1	3	2	1	1
STM14_1965	ydcI																	0	0	0	0
STM14_1966	trg		1	1			1	1		1		2	1	1	2	1		2	2	4	4
STM14_1967												2						0	0	2	0
STM14_1968																		0	0	0	0
STM14_1969																		0	0	0	0
STM14_1970																		0	0	0	0
STM14_1971									1									0	1	0	0
STM14_1972																		0	0	0	0
STM14_1973														1	1			0	0	0	2
STM14_1974	sseJ																	0	0	0	0
STM14_1975																		0	0	0	0
STM14_1976																		0	0	0	0
STM14_1977																		0	0	0	0
STM14_1978																1	1	0	0	0	2
STM14_1979									1			1	2	1		1		0	1	3	2
STM14_1980												1				1	1	0	0	1	2
STM14_1981									1									0	1	0	0
STM14_1982																		0	0	0	0
STM14_1983	cybB								1									0	1	0	0
STM14_1984	ydcF																	0	0	0	0
STM14_1985	hrpA					3	1	2	1	1				1	2	2	3	0	7	1	8
STM14_1986	acpD																	0	0	0	0
STM14_1987																		0	0	0	0
STM14_1988	ydbL							1	1									0	2	0	0
STM14_1989	ynbE																	0	0	0	0
STM14_1990	ydbH					1		1		1				1		2	1	0	2	1	4
STM14_1991	ldhA											1				1		0	0	1	1
STM14_1992	hslJ																	0	0	0	0
STM14_1993																		0	0	0	0
STM14_1994																1		0	0	0	1
STM14_1995	nifJ					1		1	4									0	6	0	0
STM14_1996								1										0	1	0	0
STM14_1997	ynaF																	0	0	0	0
STM14_1998																		0	0	0	0
[truncated: 3,626 more rows]
