# Supplementary material for: Gre factors help Salmonella adapt to oxidative stress by improving transcription elongation and fidelity of metabolic genes
Source: PLoS Biol. 2023 Apr 4;21(4):e3002051. doi: 10.1371/journal.pbio.3002051 (PMC10072461; doi:10.1371/journal.pbio.3002051)
Supplement: S2 Table — Table A in S2 Table. RNA seq ΔgreAB vs. WT. Table B in S2 Table. RNA seq H2O2 ΔgreAB vs. H2O2 WT. (XLSX) [file pbio.3002051.s002.xlsx]

## Sheet: A DgreAB vs WT
Locus	Gene	Function	logFC	PValue	PValue_fdr
STM14_3984	greA	Transcription elongation factor GreA (Transcript cleavage factor GreA)	-10.4077	5.03326e-81	2.03394e-77
STM14_4218	greB	Transcription elongation factor GreB (Transcript cleavage factor GreB)	-7.89578	5.27489e-26	2.13158e-23
STM14_4993	unannotated	unannotated	-6.16471	7.6489e-08	9.14474e-07
STM14_1238	orfX	Putative cytoplasmic protein	-5.69187	5.85099e-06	4.01424e-05
STM14_1513	unannotated	unannotated	-5.34055	2.54008e-56	5.13224e-53
STM14_4992	unannotated	unannotated	-5.3129	7.10851e-06	4.77168e-05
STM14_1514	unannotated	unannotated	-5.0256	4.05536e-07	3.93935e-06
STM14_0077	carA	Carbamoyl-phosphate synthase small chain (EC 6.3.5.5) (Carbamoyl-phosphate synthetase glutamine chain)	-4.64083	3.16041e-08	4.30007e-07
STM14_4641	unannotated	RNA-dependent DNA replication	-4.62008	1.03009e-07	1.19272e-06
STM14_4986	rplK	50S ribosomal protein L11	-4.58488	1.35611e-18	1.88967e-16
STM14_3957	yhbV	Ubiquinone biosynthesis protein UbiV	-4.51646	1.25767e-06	1.04145e-05
STM14_2247	unannotated	unannotated	-4.42075	3.70313e-11	1.1511e-09
STM14_2765	unannotated	unannotated	-4.41498	2.57583e-10	6.80322e-09
STM14_0345	unannotated	unannotated	-4.31064	7.26118e-07	6.54965e-06
STM14_4640	unannotated	unannotated	-4.22633	4.83366e-09	8.34736e-08
STM14_3156	yfhL	Putative ferredoxin	-4.19744	1.0318e-08	1.56162e-07
STM14_4635	rnpA	Ribonuclease P protein component (RNase P protein) (RNaseP protein) (EC 3.1.26.5) (Protein C5)	-4.18274	0.000436442	0.00168449
STM14_4474	rfaL	O-antigen ligase	-4.17483	4.39773e-08	5.64166e-07
STM14_5207	groEL	60 kDa chaperonin (GroEL protein) (Protein Cpn60)	-4.11042	1.59277e-41	2.14547e-38
STM14_3277	trmD	tRNA (guanine-N(1)-)-methyltransferase (EC 2.1.1.228) (M1G-methyltransferase) (tRNA [GM37] methyltransferase)	-4.10672	8.91299e-10	1.97898e-08
STM14_3465	hilC	Invasion regulatory protein	-4.02459	2.59756e-10	6.81605e-09
STM14_1041	artQ	Arginine transporter permease subunit ArtQ	-3.9266	1.28094e-06	1.05638e-05
STM14_4082	yhdG	tRNA-dihydrouridine synthase B (EC 1.3.1.-)	-3.75983	4.75354e-09	8.24422e-08
STM14_2655	stcA	Putative fimbrial-like protein	-3.75003	8.29238e-11	2.41076e-09
STM14_3333	unannotated	unannotated	-3.74214	6.93907e-08	8.39545e-07
STM14_0844	unannotated	unannotated	-3.72977	6.19301e-08	7.58363e-07
STM14_2758	oafA	O-antigen acetylase	-3.66799	1.28261e-09	2.77166e-08
STM14_5206	groES	10 kDa chaperonin (GroES protein) (Protein Cpn10)	-3.65272	2.38605e-32	1.92841e-29
STM14_2447	unannotated	unannotated	-3.62862	2.31949e-06	1.79126e-05
STM14_4142	rplD	50S ribosomal protein L4	-3.6176	9.70978e-10	2.12093e-08
STM14_4956	argC	N-acetyl-gamma-glutamyl-phosphate reductase (AGPR) (EC 1.2.1.38) (N-acetyl-glutamate semialdehyde dehydrogenase) (NAGSA dehydrogenase)	-3.60109	3.35831e-06	2.4585e-05
STM14_5364	argI	Ornithine carbamoyltransferase (OTCase) (EC 2.1.3.3)	-3.56396	3.81168e-07	3.7386e-06
STM14_2797	ompC	Outer membrane porin protein C	-3.54708	1.61816e-18	2.17966e-16
STM14_2953	ddg	Lipid A biosynthesis palmitoleoyltransferase (EC 2.3.1.242) (Kdo(2)-lipid IV(A) palmitoleoyltransferase)	-3.54174	2.81573e-08	3.88633e-07
STM14_3278	rimM	Ribosome maturation factor RimM	-3.50638	1.49518e-08	2.18913e-07
STM14_2580	rfbU	Mannosyl transferase	-3.47244	8.82823e-27	3.96388e-24
STM14_4143	rplC	50S ribosomal protein L3	-3.46695	3.05474e-10	7.81278e-09
STM14_3886	rpsU	30S ribosomal protein S21	-3.453	5.85122e-09	9.73036e-08
STM14_2996	yfeK	Uncharacterized protein	-3.43794	6.71832e-06	4.56281e-05
STM14_2444	unannotated	unannotated	-3.43203	7.26555e-14	4.13522e-12
STM14_2578	rfbM	Mannose-1-phosphate guanylyltransferase (EC 2.7.7.13)	-3.4173	1.33623e-30	7.71386e-28
STM14_3601	unannotated	unannotated	-3.40038	1.48945e-05	9.0915e-05
STM14_0650	unannotated	unannotated	-3.39809	7.1649e-07	6.49179e-06
STM14_1039	artJ	Arginine transport system component	-3.39186	3.17894e-10	7.97894e-09
STM14_2319	cutC	Copper homeostasis protein CutC	-3.37967	1.26444e-13	6.90487e-12
STM14_4133	rplN	50S ribosomal protein L14	-3.31344	1.17347e-22	2.49579e-20
STM14_0572	htpG	Chaperone protein HtpG (Heat shock protein HtpG) (High temperature protein G)	-3.3098	7.2759e-15	6.00039e-13
STM14_3380	alaE	L-alanine exporter AlaE	-3.3061	7.7486e-16	7.82803e-14
STM14_3991	rplU	50S ribosomal protein L21	-3.29952	5.28944e-12	1.97913e-10
STM14_4144	rpsJ	30S ribosomal protein S10	-3.2523	3.60258e-10	8.98644e-09
STM14_3956	yhbU	Ubiquinone biosynthesis protein UbiU	-3.21712	0.000202215	0.000865342
STM14_4756	yigG	Uncharacterized protein	-3.2055	1.21105e-05	7.65859e-05
STM14_3731	#N/A	#N/A	-3.18108	3.94967e-06	2.83492e-05
STM14_3220	unannotated	unannotated	-3.16689	4.75146e-10	1.13613e-08
STM14_4490	rpmB	50S ribosomal protein L28	-3.15587	5.30516e-10	1.23977e-08
STM14_4883	cpxP	Periplasmic repressor CpxP	-3.15097	9.17462e-14	5.14925e-12
STM14_5196	putative regulatory protein	Uncharacterized protein	-3.13529	0.000618335	0.00229028
STM14_2579	rfbN	Rhamnosyl transferase	-3.12258	3.95747e-25	1.45383e-22
STM14_3551	cysH	Phosphoadenosine phosphosulfate reductase (EC 1.8.4.8) (3'-phosphoadenylylsulfate reductase) (PAPS reductase, thioredoxin dependent) (PAPS sulfotransferase) (PAdoPS reductase)	-3.11635	2.47279e-07	2.52337e-06
STM14_3218	chromosome partitioning ATPaseK03496 parA	chromosome partitioning protein	-3.09888	8.02936e-12	2.8462e-10
STM14_3539	cysD	Sulfate adenylyltransferase subunit 2 (EC 2.7.7.4) (ATP-sulfurylase small subunit) (Sulfate adenylate transferase) (SAT)	-3.05449	8.46981e-05	0.000405047
STM14_3005	unannotated	unannotated	-3.04262	2.66181e-05	0.000150861
STM14_4141	rplW	50S ribosomal protein L23	-3.0376	3.19227e-08	4.32885e-07
STM14_4037	rplM	50S ribosomal protein L13	-3.02853	3.28825e-08	4.42927e-07
STM14_4083	fis	DNA-binding protein Fis	-3.01903	1.42892e-09	3.03734e-08
STM14_4140	rplB	50S ribosomal protein L2	-3.012	2.89987e-12	1.14177e-10
STM14_4532	slsA	Putative inner membrane protein	-3.01058	4.56599e-09	8.09262e-08
STM14_4988	rplJ	50S ribosomal protein L10	-3.00809	2.21347e-14	1.44268e-12
STM14_2448	unannotated	unannotated	-3.00229	2.08202e-23	5.60897e-21
STM14_1261	iraM	Anti-adapter protein IraM (Sigma S-regulator RssC)	-2.9979	1.86011e-07	1.95516e-06
STM14_2443	unannotated	unannotated	-2.97523	1.42346e-15	1.33772e-13
STM14_0518	TPR repeat-containing proteinK07126 K07126	uncharacterized protein	-2.92088	2.64735e-10	6.90189e-09
STM14_4987	rplA	50S ribosomal protein L1	-2.89758	2.55078e-14	1.61057e-12
STM14_4129	rpsH	30S ribosomal protein S8	-2.89062	1.10807e-14	8.29203e-13
STM14_5017	purH	Bifunctional purine biosynthesis protein PurH [Includes: Phosphoribosylaminoimidazolecarboxamide formyltransferase (EC 2.1.2.3) (AICAR transformylase); IMP cyclohydrolase (EC 3.5.4.10) (ATIC) (IMP synthase) (Inosinicase)]	-2.8895	1.40091e-05	8.66937e-05
STM14_1565	gapA	Glyceraldehyde-3-phosphate dehydrogenase (EC 1.2.1.-)	-2.86584	2.03705e-22	4.11587e-20
STM14_2577	rfbK	Phosphomannomutase	-2.86378	3.7435e-27	1.89094e-24
STM14_4137	rpsC	30S ribosomal protein S3	-2.86178	1.38041e-24	4.64854e-22
STM14_0052	rpsT	30S ribosomal protein S20	-2.86008	8.46296e-07	7.4184e-06
STM14_1294	putative outer membrane proteinK22110 kdgM	oligogalacturonate-specific porin family protein	-2.85611	4.4006e-05	0.000233065
STM14_3145	purG	Phosphoribosylformylglycinamidine synthase (FGAM synthase) (FGAMS) (EC 6.3.5.3) (Formylglycinamide ribonucleotide amidotransferase) (FGAR amidotransferase) (FGAR-AT)	-2.85595	2.62881e-14	1.63075e-12
STM14_4489	rpmG	50S ribosomal protein L33	-2.84664	9.5294e-07	8.10701e-06
STM14_4634	rpmH	50S ribosomal protein L34	-2.8378	2.17716e-05	0.000126044
STM14_2581	rfbV	Abequosyltransferase	-2.83601	1.00773e-21	1.93916e-19
STM14_4132	rplX	50S ribosomal protein L24	-2.82639	5.16669e-14	3.07038e-12
STM14_4196	dam	Site-specific DNA-methyltransferase (adenine-specific) (EC 2.1.1.72)	-2.8245	7.32137e-13	3.2873e-11
STM14_2367	yecF	Uncharacterized protein	-2.82187	9.7161e-11	2.78524e-09
STM14_0842	putative ABC-type polysaccharide/polyol phosphate transport system ATPase componentK09691 ABC-2.LPSE.A	lipopolysaccharide transport system ATP-binding protein	-2.81362	1.35782e-05	8.4545e-05
STM14_1305	csgE	Curli production assembly/transport component CsgE	-2.80554	3.97626e-05	0.000214814
STM14_3328	unannotated	unannotated	-2.79406	5.70846e-09	9.53218e-08
STM14_5150	unannotated	unannotated	-2.79318	0.000152978	0.00067561
STM14_2216	yebN	Probable manganese efflux pump MntP	-2.78183	0.00397569	0.0112901
STM14_2385	yedE	Putative inner membrane protein	-2.77183	2.9006e-05	0.000162796
STM14_1020	putative regulatory proteinK23778 rcdA	TetR/AcrR family transcriptional regulator, regulator of biofilm formation and stress response	-2.76655	1.90114e-06	1.50933e-05
STM14_3124	suhB	Nus factor SuhB (Inositol-1-monophosphatase) (I-1-Pase) (IMPase) (Inositol-1-phosphatase) (EC 3.1.3.25)	-2.76373	6.13058e-08	7.52999e-07
STM14_2576	rfbP	Undecaprenol-phosphate galactosephosphotransferase/O-antigen transferase	-2.76309	7.70686e-24	2.22453e-21
STM14_2018	unannotated	unannotated	-2.76272	7.39412e-08	8.89275e-07
STM14_5518	unannotated	unannotated	-2.75426	1.94144e-13	9.95848e-12
STM14_3501	unannotated	unannotated	-2.75173	3.50327e-07	3.47376e-06
STM14_3311	unannotated	unannotated	-2.74706	1.8738e-06	1.49056e-05
STM14_0359	unannotated	unannotated	-2.72884	1.87792e-05	0.000110622
STM14_4175	argD_2	Acetylornithine/succinyldiaminopimelate aminotransferase (ACOAT) (DapATase) (Succinyldiaminopimelate transferase) (EC 2.6.1.11) (EC 2.6.1.17)	-2.69845	9.61973e-06	6.27781e-05
STM14_2445	unannotated	unannotated	-2.69719	1.45115e-07	1.58062e-06
STM14_4130	rpsN	30S ribosomal protein S14	-2.696	2.37342e-16	2.59004e-14
STM14_4637	yidC	Membrane protein insertase YidC (Foldase YidC) (Membrane integrase YidC) (Membrane protein YidC)	-2.6879	8.81632e-09	1.39059e-07
STM14_5045	unannotated	unannotated	-2.67428	6.13925e-05	0.000309722
STM14_4477	rfaY	Lipopolysaccharide core biosynthesis protein	-2.67324	1.907e-14	1.26468e-12
STM14_3279	rpsP	30S ribosomal protein S16	-2.66661	1.42878e-05	8.78799e-05
STM14_3477	sptP	Protein-tyrosine-phosphatase (EC 3.1.3.48)	-2.65392	4.52895e-10	1.1025e-08
STM14_4488	mutM	Formamidopyrimidine-DNA glycosylase (Fapy-DNA glycosylase) (EC 3.2.2.23) (DNA-(apurinic or apyrimidinic site) lyase MutM) (AP lyase MutM) (EC 4.2.99.18)	-2.64948	4.73324e-09	8.24422e-08
STM14_4120	rpsK	30S ribosomal protein S11	-2.64692	3.9678e-13	1.88634e-11
STM14_5595	traJ	Conjugative transfer: regulation	-2.64471	1.72614e-12	7.1177e-11
STM14_2562	unannotated	unannotated	-2.64159	0.00227804	0.00704866
STM14_2736	unannotated	unannotated	-2.64101	4.90028e-10	1.16482e-08
STM14_1616	rfc	O-antigen polymerase	-2.63487	1.8457e-09	3.71067e-08
STM14_2582	rfbX	Putative O-antigen transferase	-2.61693	4.07407e-20	6.09753e-18
STM14_2926	putative inner membrane proteinK07052 K07052	uncharacterized protein	-2.59989	1.36471e-05	8.48424e-05
STM14_1646	ydiP	Putative transcriptional regulator	-2.59363	3.3352e-05	0.00018441
STM14_3071	unannotated	unannotated	-2.59227	6.0882e-15	5.34835e-13
STM14_0744	dacA	Serine-type D-Ala-D-Ala carboxypeptidase (EC 3.4.16.4)	-2.59146	1.9882e-09	3.96397e-08
STM14_2737	spr	Putative outer membrane lipoprotein	-2.58591	1.77769e-11	5.88825e-10
STM14_2460	unannotated	unannotated	-2.58478	3.8915e-05	0.000210798
STM14_2441	unannotated	unannotated	-2.58344	4.32916e-21	7.28923e-19
STM14_3467	orgC	Putative cytoplasmic protein	-2.57248	1.13012e-06	9.49445e-06
STM14_2449	pro-head proteaseK06904 K06904	uncharacterized protein	-2.5606	1.55619e-09	3.24153e-08
STM14_2450	unannotated	unannotated	-2.54923	1.84564e-16	2.07173e-14
STM14_3865	unannotated	unannotated	-2.5483	0.00158135	0.00516041
STM14_3973	argG	Argininosuccinate synthase (EC 6.3.4.5) (Citrulline--aspartate ligase)	-2.54386	1.13579e-12	4.88271e-11
STM14_5392	unannotated	unannotated	-2.54282	4.47532e-11	1.37006e-09
STM14_3463	sprB	Transcriptional regulator	-2.54086	4.20799e-06	3.00432e-05
STM14_2095	ompW	Outer membrane protein W	-2.53599	7.64301e-10	1.71586e-08
STM14_1717	ssaT	Type III secretion system apparatus protein	-2.53458	7.45687e-15	6.02664e-13
STM14_0811	ybfE	LexA regulated protein	-2.52472	6.14893e-05	0.000309823
STM14_3305	unannotated	unannotated	-2.5088	5.20089e-09	8.86784e-08
STM14_0399	unannotated	unannotated	-2.50769	0.000383877	0.00151194
STM14_0624	purE	N5-carboxyaminoimidazole ribonucleotide mutase (N5-CAIR mutase) (EC 5.4.99.18) (5-(carboxyamino)imidazole ribonucleotide mutase)	-2.50254	0.00103344	0.0035816
STM14_1042	artI	Arginine transport system	-2.49867	2.71327e-09	5.17184e-08
STM14_0191	putative restriction endonucleaseK07453 K07453	putative restriction endonuclease	-2.49649	5.81741e-06	3.99798e-05
STM14_4982	tuf_2	Translation elongation factor Tu	-2.49146	1.25078e-16	1.44411e-14
STM14_3468	orgB	Needle complex export protein	-2.48809	8.57068e-06	5.63156e-05
STM14_3276	rplS	50S ribosomal protein L19	-2.48511	1.02403e-08	1.55568e-07
STM14_1859	unannotated	unannotated	-2.47998	4.55754e-09	8.09262e-08
STM14_0652	gtrA	Bactoprenol-linked glucose translocase	-2.47371	6.42074e-05	0.000322346
STM14_2583	rfbJ	CDP-abequose synthase	-2.47004	6.18809e-18	7.98953e-16
STM14_1357	rne	Ribonuclease E (RNase E) (EC 3.1.26.12)	-2.4695	7.66923e-15	6.07674e-13
STM14_3768	putative monoamine oxidaseK18290 ich-Y	itaconyl-CoA hydratase [EC:4.2.1.56]	-2.46713	1.76699e-05	0.000105161
STM14_4476	rfaZ	Lipopolysaccharide core biosynthesis protein	-2.46479	4.14571e-13	1.92561e-11
STM14_5436	hsdS	Type I restriction enzyme specificity protein	-2.46408	4.40542e-06	3.12321e-05
STM14_1043	artP	Arginine transporter ATP-binding subunit	-2.46092	1.29488e-06	1.06571e-05
STM14_0078	carB	Carbamoyl-phosphate synthase large chain (EC 6.3.5.5) (Carbamoyl-phosphate synthetase ammonia chain)	-2.4575	1.14723e-17	1.40484e-15
STM14_4199	aroK	Shikimate kinase 1 (SK 1) (EC 2.7.1.71)	-2.4575	2.66344e-14	1.63075e-12
STM14_2354	yecH	Putative cytoplasmic protein	-2.45345	0.000569258	0.00212016
STM14_3050	purC	Phosphoribosylaminoimidazole-succinocarboxamide synthase (EC 6.3.2.6) (SAICAR synthetase)	-2.45209	4.90939e-08	6.19964e-07
STM14_2288	purT	Formate-dependent phosphoribosylglycinamide formyltransferase (5'-phosphoribosylglycinamide transformylase 2) (Formate-dependent GAR transformylase) (EC 2.1.2.-) (GAR transformylase 2) (GART 2) (Non-folate glycinamide ribonucleotide transformylase) (Phosphoribosylglycinamide formyltransferase 2)	-2.44789	2.86583e-05	0.000161069
STM14_1978	putative ABC transporter permease componentK02029 ABC.PA.P	polar amino acid transport system permease protein	-2.43531	0.000261278	0.00108584
STM14_2453	unannotated	unannotated	-2.42704	9.34163e-09	1.45296e-07
STM14_3536	ygbE	Uncharacterized protein	-2.42136	4.46411e-11	1.37006e-09
STM14_4975	coaA	Pantothenate kinase (EC 2.7.1.33) (Pantothenic acid kinase)	-2.4198	1.29001e-07	1.44004e-06
STM14_0404	unannotated	unannotated	-2.41784	5.78474e-06	3.98231e-05
STM14_0574	adk	Adenylate kinase (AK) (EC 2.7.4.3) (ATP-AMP transphosphorylase) (ATP:AMP phosphotransferase) (Adenylate monophosphate kinase)	-2.41442	3.42958e-09	6.44602e-08
STM14_1200	pyrD	Dihydroorotate dehydrogenase (quinone) (EC 1.3.5.2) (DHOdehase) (DHOD) (DHODase) (Dihydroorotate oxidase)	-2.41364	6.80065e-06	4.60326e-05
STM14_0887	unannotated	nucleic acid-templated transcription	-2.41064	2.82098e-08	3.88633e-07
STM14_4997	unannotated	unannotated	-2.40575	0.000131503	0.000600457
STM14_0839	unannotated	unannotated	-2.39508	9.64115e-06	6.27782e-05
STM14_4742	unannotated	unannotated	-2.3914	0.00171976	0.00555076
STM14_2883	pta	Phosphate acetyltransferase (EC 2.3.1.8) (Phosphotransacetylase)	-2.38729	1.62057e-09	3.34119e-08
STM14_1857	putative hydrogenase-1 small subunitK06282 hyaA	hydrogenase small subunit [EC:1.12.99.6]	-2.38514	5.61078e-09	9.40795e-08
STM14_4672	mioC	Flavodoxin	-2.38282	4.7646e-11	1.4262e-09
STM14_2428	hypothetical proteinK23943 sseK3	type III secretion system effector arginine glycosyltransferase	-2.38123	5.87944e-12	2.17971e-10
STM14_1446	unannotated	unannotated	-2.36849	3.50728e-07	3.47376e-06
STM14_1856	putative hydrogenase-1 large subunitK06281 hyaB	hydrogenase large subunit [EC:1.12.99.6]	-2.36757	6.65968e-14	3.84454e-12
STM14_0016	unannotated	nucleic acid-templated transcription	-2.3664	1.34877e-05	8.41106e-05
STM14_1800	bioD_2	ATP-dependent dethiobiotin synthetase BioD (EC 6.3.3.3) (DTB synthetase) (DTBS) (Dethiobiotin synthase)	-2.35951	1.13874e-05	7.26956e-05
STM14_4990	rpoB	DNA-directed RNA polymerase subunit beta (RNAP subunit beta) (EC 2.7.7.6) (RNA polymerase subunit beta) (Transcriptase subunit beta)	-2.34787	1.80194e-15	1.65492e-13
STM14_2882	ackA	Acetate kinase (EC 2.7.2.1) (Acetokinase)	-2.34365	3.04073e-10	7.81278e-09
STM14_4958	argH	Argininosuccinate lyase (ASAL) (EC 4.3.2.1) (Arginosuccinase)	-2.33915	3.57708e-13	1.72083e-11
STM14_0861	cydA	Cytochrome d terminal oxidase polypeptide subunit I	-2.33809	2.7034e-06	2.04961e-05
STM14_2446	unannotated	unannotated	-2.33183	4.98702e-05	0.000258366
STM14_5307	unannotated	nucleic acid-templated transcription	-2.33149	3.4581e-11	1.08669e-09
STM14_0529	tig	Trigger factor (TF) (EC 5.2.1.8) (PPIase)	-2.33106	8.45482e-09	1.35579e-07
STM14_1982	unannotated	unannotated	-2.3206	8.62457e-09	1.37212e-07
STM14_1716	ssaS	Type III secretion system apparatus protein	-2.31353	5.49037e-08	6.78489e-07
STM14_2910	cvpA	Colicin V production protein	-2.31322	4.28988e-05	0.000228699
STM14_5159	phnA	Uncharacterized protein	-2.30997	7.00872e-06	4.72038e-05
STM14_2723	fruF	EIII-Fru (Fructose-specific phosphotransferase enzyme IIA component) (Multiphosphoryl transfer protein) (PTS system fructose-specific EIIA component) (Phosphocarrier protein HPr)	-2.30681	0.00668757	0.0177821
STM14_1490	envF	Putative envelope lipoprotein	-2.29435	1.66767e-06	1.35322e-05
STM14_2437	unannotated	unannotated	-2.29261	2.48921e-14	1.59665e-12
STM14_4138	rplV	50S ribosomal protein L22	-2.28944	7.59735e-11	2.24094e-09
STM14_5117	unannotated	unannotated	-2.28187	0.000285319	0.00117053
STM14_4118	rpoA	DNA-directed RNA polymerase subunit alpha (RNAP subunit alpha) (EC 2.7.7.6) (RNA polymerase subunit alpha) (Transcriptase subunit alpha)	-2.27832	7.81307e-09	1.2629e-07
STM14_0845	unannotated	unannotated	-2.26943	4.07255e-09	7.41314e-08
STM14_4957	argB	Acetylglutamate kinase (EC 2.7.2.8) (N-acetyl-L-glutamate 5-phosphotransferase) (NAG kinase) (NAGK)	-2.25277	2.24527e-07	2.30283e-06
STM14_3509	pphB	Serine/threonine-specific protein phosphatase 2	-2.25019	4.28543e-09	7.76566e-08
STM14_1306	csgD	DNA-binding transcriptional regulator CsgD	-2.24712	1.64699e-14	1.12805e-12
STM14_3814	hypO	NiFe hydrogenase (EC 1.12.99.6)	-2.24461	3.80765e-08	5.01195e-07
STM14_2452	unannotated	unannotated	-2.24337	5.1006e-14	3.07038e-12
STM14_3284	yfjD	Uncharacterized protein	-2.24268	8.37243e-10	1.86923e-08
STM14_2560	yeeF	Putative amino acid transport protein	-2.23644	7.77735e-05	0.000376837
STM14_5343	nrdD	Anaerobic ribonucleoside triphosphate reductase	-2.23431	1.87302e-05	0.000110495
STM14_979	unannotated	unannotated	-2.2296	5.60027e-07	5.22648e-06
STM14_4119	rpsD	30S ribosomal protein S4	-2.22737	2.70958e-09	5.17184e-08
STM14_0256	similar to rpsB	30S ribosomal protein S2	-2.22736	2.38765e-06	1.83432e-05
STM14_4475	rfaK	Putative hexose transferase	-2.22639	9.21932e-13	4.04949e-11
STM14_3231	rseC	SoxR reducing system protein RseC	-2.1947	0.00472882	0.0131515
STM14_1100	focA	Formate transporter	-2.19124	0.000488529	0.00186592
STM14_3219	unannotated	unannotated	-2.19069	1.3309e-07	1.47347e-06
STM14_2299	yebA	LysM domain-containing protein	-2.18799	7.43999e-13	3.30385e-11
STM14_0257	rpsB	30S ribosomal protein S2	-2.18282	2.09752e-07	2.17335e-06
STM14_0888	transcriptional regulatorK21645 hypT	LysR family transcriptional regulator, hypochlorite-specific transcription factor HypT	-2.1806	2.71555e-07	2.74234e-06
STM14_2909	purF	Amidophosphoribosyltransferase (ATase) (EC 2.4.2.14) (Glutamine phosphoribosylpyrophosphate amidotransferase) (GPATase)	-2.17775	8.13917e-07	7.18131e-06
STM14_0153	ftsW	Probable peptidoglycan glycosyltransferase FtsW (PGT) (EC 2.4.1.129) (Cell division protein FtsW) (Cell wall polymerase) (Peptidoglycan polymerase) (PG polymerase)	-2.1762	7.65312e-16	7.82803e-14
STM14_0218	pcnB	Poly(A) polymerase I (PAP I) (EC 2.7.7.19)	-2.17123	8.01207e-07	7.10817e-06
STM14_0843	unannotated	unannotated	-2.16165	1.73179e-06	1.38852e-05
STM14_0013	dnaK	Chaperone protein DnaK (HSP70) (Heat shock 70 kDa protein) (Heat shock protein 70)	-2.15421	4.46998e-15	4.01404e-13
STM14_2282	unannotated	unannotated	-2.15055	3.32963e-08	4.44129e-07
STM14_4149	tuf_1	Translation elongation factor Tu	-2.14739	1.06438e-15	1.02409e-13
STM14_4136	rplP	50S ribosomal protein L16	-2.14554	5.60276e-17	6.65905e-15
STM14_5001	thiG	Thiazole synthase (EC 2.8.1.10)	-2.14327	3.15288e-13	1.55375e-11
STM14_1711	ssaN	H(+)-transporting two-sector ATPase (EC 7.1.2.2)	-2.1427	1.17005e-12	4.97704e-11
STM14_0155	murC	UDP-N-acetylmuramate--L-alanine ligase (EC 6.3.2.8) (UDP-N-acetylmuramoyl-L-alanine synthetase)	-2.13923	2.43557e-16	2.59004e-14
STM14_3334	unannotated	unannotated	-2.13361	4.06609e-08	5.26637e-07
STM14_0478	queA	S-adenosylmethionine:tRNA ribosyltransferase-isomerase (EC 2.4.99.17) (Queuosine biosynthesis protein QueA)	-2.13184	0.000182316	0.000789643
STM14_1621	rpmI	50S ribosomal protein L35	-2.13042	4.55137e-13	2.09001e-11
STM14_0635	fimA	Fimbrin	-2.12445	5.71029e-07	5.30466e-06
STM14_1363	yceD	23S rRNA accumulation protein YceD (Large ribosomal RNA subunit accumulation protein YceD)	-2.12348	5.97517e-12	2.19506e-10
STM14_3906	ygjU	Serine/threonine transporter SstT (Na(+)/serine-threonine symporter)	-2.12254	9.34844e-09	1.45296e-07
STM14_2462	unannotated	unannotated	-2.11841	9.44887e-08	1.10997e-06
STM14_3552	cysI	Sulfite reductase [NADPH] hemoprotein beta-component (SiR-HP) (SiRHP) (EC 1.8.1.2)	-2.11762	3.08349e-05	0.000172105
STM14_2459	lytic enzyme (putative glycohydrolase)K03791 K03791	putative chitinase	-2.11418	1.72913e-09	3.54692e-08
STM14_2431	unannotated	unannotated	-2.11186	1.24327e-11	4.1867e-10
STM14_0618	allD	Ureidoglycolate dehydrogenase	-2.11117	3.78971e-07	3.73517e-06
STM14_1531	chorismate mutaseK04093 pheA1	chorismate mutase [EC:5.4.99.5]	-2.09867	3.10357e-08	4.237e-07
STM14_3283	corE	Cytochrom_C_asm domain-containing protein	-2.08781	2.89877e-12	1.14177e-10
STM14_3553	cysJ	Sulfite reductase [NADPH] flavoprotein alpha-component (SiR-FP) (EC 1.8.1.2)	-2.08447	0.0026339	0.00800873
STM14_3243	yfiD	Autonomous glycyl radical cofactor	-2.07976	9.71836e-11	2.78524e-09
STM14_0184	aceF	Acetyltransferase component of pyruvate dehydrogenase complex (EC 2.3.1.12)	-2.07796	6.81757e-15	5.78492e-13
STM14_5403	unannotated	unannotated	-2.0648	0.000243596	0.00102219
STM14_1898	nmpC	Outer membrane porin protein OmpD	-2.06316	1.05102e-08	1.5798e-07
STM14_2863	nuoH	NADH-quinone oxidoreductase subunit H (EC 7.1.1.-) (NADH dehydrogenase I subunit H) (NDH-1 subunit H)	-2.06178	9.12598e-15	7.09194e-13
STM14_3065	purN	Phosphoribosylglycinamide formyltransferase (EC 2.1.2.2) (5'-phosphoribosylglycinamide transformylase) (GAR transformylase) (GART)	-2.05898	1.725e-08	2.48069e-07
STM14_1758	rsxA	Ion-translocating oxidoreductase complex subunit A (EC 7.-.-.-) (Rsx electron transport complex subunit A)	-2.05221	6.75841e-09	1.1057e-07
STM14_4126	rpsE	30S ribosomal protein S5	-2.05161	1.79736e-13	9.43264e-12
STM14_1082	unannotated	unannotated	-2.04899	9.71368e-15	7.40622e-13
STM14_1940	sifB	Secreted effector protein	-2.04687	5.3238e-08	6.63996e-07
STM14_1402	potB	Spermidine/putrescine ABC transporter membrane protein	-2.04259	6.26387e-06	4.27572e-05
STM14_0305	dniR	Peptidoglycan lytic exotransglycosylase (EC 4.2.2.n1)	-2.03692	8.26623e-06	5.45814e-05
STM14_0152	murD	UDP-N-acetylmuramoylalanine--D-glutamate ligase (EC 6.3.2.9) (D-glutamic acid-adding enzyme) (UDP-N-acetylmuramoyl-L-alanyl-D-glutamate synthetase)	-2.0333	1.24868e-14	9.01059e-13
STM14_1412	trmU	tRNA-specific 2-thiouridylase MnmA (EC 2.8.1.13)	-2.02884	1.91114e-06	1.5143e-05
STM14_4127	rplR	50S ribosomal protein L18	-2.02884	6.73469e-10	1.52893e-08
STM14_5349	mgtA	Magnesium-transporting ATPase, P-type 1 (EC 7.2.2.14) (Mg(2+) transport ATPase, P-type 1)	-2.02862	1.04546e-07	1.20706e-06
STM14_4664	atpH	ATP synthase subunit delta (ATP synthase F(1) sector subunit delta) (F-type ATPase subunit delta) (F-ATPase subunit delta)	-2.02818	1.47981e-07	1.60751e-06
STM14_3353	unannotated	unannotated	-2.02603	0.00447423	0.0125471
STM14_3478	sicP	Secretion chaparone	-2.01861	9.7961e-09	1.49947e-07
STM14_3211	unannotated	unannotated	-2.01649	9.24293e-07	7.9639e-06
STM14_2759	unannotated	unannotated	-2.01458	4.34597e-05	0.000230776
STM14_5055	putative phage glycosyltransferaseK20534 gtrB	polyisoprenyl-phosphate glycosyltransferase [EC:2.4.-.-]	-2.00932	3.32642e-06	2.43958e-05
STM14_5275	rpsF	30S ribosomal protein S6	-2.00844	1.29413e-05	8.08282e-05
STM14_0124	yabI	Uncharacterized protein	-2.00368	0.00107059	0.00369136
STM14_3473	prgH	Needle complex inner membrane protein	-1.99886	1.27796e-10	3.53715e-09
STM14_0862	cydB	Cytochrome d terminal oxidase polypeptide subunit II	-1.9972	5.34754e-09	9.07958e-08
STM14_2432	unannotated	unannotated	-1.99327	0.000177048	0.000767652
STM14_0199	yacC	Putative periplasmic protein	-1.98576	9.83965e-13	4.27549e-11
STM14_0405	unannotated	nucleic acid-templated transcription	-1.98453	8.30748e-05	0.000399183
STM14_0840	unannotated	unannotated	-1.98235	1.69663e-06	1.36575e-05
STM14_2202	yeaZ	t(6)A37 threonylcarbamoyladenosine biosynthesis protein TsaB (tRNA threonylcarbamoyladenosine biosynthesis protein TsaB)	-1.97884	0.000135028	0.000613086
STM14_4198	aroB	3-dehydroquinate synthase (DHQS) (EC 4.2.3.4)	-1.97603	3.1413e-10	7.97894e-09
STM14_3061	uraA	Uracil transporter	-1.97352	0.000287177	0.00117577
STM14_4123	secY	Protein translocase subunit SecY	-1.97178	2.68896e-12	1.08661e-10
STM14_1727	purR	HTH-type transcriptional repressor PurR (Pur regulon repressor) (Purine nucleotide synthesis repressor)	-1.96743	5.36134e-05	0.000275608
STM14_0872	ybgF	Cell division coordinator CpoB	-1.96638	4.05574e-13	1.90573e-11
STM14_3503	unannotated	unannotated	-1.96385	9.64742e-06	6.27781e-05
STM14_3733	metK	S-adenosylmethionine synthase (AdoMet synthase) (EC 2.5.1.6) (MAT) (Methionine adenosyltransferase)	-1.96114	1.5913e-05	9.64086e-05
STM14_5314	unannotated	nucleic acid-templated transcription	-1.95858	0.000410823	0.00160245
STM14_4370	dppF	Dipeptide transporter ATP-binding subunit	-1.95795	5.0461e-09	8.64038e-08
STM14_0524	ampG	Muropeptide transporter	-1.95204	7.1381e-05	0.000350913
STM14_0829	ybgH	Dipeptide permease D	-1.95151	0.00211125	0.0066342
STM14_1523	unannotated	unannotated	-1.94559	6.1123e-12	2.20534e-10
STM14_2438	unannotated	unannotated	-1.94403	4.36527e-12	1.66416e-10
STM14_5404	unannotated	unannotated	-1.94038	4.00267e-08	5.2009e-07
STM14_4486	kdtA	3-deoxy-D-manno-octulosonic acid transferase (Kdo transferase) (EC 2.4.99.12) (Lipid IV(A) 3-deoxy-D-manno-octulosonic acid transferase)	-1.94017	4.58642e-05	0.000240396
STM14_2258	unannotated	unannotated	-1.93805	6.62829e-05	0.000331496
STM14_1708	ssaL	Type III secretion system apparatus protein	-1.93727	5.90636e-13	2.68175e-11
STM14_4991	rpoC	DNA-directed RNA polymerase subunit beta' (RNAP subunit beta') (EC 2.7.7.6) (RNA polymerase subunit beta') (Transcriptase subunit beta')	-1.9367	1.94684e-13	9.95848e-12
STM14_2425	unannotated	unannotated	-1.93656	0.000406528	0.00158876
STM14_2584	rfbH	CDP-6-deoxy-D-xylo-4-hexulose-3-dehydrase	-1.93441	1.37541e-13	7.41073e-12
STM14_5000	thiH	Thiamine biosynthesis protein ThiH	-1.93416	1.72425e-12	7.1177e-11
STM14_1110	rpsA	30S ribosomal protein S1	-1.93225	2.84643e-06	2.13219e-05
STM14_2436	unannotated	unannotated	-1.93181	8.63266e-08	1.02301e-06
STM14_3638	lysA	Diaminopimelate decarboxylase (DAP decarboxylase) (DAPDC) (EC 4.1.1.20)	-1.92193	0.00141744	0.00469498
STM14_5352	pyrI	Aspartate carbamoyltransferase regulatory chain	-1.91591	0.000647677	0.00238313
STM14_4369	yhjV	Putative transport protein	-1.91106	4.8554e-07	4.59501e-06
STM14_0154	murG	UDP-N-acetylglucosamine--N-acetylmuramyl-(pentapeptide) pyrophosphoryl-undecaprenol N-acetylglucosamine transferase (EC 2.4.1.227) (Undecaprenyl-PP-MurNAc-pentapeptide-UDPGlcNAc GlcNAc transferase)	-1.90498	7.48987e-12	2.67846e-10
STM14_0592	ybbN	Putative thioredoxin protein	-1.90387	1.52653e-14	1.0774e-12
STM14_2925	unannotated	unannotated	-1.90371	0.00157152	0.00513796
STM14_5593	traM	Relaxosome protein TraM	-1.89916	8.69882e-07	7.59221e-06
STM14_4996	putative cytoplasmic proteinK23944 sseK1	type III secretion system effector arginine glycosyltransferase	-1.89637	4.27666e-05	0.000228637
STM14_1849	hypA	Hydrogenase maturation factor HypA	-1.8904	0.000396683	0.00155631
STM14_1781	ydgI	Putative amino acid transporter	-1.88925	0.000170072	0.000741384
STM14_3232	rseB	Sigma-E factor regulatory protein RseB	-1.88918	1.02926e-05	6.62296e-05
STM14_4911	glpX	Fructose-1,6-bisphosphatase	-1.88816	0.00791564	0.0206644
STM14_5576	parB	Plasmid partition protein B	-1.87715	7.46209e-10	1.6846e-08
STM14_3413	alaS	Alanine--tRNA ligase (EC 6.1.1.7) (Alanyl-tRNA synthetase) (AlaRS)	-1.87707	3.33015e-08	4.44129e-07
STM14_1002	putative electron transfer protein beta subunitK03521 fixA	electron transfer flavoprotein beta subunit	-1.87413	2.50738e-05	0.000143148
STM14_5368	ytgA	Putative inner membrane protein	-1.86775	1.02647e-05	6.61559e-05
STM14_4150	fusA	Elongation factor G (EF-G)	-1.86763	1.69905e-07	1.79735e-06
STM14_4481	yibR	Putative inner membrane protein	-1.86536	0.003663	0.0105245
STM14_0922	bioC	Malonyl-[acyl-carrier protein] O-methyltransferase (Malonyl-ACP O-methyltransferase) (EC 2.1.1.197) (Biotin synthesis protein BioC)	-1.86312	0.00569528	0.0154772
STM14_2636	unannotated	unannotated	-1.85818	1.86275e-07	1.95516e-06
STM14_0729	dcuC	C4-dicarboxylate transporter DcuC	-1.85457	0.000654218	0.00240317
STM14_5276	priB	Primosomal replication protein N	-1.85261	9.79975e-06	6.35647e-05
STM14_4715	rho	Transcription termination factor Rho (EC 3.6.4.-) (ATP-dependent helicase Rho)	-1.85229	3.86976e-08	5.06074e-07
STM14_3550	sopD	Secreted effector protein	-1.85023	4.20809e-08	5.41557e-07
STM14_4407	glyQ	Glycine--tRNA ligase alpha subunit (EC 6.1.1.14) (Glycyl-tRNA synthetase alpha subunit) (GlyRS)	-1.84987	6.11092e-07	5.61434e-06
STM14_3971	yhbC	Ribosome maturation factor RimP	-1.84939	5.0431e-06	3.53192e-05
STM14_3882	folB	7,8-dihydroneopterin aldolase (EC 4.1.2.25)	-1.84856	0.00067609	0.00247471
STM14_1008	unannotated	nucleic acid-templated transcription	-1.84372	1.9477e-06	1.53724e-05
STM14_1364	rpmF	50S ribosomal protein L32	-1.83951	8.74761e-09	1.38624e-07
STM14_3070	putatve inner membrane protein	Putative inner membrane protein	-1.82755	2.53415e-11	8.19241e-10
STM14_5222	frdB	Fumarate reductase iron-sulfur subunit (EC 1.3.5.4)	-1.82653	3.13183e-06	2.32024e-05
STM14_4272	rbsK	Ribokinase (RK) (EC 2.7.1.15)	-1.82576	0.000204504	0.000871731
STM14_0563	aefA	Potassium efflux protein KefA	-1.82525	4.73556e-07	4.49211e-06
STM14_3238	yfiC	tRNA1(Val) (adenine(37)-N6)-methyltransferase (EC 2.1.1.223) (tRNA m6A37 methyltransferase)	-1.82468	7.99859e-07	7.10817e-06
STM14_1360	unannotated	unannotated	-1.8246	2.65442e-08	3.68608e-07
STM14_3356	unannotated	unannotated	-1.82046	0.0187179	0.0427099
STM14_1365	plsX	Phosphate acyltransferase (EC 2.3.1.274) (Acyl-ACP phosphotransacylase) (Acyl-[acyl-carrier-protein]--phosphate acyltransferase) (Phosphate-acyl-ACP acyltransferase)	-1.81831	0.00221144	0.00687417
STM14_1099	pflB	Formate C-acetyltransferase (EC 2.3.1.54)	-1.81753	3.58904e-05	0.000196522
STM14_4067	mreC	Cell shape-determining protein MreC (Cell shape protein MreC)	-1.81489	0.000534782	0.00201779
STM14_3557	eno	Enolase (EC 4.2.1.11) (2-phospho-D-glycerate hydro-lyase) (2-phosphoglycerate dehydratase)	-1.81282	1.11326e-11	3.84502e-10
STM14_972	ybiP	Putative integral membrane protein	-1.81136	3.37919e-06	2.46931e-05
STM14_2634	yegQ	Putative protease	-1.80854	0.000924628	0.00325189
STM14_2111	unannotated	unannotated	-1.80721	2.49854e-05	0.000143011
STM14_0151	mraY	Phospho-N-acetylmuramoyl-pentapeptide-transferase (EC 2.7.8.13) (UDP-MurNAc-pentapeptide phosphotransferase)	-1.80373	1.13498e-11	3.88683e-10
STM14_5433	unannotated	unannotated	-1.80328	3.96119e-06	2.83815e-05
STM14_1101	ycaO	Putative cytoplasmic protein	-1.80251	0.00024938	0.00104321
STM14_2113	adhE	Aldehyde-alcohol dehydrogenase	-1.80059	3.57814e-05	0.000196191
STM14_0482	secD	Protein translocase subunit SecD	-1.8002	1.84227e-09	3.71067e-08
STM14_4879	yiiM	MOSC domain-containing protein	-1.79983	7.39552e-06	4.94278e-05
STM14_5395	unannotated	unannotated	-1.79737	2.1519e-09	4.22127e-08
STM14_4125	rpmD	50S ribosomal protein L30	-1.79652	0.000114839	0.000532182
STM14_0183	aceE	Pyruvate dehydrogenase E1 component (EC 1.2.4.1)	-1.7873	1.36199e-11	4.54861e-10
STM14_3329	unannotated	unannotated	-1.78469	5.28904e-08	6.61703e-07
STM14_2458	lysis proteinK14744 rzpD	prophage endopeptidase [EC:3.4.-.-]	-1.78466	7.40011e-06	4.94278e-05
STM14_3533	ispD	2-C-methyl-D-erythritol 4-phosphate cytidylyltransferase (EC 2.7.7.60) (4-diphosphocytidyl-2C-methyl-D-erythritol synthase) (MEP cytidylyltransferase) (MCT)	-1.78405	0.000123429	0.000566147
STM14_1756	rsxC	Ion-translocating oxidoreductase complex subunit C (EC 7.-.-.-) (Rsx electron transport complex subunit C)	-1.78152	0.000322649	0.00130663
STM14_996	yliG	Ribosomal protein S12 methylthiotransferase RimO (S12 MTTase) (S12 methylthiotransferase) (EC 2.8.4.4) (Ribosomal protein S12 (aspartate-C(3))-methylthiotransferase) (Ribosome maturation factor RimO)	-1.78061	0.000116131	0.000535576
STM14_5214	efp	Elongation factor P (EF-P)	-1.76432	3.94778e-10	9.78711e-09
STM14_1757	ydgM	Ion-translocating oxidoreductase complex subunit B (EC 7.-.-.-) (Rsx electron transport complex subunit B)	-1.76364	8.43996e-05	0.000404098
STM14_2574	udg	UDP-glucose 6-dehydrogenase (EC 1.1.1.22)	-1.76261	6.10736e-12	2.20534e-10
STM14_4661	atpD	ATP synthase subunit beta (EC 7.1.2.2) (ATP synthase F1 sector subunit beta) (F-ATPase subunit beta)	-1.75725	3.97488e-12	1.52976e-10
STM14_1718	ssaU	Secretion system apparatus protein SsaU	-1.75618	4.42146e-07	4.25408e-06
STM14_4478	rfaJ	Lipopolysaccharide glucosyltransferase	-1.75427	4.70772e-11	1.41969e-09
STM14_1211	fabA	3-hydroxydecanoyl-[acyl-carrier-protein] dehydratase (EC 4.2.1.59) (3-hydroxyacyl-[acyl-carrier-protein] dehydratase FabA) (Beta-hydroxydecanoyl thioester dehydrase) (Trans-2-decenoyl-[acyl-carrier-protein] isomerase) (EC 5.3.3.14)	-1.75282	8.95744e-07	7.75097e-06
STM14_5475	holD	DNA polymerase III subunit psi	-1.75186	1.60855e-08	2.34663e-07
STM14_2102	unannotated	unannotated	-1.75026	2.02265e-05	0.000118115
STM14_4555	nepI	Purine ribonucleoside efflux pump NepI	-1.7493	1.84384e-08	2.61436e-07
STM14_4666	atpE	ATP synthase subunit c (ATP synthase F(0) sector subunit c) (F-type ATPase subunit c) (F-ATPase subunit c) (Lipid-binding protein)	-1.74693	5.63214e-05	0.000286856
STM14_2353	ftn	Ferritin (EC 1.16.3.2)	-1.74106	2.90958e-07	2.9103e-06
STM14_0736	tatE	Probable Sec-independent protein translocase protein TatE	-1.73943	6.0514e-09	9.9811e-08
STM14_2497	unannotated	unannotated	-1.73647	4.57129e-12	1.72641e-10
STM14_3217	unannotated	unannotated	-1.73446	1.05164e-08	1.5798e-07
STM14_1057	ybjX	VirK-like protein	-1.73345	5.30759e-10	1.23977e-08
STM14_4139	rpsS	30S ribosomal protein S19	-1.73271	1.02602e-06	8.67398e-06
STM14_4054	argR	Arginine repressor	-1.72909	1.00556e-05	6.49114e-05
STM14_3712	putative DNA-binding proteinK06934 K06934	uncharacterized protein	-1.72638	0.0248226	0.0540744
STM14_4418	bax	LYZ2 domain-containing protein	-1.72596	5.38298e-09	9.10152e-08
STM14_1979	putative ABC-type polar amino acid transport system ATPase componentK02028 ABC.PA.A	polar amino acid transport system ATP-binding protein [EC:7.4.2.1]	-1.72523	0.00627147	0.0168841
STM14_0081	caiF	DNA-binding transcriptional activator CaiF	-1.72438	3.68243e-05	0.000200548
STM14_0481	yajC	Sec translocon accessory complex subunit YajC	-1.72186	2.00111e-09	3.96397e-08
STM14_2997	yfeL	Putative membrane carboxypeptidase	-1.71731	1.23502e-05	7.77367e-05
STM14_5133	yjcD	Uncharacterized protein	-1.71629	0.00305368	0.00904685
STM14_1441	unannotated	unannotated	-1.71557	1.37456e-09	2.93895e-08
STM14_3962	deaD	ATP-dependent RNA helicase DeaD (EC 3.6.4.13) (Cold-shock DEAD box protein A)	-1.71469	5.97305e-06	4.09103e-05
STM14_1921	yncC	Putative DNA-binding transcriptional regulator	-1.71277	0.000238746	0.00100288
STM14_951	rhlE	ATP-dependent RNA helicase RhlE (EC 3.6.4.13)	-1.71079	0.000970114	0.00338827
STM14_3097	yfgB	Dual-specificity RNA methyltransferase RlmN (EC 2.1.1.192) (23S rRNA (adenine(2503)-C(2))-methyltransferase) (23S rRNA m2A2503 methyltransferase) (Ribosomal RNA large subunit methyltransferase N) (tRNA (adenine(37)-C(2))-methyltransferase) (tRNA m2A37 methyltransferase)	-1.70905	9.63156e-05	0.000454156
STM14_3038	yffH	Putative pyrophosphohydrolase	-1.70381	5.82472e-10	1.33737e-08
STM14_0259	pyrH	Uridylate kinase (UK) (EC 2.7.4.22) (Uridine monophosphate kinase) (UMP kinase) (UMPK)	-1.7003	1.26732e-05	7.95223e-05
STM14_5517	unannotated	unannotated	-1.69906	8.31144e-07	7.30142e-06
STM14_4807	yihG	Putative endonuclease	-1.69219	6.74555e-06	4.57362e-05
STM14_3164	gogB	Leucine-rich repeat-containing protein	-1.69036	0.000115911	0.00053531
STM14_1001	unannotated	unannotated	-1.68823	3.53248e-05	0.00019395
STM14_0398	unannotated	nucleic acid-templated transcription	-1.68728	0.000128962	0.000590858
STM14_0885	fumarate hydrataseK01678 E4.2.1.2AB	fumarate hydratase subunit beta [EC:4.2.1.2]	-1.68181	2.72809e-07	2.74234e-06
STM14_2300	znuA	High-affinity zinc uptake system protein ZnuA	-1.67657	4.65982e-11	1.41582e-09
STM14_3672	lysS	Lysine--tRNA ligase (EC 6.1.1.6) (Lysyl-tRNA synthetase) (LysRS)	-1.66556	5.77103e-07	5.34879e-06
STM14_1710	ssaV	Secretion system apparatus protein SsaV	-1.6625	1.10767e-10	3.08696e-09
STM14_2281	holE	DNA polymerase III subunit theta	-1.66031	0.00625834	0.01686
STM14_4629	recF	DNA replication and repair protein RecF	-1.65833	1.79026e-05	0.00010619
STM14_1036	putative inner membrane proteinK02822 ulaB	ascorbate PTS system EIIB component [EC:2.7.1.194]	-1.65793	0.000414747	0.00161464
STM14_3813	hybA	Hydrogenase 2 protein HybA	-1.65508	0.0127107	0.0309982
STM14_3752	yggN	Uncharacterized protein	-1.65315	1.5707e-09	3.25498e-08
STM14_4822	typA	GTP-binding protein	-1.65206	9.32958e-06	6.11034e-05
STM14_4038	yhcM	Cell division protein ZapE (Z ring-associated protein ZapE)	-1.65177	0.000225076	0.000954387
STM14_0480	tgt	Queuine tRNA-ribosyltransferase (EC 2.4.2.29) (Guanine insertion enzyme) (tRNA-guanine transglycosylase)	-1.64996	5.73918e-05	0.000291723
STM14_5120	unannotated	unannotated	-1.64573	0.0075621	0.019869
STM14_0837	unannotated	unannotated	-1.64565	0.00306503	0.00907383
STM14_2658	metG	Methionine--tRNA ligase (EC 6.1.1.10) (Methionyl-tRNA synthetase) (MetRS)	-1.64478	3.88597e-09	7.13265e-08
STM14_2923	unannotated	unannotated	-1.64411	0.00342867	0.00993209
STM14_1144	exodeoxyribonucleaseK10906 recE	exodeoxyribonuclease VIII [EC:3.1.11.-]	-1.63729	0.000145922	0.00065229
STM14_1332	pyrC	Dihydroorotase (DHOase) (EC 3.5.2.3)	-1.637	0.00160946	0.00523235
STM14_1027	ybjN	Putative cytoplasmic protein	-1.63661	9.50861e-07	8.10639e-06
STM14_0368	yafK	Putative periplasmic protein	-1.63624	6.23289e-07	5.71136e-06
STM14_5118	unannotated	unannotated	-1.63565	0.00270093	0.0081879
STM14_1779	rstA	DNA-binding transcriptional regulator RstA	-1.63547	4.68663e-10	1.1273e-08
STM14_1083	lrp	Leucine-responsive transcriptional regulator	-1.63446	9.98207e-11	2.83783e-09
STM14_1075	infA	Translation initiation factor IF-1	-1.63199	0.00018377	0.000795088
STM14_3075	guaA	GMP synthase [glutamine-hydrolyzing] (EC 6.3.5.2) (GMP synthetase) (Glutamine amidotransferase)	-1.63116	5.36757e-05	0.000275608
STM14_3990	rpmA	50S ribosomal protein L27	-1.62872	1.24863e-05	7.84714e-05
STM14_4563	phosphotransferase system mannitol/fructose-specific IIA componentK02773 gatA	galactitol PTS system EIIA component [EC:2.7.1.200]	-1.62429	0.000359247	0.00142886
STM14_2681	yohI	tRNA-dihydrouridine(16) synthase (EC 1.3.1.-) (U16-specific dihydrouridine synthase) (U16-specific Dus) (tRNA-dihydrouridine synthase C)	-1.62289	0.00104733	0.0036235
STM14_1687	ssrA	Histidine kinase (EC 2.7.13.3)	-1.61692	8.83506e-07	7.67795e-06
STM14_2587	rfbI	CDP-6-deoxy-delta-3,4-glucoseen reductase	-1.61682	1.13822e-06	9.54261e-06
STM14_0873	hypothetical	Uncharacterized protein	-1.61539	4.79472e-08	6.09291e-07
STM14_0212	yadE	Putative xylanase/chitin deacetylase	-1.61179	2.28085e-07	2.3334e-06
STM14_2585	rfbG	CDP glucose 4,6-dehydratase	-1.61001	2.1424e-09	4.22127e-08
STM14_1604	ydjN	Kinase/transporter-like protein	-1.6051	0.0012552	0.00422688
STM14_3498	invF	Invasion regulatory protein	-1.60463	1.76681e-06	1.41101e-05
STM14_0537	ybaV	Putative DNA uptake protein	-1.60355	0.00216157	0.0067548
STM14_2861	nuoJ	NADH-quinone oxidoreductase subunit J (EC 7.1.1.-)	-1.59952	4.55584e-07	4.36259e-06
STM14_1508	unannotated	unannotated	-1.59917	2.1892e-05	0.00012656
STM14_2184	dsbB	Disulfide bond formation protein B (Disulfide oxidoreductase)	-1.59794	6.78688e-07	6.17698e-06
STM14_4121	rpsM	30S ribosomal protein S13	-1.5961	3.78824e-08	5.0027e-07
STM14_1690	ssaD	Virulence protein	-1.59236	4.60663e-09	8.12145e-08
STM14_0014	dnaJ	Chaperone protein DnaJ	-1.59131	9.77902e-09	1.49947e-07
STM14_5301	ppa	Inorganic pyrophosphatase (EC 3.6.1.1) (Pyrophosphate phospho-hydrolase) (PPase)	-1.58807	1.05633e-07	1.21613e-06
STM14_5223	frdA	Fumarate reductase flavoprotein subunit (EC 1.3.5.4)	-1.58438	0.000390689	0.00153577
STM14_4665	atpF	ATP synthase subunit b (ATP synthase F(0) sector subunit b) (ATPase subunit I) (F-type ATPase subunit b) (F-ATPase subunit b)	-1.57954	4.46689e-05	0.000235957
STM14_2434	unannotated	unannotated	-1.57376	0.0011819	0.00402023
STM14_1854	putative hydrogenase maturation proteaseK03605 hyaD	hydrogenase maturation protease [EC:3.4.23.-]	-1.57373	1.81893e-06	1.44976e-05
STM14_0263	uppS	Ditrans,polycis-undecaprenyl-diphosphate synthase ((2E,6E)-farnesyl-diphosphate specific) (EC 2.5.1.31) (Ditrans,polycis-undecaprenylcistransferase) (Undecaprenyl diphosphate synthase) (UDS) (Undecaprenyl pyrophosphate synthase) (UPP synthase)	-1.57364	0.000536443	0.00202217
STM14_3510	unannotated	unannotated	-1.57337	4.69736e-05	0.000245246
STM14_2302	znuB	High-affinity zinc transporter membrane component	-1.57272	5.66147e-10	1.30731e-08
STM14_4599	ibpB	Small heat shock protein IbpB (16 kDa heat shock protein B)	-1.56454	5.57705e-09	9.39036e-08
STM14_1977	putative periplasmic binding proteinK02030 ABC.PA.S	polar amino acid transport system substrate-binding protein	-1.56314	2.23206e-08	3.14277e-07
STM14_3983	yhbY	RNA-binding protein YhbY	-1.56212	2.90786e-06	2.16802e-05
STM14_2862	nuoI	NADH-quinone oxidoreductase subunit I (EC 7.1.1.-) (NADH dehydrogenase I subunit I) (NDH-1 subunit I)	-1.56205	7.60997e-08	9.12519e-07
STM14_3606	amiC	N-acetylmuramoyl-L-alanine amidase (EC 3.5.1.28)	-1.56157	4.43886e-07	4.26067e-06
STM14_3485	sicA	Secretion chaperone	-1.55987	0.00637249	0.0170877
STM14_1845	putative inner membrane proteinK08994 yneE	ion channel-forming bestrophin family protein	-1.55706	2.20518e-07	2.26746e-06
STM14_3286	grpE	Protein GrpE (HSP-70 cofactor)	-1.55663	4.76029e-08	6.06824e-07
STM14_2320	yecM	Uncharacterized protein	-1.55398	0.00279965	0.00841275
STM14_4743	unannotated	unannotated	-1.55356	0.014372	0.0342235
STM14_4667	atpB	ATP synthase subunit a (ATP synthase F0 sector subunit a) (F-ATPase subunit 6)	-1.55147	5.60184e-06	3.87621e-05
STM14_2934	yfcB	50S ribosomal protein L3 glutamine methyltransferase (L3 MTase) (EC 2.1.1.298) (N5-glutamine methyltransferase PrmB)	-1.54907	2.11927e-06	1.65647e-05
STM14_5353	pyrB	Aspartate carbamoyltransferase (EC 2.1.3.2) (Aspartate transcarbamylase) (ATCase)	-1.54794	0.00322305	0.00945163
STM14_0651	yfdH	Putative glycosyltransferase	-1.54695	0.00020316	0.000866914
STM14_3354	mig-14	Putative transcriptional activator	-1.54596	0.000748753	0.00271364
STM14_0258	tsf	Elongation factor Ts (EF-Ts)	-1.54488	2.70827e-09	5.17184e-08
STM14_1029	potG	Spermidine/putrescine import ATP-binding protein PotA (EC 7.6.2.11)	-1.54333	6.39734e-05	0.000321938
STM14_2985	cysK	Cysteine synthase (EC 2.5.1.47)	-1.54093	0.000383493	0.0015119
STM14_3310	unannotated	unannotated	-1.53709	2.58153e-05	0.000146929
STM14_1549	yeaL	UPF0756 membrane protein YeaL	-1.53459	5.05902e-05	0.000261761
STM14_3060	yfgE	DnaA regulatory inactivator Hda	-1.53308	3.59729e-07	3.55419e-06
STM14_5265	ulaA_3	Ascorbate-specific PTS system enzyme IIC	-1.53209	0.0137426	0.0329357
STM14_2588	rfbC	dTDP-4-dehydrorhamnose 3,5-epimerase (EC 5.1.3.13) (Thymidine diphospho-4-keto-rhamnose 3,5-epimerase)	-1.53025	2.32717e-06	1.79126e-05
STM14_1007	putative dehydrogenaseK00311 ETFDH	electron-transferring-flavoprotein dehydrogenase [EC:1.5.5.1]	-1.52561	6.59662e-07	6.03098e-06
STM14_2439	unannotated	unannotated	-1.52519	4.43452e-06	3.13834e-05
STM14_4131	rplE	50S ribosomal protein L5	-1.52493	3.44249e-06	2.50651e-05
STM14_5074	lysC	Aspartokinase (EC 2.7.2.4)	-1.52415	4.83556e-05	0.000251486
STM14_5299	unannotated	unannotated	-1.52291	0.000335489	0.00134946
STM14_1232	pipA	Pathogenicity island-encoded protein A	-1.52066	9.47873e-09	1.46342e-07
STM14_4662	atpG	ATP synthase gamma chain (ATP synthase F1 sector gamma subunit) (F-ATPase gamma subunit)	-1.52026	5.33455e-07	5.00161e-06
STM14_3068	unannotated	unannotated	-1.5189	0.000155079	0.000683394
STM14_5081	malG	Maltose transporter permease	-1.51592	1.49764e-07	1.62251e-06
STM14_1869	unannotated	unannotated	-1.51301	5.46538e-08	6.77473e-07
STM14_5467	unannotated	unannotated	-1.51156	1.77653e-05	0.000105573
STM14_3064	purM	Phosphoribosylformylglycinamidine cyclo-ligase (EC 6.3.3.1) (AIR synthase) (AIRS) (Phosphoribosyl-aminoimidazole synthetase)	-1.5086	0.000625549	0.00231064
STM14_1712	ssaO	Type III secretion system apparatus protein	-1.50812	0.00160523	0.00522702
STM14_1755	rnfD	Ion-translocating oxidoreductase complex subunit D (EC 7.-.-.-) (Rsx electron transport complex subunit D)	-1.50611	0.000132208	0.000602993
STM14_3995	yrbA	Putative transcriptional regulator	-1.50541	0.000193949	0.000833777
STM14_2804	gyrA	DNA gyrase subunit A (EC 5.6.2.2)	-1.50526	3.78752e-06	2.7331e-05
STM14_978	ybiT	Putative ABC transporter ATPase component	-1.50442	2.06791e-05	0.000120063
STM14_4670	gidB	Ribosomal RNA small subunit methyltransferase G (EC 2.1.1.170) (16S rRNA 7-methylguanosine methyltransferase) (16S rRNA m7G methyltransferase)	-1.50375	9.49062e-06	6.20576e-05
STM14_3136	cadC	DNA-binding transcriptional activator CadC	-1.50186	2.4809e-07	2.52527e-06
STM14_2652	stcD	Putative outer membrane lipoprotein	-1.49977	5.4915e-06	3.80637e-05
STM14_2618	udk	Uridine kinase (EC 2.7.1.48) (Cytidine monophosphokinase) (Uridine monophosphokinase)	-1.49926	0.00216123	0.0067548
STM14_2244	sopE2	Guanine nucleotide exchange factor	-1.49918	1.68465e-07	1.78679e-06
STM14_3548	ygcB	Putative helicase	-1.49352	1.42519e-05	8.7798e-05
STM14_4076	accB	Biotin carboxyl carrier protein of acetyl-CoA carboxylase	-1.49316	1.67401e-06	1.35339e-05
STM14_3970	nusA	Transcription termination/antitermination protein NusA	-1.49262	0.00018707	0.00080764
STM14_2586	rfbF	Glucose-1-phosphate cytidylyltransferase	-1.49202	1.07181e-06	9.02328e-06
STM14_1941	yncJ	Putative periplasmic protein	-1.49134	0.00316672	0.00932781
STM14_5104	dnaB	Replicative DNA helicase (EC 3.6.4.12)	-1.48754	1.82131e-08	2.60068e-07
STM14_4156	yheO	Putative regulatory protein	-1.48752	1.21482e-07	1.36744e-06
STM14_1991	ldhA	D-lactate dehydrogenase	-1.47537	4.95606e-09	8.52231e-08
STM14_1873	unannotated	unannotated	-1.47417	0.000561923	0.00210058
STM14_1553	yeaJ	Putative methyl-accepting chemotaxis protein	-1.47406	4.06424e-06	2.90683e-05
STM14_5148	nrfG	Formate-dependent nitrite reductase complex subunit NrfG	-1.47223	0.00491177	0.0136228
STM14_4769	metE	5-methyltetrahydropteroyltriglutamate--homocysteine methyltransferase (EC 2.1.1.14) (Cobalamin-independent methionine synthase) (Methionine synthase, vitamin-B12 independent isozyme)	-1.47219	5.98612e-09	9.9139e-08
STM14_0754	holA	DNA polymerase III subunit delta (EC 2.7.7.7)	-1.47029	6.70943e-05	0.000334313
STM14_2809	unannotated	nucleic acid-templated transcription	-1.46909	1.49163e-05	9.0915e-05
STM14_1113	msbA	Lipid A export ATP-binding/permease protein MsbA (EC 7.5.2.6)	-1.46789	3.91083e-07	3.81452e-06
STM14_2637	unannotated	unannotated	-1.46773	9.89085e-06	6.40528e-05
STM14_0342	unannotated	unannotated	-1.46596	3.40769e-06	2.48564e-05
STM14_1089	dmsA	Anaerobic dimethyl sulfoxide reductase subunit A	-1.4651	0.000906109	0.00319853
STM14_3632	tas	Putative aldo-keto reductase	-1.46492	8.14711e-08	9.71164e-07
STM14_0348	unannotated	unannotated	-1.46243	0.00333892	0.00972789
STM14_4216	envZ	Histidine kinase (EC 2.7.13.3)	-1.46228	3.91088e-06	2.81709e-05
STM14_1706	unannotated	unannotated	-1.46087	7.80059e-05	0.000377511
STM14_3607	argA	Amino-acid acetyltransferase (EC 2.3.1.1) (N-acetylglutamate synthase) (AGS) (NAGS)	-1.4586	0.00274427	0.0082882
STM14_5437	hsdM	Site-specific DNA-methyltransferase (adenine-specific) (EC 2.1.1.72)	-1.45657	2.8324e-05	0.000159411
STM14_1896	yddG	Methyl viologen resistance protein YddG	-1.45483	0.0890732	0.156362
STM14_2144	sirC	Putative transcriptional regulator	-1.45426	0.0117088	0.0290101
STM14_2454	hypothetical proteinK07451 mcrA	5-methylcytosine-specific restriction enzyme A [EC:3.1.21.-]	-1.45388	0.0063716	0.0170877
STM14_1622	rplT	50S ribosomal protein L20	-1.4538	5.29783e-07	4.97873e-06
STM14_1790	unannotated	unannotated	-1.4518	0.00168405	0.00545291
STM14_2840	arnE	Probable 4-amino-4-deoxy-L-arabinose-phosphoundecaprenol flippase subunit ArnE (L-Ara4N-phosphoundecaprenol flippase subunit ArnE) (Undecaprenyl phosphate-aminoarabinose flippase subunit ArnE)	-1.45042	0.0229617	0.0505382
STM14_4479	rfaI	Lipopolysaccharide-alpha-1, 3-D-galactosyltransferase	-1.44869	8.9163e-08	1.05353e-06
STM14_2858	nuoM	NADH dehydrogenase I subunit M (NADH-quinone oxidoreductase subunit M) (NDH-1 subunit M)	-1.44536	9.30427e-09	1.45296e-07
STM14_2693	putative oxidoreductaseK17722 preT	dihydropyrimidine dehydrogenase (NAD+) subunit PreT [EC:1.3.1.1]	-1.44515	0.00993128	0.0251513
STM14_4935	metF	Methylenetetrahydrofolate reductase (EC 1.5.1.20)	-1.4422	6.11311e-07	5.61434e-06
STM14_1759	ydgK	Putative inner membrane protein	-1.44134	4.88822e-08	6.19225e-07
STM14_1643	ydiR	Electron transfer flavoprotein subunit YdiR	-1.4408	0.00211857	0.00664551
STM14_1410	purB	Adenylosuccinate lyase (ASL) (EC 4.3.2.2) (Adenylosuccinase)	-1.44036	1.49928e-05	9.1244e-05
STM14_5137	LrgA family protein	LrgA family protein	-1.43813	0.0178401	0.0410645
STM14_4068	mreB	Cell shape-determining protein MreB	-1.4347	0.000151141	0.000669693
STM14_2418	ompS	Putative porin	-1.43432	9.82589e-08	1.15091e-06
STM14_3593	fucR	DNA-binding transcriptional activator FucR	-1.43333	0.000151839	0.000671314
STM14_4152	rpsL	30S ribosomal protein S12	-1.43109	0.000184283	0.000796455
STM14_1408	phoQ	Sensor histidine kinase PhoQ (EC 2.7.13.3)	-1.42895	8.39465e-08	9.97728e-07
STM14_0578	gsk	Inosine-guanosine kinase	-1.42635	0.000417878	0.00162526
STM14_4406	glyS	Glycine--tRNA ligase beta subunit (EC 6.1.1.14) (Glycyl-tRNA synthetase beta subunit) (GlyRS)	-1.42139	1.8678e-07	1.95539e-06
STM14_1318	mdoH	Glucans biosynthesis glucosyltransferase H (EC 2.4.1.-)	-1.41761	0.000515592	0.00195268
STM14_3000	cysW	Sulfate/thiosulfate transporter permease subunit	-1.41694	0.0110107	0.027563
STM14_1777	ompN	Outer membrane protein N	-1.41678	1.19104e-05	7.55571e-05
STM14_3807	hybG	Hydrogenase 2 accessory protein HypG	-1.41634	0.017448	0.0403821
STM14_5324	myo-inositol 2-dehydrogenaseK00010 iolG	myo-inositol 2-dehydrogenase / D-chiro-inositol 1-dehydrogenase [EC:1.1.1.18 1.1.1.369]	-1.41155	6.93715e-06	4.67997e-05
STM14_1980	putative ABC-type transport system membrane componentK02029 ABC.PA.P	polar amino acid transport system permease protein	-1.41078	0.000296791	0.00121267
STM14_2575	gnd	6-phosphogluconate dehydrogenase, decarboxylating (EC 1.1.1.44)	-1.41052	1.65639e-08	2.40773e-07
STM14_4036	rpsI	30S ribosomal protein S9	-1.40908	0.00119181	0.00404713
STM14_5005	thiC	Phosphomethylpyrimidine synthase (EC 4.1.99.17) (Hydroxymethylpyrimidine phosphate synthase) (HMP-P synthase) (HMP-phosphate synthase) (HMPP synthase) (Thiamine biosynthesis protein ThiC)	-1.40876	3.64738e-06	2.63668e-05
STM14_4124	rplO	50S ribosomal protein L15	-1.408	2.8523e-08	3.90716e-07
STM14_4462	grxC	Glutaredoxin	-1.40781	0.000172183	0.000749774
STM14_5236	yjeS	Epoxyqueuosine reductase (EC 1.17.99.6) (Queuosine biosynthesis protein QueG)	-1.40716	1.58096e-07	1.69911e-06
STM14_1846	unannotated	unannotated	-1.40688	0.00174443	0.00560799
STM14_4491	radC	UPF0758 protein YicR	-1.40585	0.0109353	0.0274299
STM14_4558	putative phosphotransferase system HPr proteinK02784 ptsH	phosphocarrier protein HPr	-1.40427	0.0111968	0.0278782
STM14_2857	nuoN	NADH-quinone oxidoreductase subunit N (EC 7.1.1.-) (NADH dehydrogenase I subunit N) (NDH-1 subunit N)	-1.4037	1.35512e-08	1.99856e-07
STM14_1931	ydcX	Putative inner membrane protein	-1.40213	2.66573e-07	2.6998e-06
STM14_3002	cysP	Thiosulfate transporter subunit	-1.40125	0.0202639	0.0456956
STM14_3812	hybB	Putative hydrogenase 2 b cytochrome subunit	-1.39423	0.0053623	0.0147328
STM14_1003	putative electron transfer protein alpha subunitK03522 fixB	electron transfer flavoprotein alpha subunit	-1.39337	2.97611e-05	0.000166341
STM14_2420	cspB	Putative cold-shock protein	-1.39146	6.48999e-05	0.000325385
STM14_5398	yeeN	Probable transcriptional regulatory protein YeeN	-1.39111	2.31516e-06	1.79126e-05
STM14_1732	rnt	Ribonuclease T (EC 3.1.13.-) (Exoribonuclease T) (RNase T)	-1.39074	9.94179e-06	6.42796e-05
STM14_0625	lpxH	UDP-2,3-diacylglucosamine hydrolase (EC 3.6.1.54) (UDP-2,3-diacylglucosamine diphosphatase)	-1.3907	0.00361572	0.0104068
STM14_0202	hpt	Hypoxanthine phosphoribosyltransferase (EC 2.4.2.8)	-1.39029	1.10281e-05	7.06252e-05
STM14_1358	unannotated	unannotated	-1.38981	2.04205e-07	2.12679e-06
STM14_1642	ydiS	Protein FixC	-1.38862	0.000353707	0.00141238
STM14_3966	rpsO	30S ribosomal protein S15	-1.38741	1.16412e-05	7.40821e-05
STM14_1403	potA	Spermidine/putrescine import ATP-binding protein PotA (EC 7.6.2.11)	-1.38733	7.74507e-05	0.000375724
STM14_3499	invH	Needle complex outer membrane lipoprotein	-1.38145	0.00188483	0.00601153
STM14_0869	tolA	Cell envelope integrity inner membrane protein TolA	-1.37815	0.000312569	0.00126944
STM14_5371	valS	Valine--tRNA ligase (EC 6.1.1.9) (Valyl-tRNA synthetase) (ValRS)	-1.37333	3.50158e-06	2.54037e-05
STM14_1563	yeaD	Putative glucose-6-phosphate 1-epimerase (EC 5.1.3.15)	-1.37238	8.13241e-06	5.38739e-05
STM14_3821	unannotated	unannotated	-1.37152	0.0056181	0.0153293
STM14_3274	yfiR	Putative periplasmic protein	-1.37052	0.000526994	0.00199104
STM14_2931	yfcA	Probable membrane transporter protein	-1.36661	0.0246559	0.0537984
STM14_1097	unannotated	unannotated	-1.36623	0.00941142	0.0240677
STM14_4021	gltD	Glutamate synthase subunit beta	-1.3641	3.31035e-08	4.44129e-07
STM14_4012	ptsO	Phosphohistidinoprotein-hexose phosphotransferase component of N-regulated PTS system (Npr)	-1.36263	0.0120221	0.029677
STM14_4612	putative cytochrome c peroxidaseK00428 E1.11.1.5	cytochrome c peroxidase [EC:1.11.1.5]	-1.36241	0.000282264	0.0011638
STM14_2435	unannotated	unannotated	-1.36022	9.83345e-05	0.000463135
STM14_0197	speD	S-adenosylmethionine decarboxylase proenzyme (AdoMetDC) (SAMDC) (EC 4.1.1.50) [Cleaved into: S-adenosylmethionine decarboxylase beta chain; S-adenosylmethionine decarboxylase alpha chain]	-1.35674	1.86516e-05	0.000110353
STM14_1877	unannotated	unannotated	-1.35641	8.33962e-06	5.49762e-05
STM14_1411	ycfC	High frequency lysogenization protein HflD homolog	-1.353	0.000550613	0.00206595
STM14_0628	unannotated	unannotated	-1.35285	0.000136802	0.000618729
STM14_5393	unannotated	unannotated	-1.3509	0.000144328	0.000646596
STM14_1212	lonH	Endopeptidase La (EC 3.4.21.53)	-1.34805	0.000131129	0.000599426
STM14_0923	bioD_1	ATP-dependent dethiobiotin synthetase BioD (EC 6.3.3.3) (DTB synthetase) (DTBS) (Dethiobiotin synthase)	-1.34726	0.00237952	0.0073067
STM14_4033	sspA	Stringent starvation protein A	-1.34688	4.59429e-07	4.37867e-06
STM14_3474	hilD	Invasion protein regulatory protein	-1.34361	5.29821e-06	3.69777e-05
STM14_1028	potF	Putrescine-binding periplasmic protein	-1.33969	2.19037e-06	1.70545e-05
STM14_1030	potH	Putrescine ABC transporter membrane protein	-1.33707	2.77373e-06	2.09116e-05
STM14_0921	bioF	8-amino-7-oxononanoate synthase (AONS) (EC 2.3.1.47) (7-keto-8-amino-pelargonic acid synthase) (7-KAP synthase) (KAPA synthase) (8-amino-7-ketopelargonate synthase)	-1.33702	0.000231869	0.000978965
STM14_0392	stbE	Putative fimbrial chaparone	-1.33244	0.000150854	0.000669154
STM14_3869	ribB	3,4-dihydroxy-2-butanone 4-phosphate synthase (DHBP synthase) (EC 4.1.99.12)	-1.33091	0.00251061	0.00767425
STM14_4663	atpA	ATP synthase subunit alpha (EC 7.1.2.2) (ATP synthase F1 sector subunit alpha) (F-ATPase subunit alpha)	-1.33071	2.40546e-05	0.000138271
STM14_4020	gltB	Glutamate synthase subunit alpha	-1.32757	2.06652e-07	2.14673e-06
STM14_3766	unannotated	unannotated	-1.32487	0.00139989	0.00464445
STM14_0250	cdaR	Carbohydrate diacid transcriptional activator CdaR	-1.32292	0.0121531	0.0299822
STM14_3475	hilA	Invasion protein regulator	-1.32237	4.60935e-05	0.000241274
STM14_2728	unannotated	unannotated	-1.32124	1.96816e-05	0.000115099
STM14_1311	csgC	Curli assembly protein	-1.32036	0.000216967	0.000922907
STM14_4496	rph	Ribonuclease PH (RNase PH) (EC 2.7.7.56) (tRNA nucleotidyltransferase)	-1.31988	0.00522615	0.0144156
STM14_0402	unannotated	unannotated	-1.31972	9.46268e-07	8.09754e-06
STM14_0775	lnt	Apolipoprotein N-acyltransferase (ALP N-acyltransferase) (EC 2.3.1.269)	-1.31239	3.33591e-05	0.00018441
STM14_4197	damX	Cell division protein DamX	-1.31156	1.3638e-07	1.50577e-06
STM14_4571	uhpA	DNA-binding transcriptional activator UhpA	-1.30824	0.0831828	0.147885
STM14_4154	yheM	Protein TusC (tRNA 2-thiouridine synthesizing protein C)	-1.30496	0.00209216	0.00658444
STM14_4032	sspB	ClpXP protease specificity-enhancing factor	-1.30358	7.00509e-08	8.45002e-07
STM14_4919	hslU	ATP-dependent protease ATPase subunit HslU (Heat shock protein HslU) (Unfoldase HslU)	-1.30339	9.21941e-07	7.96061e-06
STM14_1031	potI	Putrescine ABC transporter membrane protein	-1.30298	3.80326e-07	3.7386e-06
STM14_0838	putative UDP-galactopyranose mutaseK01854 glf	UDP-galactopyranose mutase [EC:5.4.99.9]	-1.30155	0.000105328	0.00049263
STM14_3103	putative anaerobic dimethylsulfoxide reductaseK07306 dmsA	anaerobic dimethyl sulfoxide reductase subunit A [EC:1.8.5.3]	-1.29998	0.00164404	0.00533192
STM14_4526	rmbA	Putative cytoplasmic protein	-1.29931	0.0130726	0.0316325
STM14_2843	menE	2-succinylbenzoate--CoA ligase (EC 6.2.1.26) (o-succinylbenzoyl-CoA synthetase) (OSB-CoA synthetase)	-1.29896	0.000706987	0.00257846
STM14_2110	oppA	Oligopeptide transport protein	-1.29704	6.97439e-07	6.33337e-06
STM14_4561	putative PTS system galactitol-specific enzyme IIC componentK02775 gatC	galactitol PTS system EIIC component	-1.29519	4.84903e-05	0.000251863
STM14_1577	gdhA	Glutamate dehydrogenase	-1.29453	1.8844e-05	0.000110842
STM14_1660	menI	1,4-dihydroxy-2-naphthoyl-CoA hydrolase (DHNA-CoA hydrolase) (EC 3.1.2.28) (DHNA-CoA thioesterase)	-1.29185	0.0067577	0.0179391
STM14_1789	tqsA	Putative transport protein	-1.29159	1.98389e-06	1.55971e-05
STM14_0517	putative periplasmic proteinK07126 K07126	uncharacterized protein	-1.28758	4.16327e-05	0.000223127
STM14_1760	ydgT	OriC-binding nucleoid-associated protein	-1.28445	0.00144121	0.00476201
STM14_0641	fimZ	Transcriptional regulator FimZ	-1.28378	0.00137048	0.00455438
STM14_1392	ycfU	Outer membrane-specific lipoprotein transporter subunit LolC	-1.28338	4.08825e-05	0.000219453
STM14_1026	rimK	Ribosomal protein S6--L-glutamate ligase (EC 6.3.2.-) (Poly-alpha-glutamate synthase) (Ribosomal protein S6 modification protein)	-1.28286	0.00466299	0.0130132
STM14_5195	unannotated	nucleic acid-templated transcription	-1.28275	1.71525e-05	0.000102686
STM14_4399	cspA	Major cold shock protein	-1.28233	0.000148133	0.000658666
STM14_4989	rplL	50S ribosomal protein L7/L12	-1.28097	3.64859e-05	0.000199009
STM14_0156	ddl_2	D-alanine--D-alanine ligase (EC 6.3.2.4) (D-Ala-D-Ala ligase) (D-alanylalanine synthetase)	-1.27977	2.5077e-07	2.54613e-06
STM14_4151	rpsG	30S ribosomal protein S7	-1.27757	9.09773e-05	0.000432517
STM14_2847	menD	2-succinyl-5-enolpyruvyl-6-hydroxy-3-cyclohexene-1-carboxylate synthase (SEPHCHC synthase) (EC 2.2.1.9) (Menaquinone biosynthesis protein MenD)	-1.27673	0.0147382	0.0350335
STM14_3476	iagB	Invasion protein	-1.27657	0.000965778	0.00338145
STM14_0371	prfH	Peptide chain release factor-like protein	-1.27614	0.0758784	0.136764
STM14_2989	ptsH	Phosphohistidinoprotein-hexose phosphotransferase component of PTS system (Hpr)	-1.27476	2.48382e-06	1.90457e-05
STM14_1532	yeaS	Leucine export protein LeuE	-1.27232	7.95348e-07	7.09492e-06
STM14_1394	ycfW	Outer membrane-specific lipoprotein transporter subunit LolE	-1.27216	0.00234493	0.00721695
STM14_3866	assT	Arylsulfate sulfotransferase AssT (EC 2.8.2.22) (Aryl sulfotransferase AssT)	-1.27094	5.60161e-05	0.000286171
STM14_3969	infB	Translation initiation factor IF-2	-1.27003	2.69931e-05	0.000152772
STM14_0555	ylaC	Putative inner membrane protein	-1.26951	8.16659e-06	5.40117e-05
STM14_4480	rfaB	UDP-D-galactose:(Glucosyl)lipopolysaccharide-1, 6-D-galactosyltransferase	-1.26949	8.17836e-07	7.20017e-06
STM14_0150	murF	UDP-N-acetylmuramoyl-tripeptide--D-alanyl-D-alanine ligase (EC 6.3.2.10) (D-alanyl-D-alanine-adding enzyme)	-1.2664	9.47819e-07	8.09754e-06
STM14_2159	unannotated	unannotated	-1.26461	5.98779e-07	5.52435e-06
STM14_3538	cysN	Sulfate adenylyltransferase subunit 1 (EC 2.7.7.4) (ATP-sulfurylase large subunit) (Sulfate adenylate transferase) (SAT)	-1.26149	0.000778859	0.00280765
STM14_2865	nuoF	NADH-quinone oxidoreductase subunit F (EC 7.1.1.-)	-1.26123	3.5474e-06	2.56901e-05
STM14_3264	yfiO	Outer membrane protein assembly factor BamD	-1.26103	4.5296e-05	0.000238335
STM14_2485	yeeI	Protein MtfA (Mlc titration factor A)	-1.26055	1.07337e-05	6.89559e-05
STM14_1052	hcp	Hydroxylamine reductase (EC 1.7.99.1) (Hybrid-cluster protein) (HCP) (Prismane protein)	-1.25978	0.00436644	0.0122533
STM14_4211	hslO	33 kDa chaperonin (Heat shock protein 33 homolog) (HSP33)	-1.25923	0.000140705	0.000634587
STM14_4706	ilvC	Ketol-acid reductoisomerase (NADP(+)) (KARI) (EC 1.1.1.86) (Acetohydroxy-acid isomeroreductase) (AHIR) (Alpha-keto-beta-hydroxylacyl reductoisomerase)	-1.25783	0.00296496	0.00883585
STM14_3155	unannotated	nucleic acid-templated transcription	-1.25723	0.00941626	0.0240677
STM14_3736	sprT	Protein SprT	-1.25721	0.0136328	0.0327139
STM14_3481	sipA	Secreted effector protein	-1.25703	9.39701e-07	8.07943e-06
STM14_1833	unannotated	unannotated	-1.25676	0.0315919	0.0663184
STM14_0841	putative ABC transporter permease proteinK09690 ABC-2.LPSE.P	lipopolysaccharide transport system permease protein	-1.25571	0.0121734	0.0299937
STM14_0719	citT	Citrate/succinate transport antiport protein	-1.25448	0.000542235	0.0020402
STM14_2464	unannotated	unannotated	-1.25392	0.000283719	0.00116633
STM14_5464	bglJ	DNA-binding transcriptional activator BglJ	-1.25192	0.00153408	0.00503183
STM14_3767	putative acetyl-CoA hydrolaseK18288 ict-Y	itaconate CoA-transferase [EC:2.8.3.-]	-1.25045	0.000166901	0.000729132
STM14_3976	secG	Protein-export membrane protein SecG	-1.25015	0.000491581	0.00187227
STM14_0648	unannotated	unannotated	-1.25007	0.00081351	0.00292473
STM14_3554	ptpS	6-carboxy-5,6,7,8-tetrahydropterin synthase (EC 4.-.-.-)	-1.24859	0.00702588	0.0185566
STM14_5229	psd	Phosphatidylserine decarboxylase proenzyme (EC 4.1.1.65) [Cleaved into: Phosphatidylserine decarboxylase alpha chain; Phosphatidylserine decarboxylase beta chain]	-1.24648	0.000837648	0.00299877
STM14_2430	unannotated	unannotated	-1.24231	0.000232083	0.000978965
STM14_0886	fumarate hydrataseK01677 E4.2.1.2AA	fumarate hydratase subunit alpha [EC:4.2.1.2]	-1.24176	8.6263e-05	0.000411557
STM14_0731	pagP	Lipid A palmitoyltransferase PagP (EC 2.3.1.251) (Lipid A acylation protein)	-1.23999	0.0054714	0.0149898
STM14_2547	pduX	Propanediol utilization protein	-1.23823	0.000338473	0.00135826
STM14_3008	amiA	N-acetylmuramoyl-L-alanine amidase (EC 3.5.1.28)	-1.23474	1.2238e-06	1.01757e-05
STM14_0051	unannotated	sodium ion transport	-1.23249	0.000966487	0.00338145
STM14_0268	lpxD	UDP-3-O-(3-hydroxymyristoyl)glucosamine N-acyltransferase (UDP-3-O-(3-OHC14)-GlcN N-acyltransferase) (EC 2.3.1.191) (UDP-3-O-(3-hydroxytetradecanoyl)glucosamine N-acyltransferase)	-1.23079	2.84926e-06	2.13219e-05
STM14_4307	yhhQ	Probable queuosine precursor transporter (Q precursor transporter)	-1.2288	0.047363	0.0918838
STM14_3469	orgA	Oxygen-regulated invasion protein OrgA	-1.2253	8.90865e-05	0.000424026
STM14_1747	tyrS	Tyrosine--tRNA ligase (EC 6.1.1.1) (Tyrosyl-tRNA synthetase) (TyrRS)	-1.22374	0.000112917	0.00052448
STM14_1730	ydhO	Putative cell wall-associated hydrolase	-1.22346	4.82794e-06	3.3989e-05
STM14_4566	yicN	Putative inner membrane protein	-1.22193	0.0238728	0.0523439
STM14_0776	ybeX	Putative transport protein	-1.22176	4.49667e-06	3.17676e-05
STM14_2496	unannotated	unannotated	-1.22073	8.10209e-06	5.37612e-05
STM14_3400	emrB	Putative multidrug transport protein	-1.21995	0.00133797	0.00447425
STM14_5003	thiF	Thiamine biosynthesis protein ThiF	-1.21958	0.000527199	0.00199104
STM14_3822	unannotated	unannotated	-1.2194	0.0011282	0.00386161
STM14_1114	lpxK	Tetraacyldisaccharide 4'-kinase (EC 2.7.1.130) (Lipid A 4'-kinase)	-1.21757	0.00338269	0.00983413
STM14_4821	unannotated	unannotated	-1.21653	0.000465548	0.00178659
STM14_1370	fabF	3-oxoacyl-[acyl-carrier-protein] synthase 2 (EC 2.3.1.179)	-1.21638	9.92121e-05	0.000466182
STM14_1509	putative molecular chaperoneK04080 ibpA	molecular chaperone IbpA	-1.21445	1.3668e-05	8.48424e-05
STM14_3879	ygiM	Putative signal transduction protein	-1.2144	0.000675992	0.00247471
STM14_0138	leuO	Leucine transcriptional activator	-1.20931	0.0031627	0.00932781
STM14_3959	unannotated	unannotated	-1.20859	0.00736543	0.01939
STM14_1076	unannotated	unannotated	-1.20789	0.00387587	0.0110298
STM14_2859	nuoL	NADH dehydrogenase subunit L	-1.20713	3.36637e-07	3.35062e-06
STM14_4010	ptsN	Sugar-specific enzyme IIA component of PTS	-1.2047	5.90672e-05	0.000299863
STM14_0568	apt	Adenine phosphoribosyltransferase (APRT) (EC 2.4.2.7)	-1.20468	0.000972235	0.00339275
STM14_4384	lpfD	Protein LpfD	-1.20457	6.38621e-06	4.35188e-05
STM14_2796	apbE	FAD:protein FMN transferase (EC 2.7.1.180) (Flavin transferase)	-1.2045	0.0423246	0.0841702
STM14_3847	putative regulatory proteinK13652 K13652	AraC family transcriptional regulator	-1.20447	0.000114595	0.000531662
STM14_4463	yibN	Putative rhodanese-like sulfurtransferase	-1.20407	1.43763e-05	8.81555e-05
STM14_4562	putative periplasmic proteinK02774 gatB	galactitol PTS system EIIB component [EC:2.7.1.200]	-1.20297	0.0396523	0.079838
STM14_4011	yhbJ	RNase adapter protein RapZ	-1.20265	2.50801e-05	0.000143148
STM14_0865	ybgE	Uncharacterized protein	-1.20233	0.00329436	0.00962582
STM14_5394	unannotated	unannotated	-1.19879	5.4875e-05	0.000281052
STM14_2092	yciF	Putative cytoplasmic protein	-1.1982	0.0269823	0.0579976
STM14_2999	cysA	Sulfate/thiosulfate import ATP-binding protein CysA (EC 7.3.2.3) (Sulfate-transporting ATPase)	-1.19716	0.000471255	0.00180506
STM14_2015	unannotated	unannotated	-1.19633	0.0634282	0.117575
STM14_2990	ptsI	Phosphoenolpyruvate-protein phosphotransferase (EC 2.7.3.9) (Phosphotransferase system, enzyme I)	-1.19549	7.38685e-06	4.94278e-05
STM14_3835	putative cation transporterK03319 TC.DASS	divalent anion:Na+ symporter, DASS family	-1.19308	0.0129654	0.0314296
STM14_0593	ybbO	Short chain dehydrogenase	-1.19197	6.89248e-05	0.00034133
STM14_0521	cyoC	Cytochrome bo(3) ubiquinol oxidase subunit 3 (Cytochrome o ubiquinol oxidase subunit 3) (Oxidase bo(3) subunit 3) (Ubiquinol oxidase polypeptide III) (Ubiquinol oxidase subunit 3)	-1.19165	8.37438e-05	0.000401434
STM14_1537	unannotated	unannotated	-1.19067	0.0175495	0.0405474
STM14_3617	thyA	Thymidylate synthase (TS) (TSase) (EC 2.1.1.45)	-1.19063	0.000200643	0.000859806
STM14_3074	putative transposaseK07497 K07497	putative transposase	-1.18792	0.00154392	0.0050518
STM14_5054	unannotated	unannotated	-1.1853	2.06289e-05	0.000119944
STM14_0503	thiI	tRNA sulfurtransferase (EC 2.8.1.4) (Sulfur carrier protein ThiS sulfurtransferase) (Thiamine biosynthesis protein ThiI) (tRNA 4-thiouridine synthase)	-1.1835	0.000861269	0.00306103
STM14_3655	unannotated	unannotated	-1.18157	0.000373427	0.00147798
STM14_2196	rnd	Ribonuclease D (RNase D) (EC 3.1.13.5)	-1.17788	0.000282527	0.0011638
STM14_3159	recO	DNA repair protein RecO (Recombination protein O)	-1.17633	0.0156521	0.0368591
STM14_3076	guaB	Inosine-5'-monophosphate dehydrogenase (IMP dehydrogenase) (IMPD) (IMPDH) (EC 1.1.1.205)	-1.17548	0.0212517	0.0476306
STM14_2433	putative JayE protein, frameshift	Phage protein Mup47, W	-1.17544	0.000119904	0.000550605
STM14_2753	yejL	UPF0352 protein YejL	-1.16768	7.47103e-05	0.000364619
STM14_1823	ydfZ	Putative cytoplasmic protein	-1.16494	0.00304193	0.00902527
STM14_2275	unannotated	unannotated	-1.1646	0.00186398	0.00595441
STM14_0694	entE	Enterobactin synthase subunit E	-1.16436	0.0143557	0.0342047
STM14_3319	unannotated	unannotated	-1.16404	2.13758e-05	0.00012393
STM14_2660	unannotated	unannotated	-1.16083	2.48936e-05	0.000142688
STM14_5548	unannotated	unannotated	-1.15726	0.000112668	0.000523927
STM14_1151	unannotated	unannotated	-1.1557	3.71589e-05	0.000201827
STM14_2419	unannotated	unannotated	-1.15253	0.000379799	0.00149881
STM14_3710	epd	D-erythrose-4-phosphate dehydrogenase (E4PDH) (EC 1.2.1.72)	-1.15194	0.00195671	0.00622605
STM14_4766	yigM	Putative transport protein	-1.15064	0.000197731	0.000848228
STM14_5277	rpsR	30S ribosomal protein S18	-1.14933	0.00429938	0.0120819
STM14_4671	gidA	tRNA uridine 5-carboxymethylaminomethyl modification enzyme MnmG (Glucose-inhibited division protein A)	-1.14898	0.000429816	0.00166368
STM14_2301	znuC	Zinc import ATP-binding protein ZnuC (EC 7.2.2.20)	-1.14746	2.71708e-05	0.000153563
STM14_2212	manX	EIIAB-Man (EC 2.7.1.191) (EIII-Man) (Mannose-specific phosphotransferase enzyme IIA component) (Mannose-specific phosphotransferase enzyme IIB component) (PTS system mannose-specific EIIA component) (PTS system mannose-specific EIIAB component) (PTS system mannose-specific EIIB component)	-1.14708	0.0001901	0.000818099
STM14_4072	msrP	Protein-methionine-sulfoxide reductase catalytic subunit MsrP (EC 1.8.5.-)	-1.14675	0.000281597	0.00116234
STM14_0262	unannotated	unannotated	-1.14651	0.0901462	0.157786
STM14_1203	putative iron-sulfur proteinK07140 K07140	uncharacterized protein	-1.14539	0.0178444	0.0410645
STM14_1734	nemA	N-ethylmaleimide reductase	-1.14506	0.00090629	0.00319853
STM14_2589	rfbA	Glucose-1-phosphate thymidylyltransferase (EC 2.7.7.24)	-1.14261	1.63801e-05	9.89418e-05
STM14_5389	unannotated	unannotated	-1.13738	7.91482e-05	0.000381668
STM14_1393	lolD	Lipoprotein-releasing system ATP-binding protein LolD (EC 7.6.2.-)	-1.13608	0.0176815	0.0407825
STM14_0417	mod	Site-specific DNA-methyltransferase (adenine-specific) (EC 2.1.1.72)	-1.13523	5.1793e-06	3.62103e-05
STM14_1398	potC	Spermidine/putrescine ABC transporter membrane protein	-1.1332	0.00311128	0.00919055
STM14_3927	tdcA	DNA-binding transcriptional activator TdcA	-1.13244	4.65175e-05	0.000243179
STM14_1397	potD	Putrescine-binding periplasmic protein	-1.13201	0.00169269	0.00547214
STM14_1237	sopB	Effector protein SopB (Inositol phosphate phosphatase SopB)	-1.13148	0.000143944	0.000646307
STM14_3770	unannotated	nucleic acid-templated transcription	-1.13025	0.000166292	0.000727259
STM14_2751	unannotated	unannotated	-1.13009	0.000593796	0.00220951
STM14_4273	unannotated	unannotated	-1.12931	0.000758804	0.00274216
STM14_2812	nrdA	Ribonucleoside-diphosphate reductase (EC 1.17.4.1)	-1.12888	0.000799949	0.0028811
STM14_4564	unannotated	nucleic acid-templated transcription	-1.12673	0.000853364	0.00303828
STM14_1079	cydD	Cysteine/glutathione ABC transporter membrane/ATP-binding component	-1.12647	4.2774e-05	0.000228637
STM14_2752	yejK	Nucleoid-associated protein YejK	-1.12581	0.000439002	0.00169114
STM14_0741	lipB	Octanoyltransferase (EC 2.3.1.181) (Lipoate-protein ligase B) (Lipoyl/octanoyl transferase) (Octanoyl-[acyl-carrier-protein]-protein N-octanoyltransferase)	-1.12542	5.63631e-05	0.000286856
STM14_1627	btuC	Vitamin B12 import system permease protein BtuC	-1.125	0.0400588	0.0802567
STM14_2831	yfaZ	Putative inner membrane protein	-1.12374	0.000643885	0.00237187
STM14_4230	gntT	High-affinity gluconate permease	-1.12324	0.0159704	0.0375429
STM14_2869	nuoA	NADH-quinone oxidoreductase subunit A (EC 7.1.1.-) (NADH dehydrogenase I subunit A) (NDH-1 subunit A) (NUO1)	-1.1207	2.61892e-06	1.9893e-05
STM14_1662	putative Na+-dicarboxylate symporterK06956 K06956	uncharacterized protein	-1.1164	0.00501473	0.0138893
STM14_4191	yhfL	Putative outer membrane lipoprotein	-1.11307	0.030452	0.0644275
STM14_4627	unannotated	nucleic acid-templated transcription	-1.10866	0.0305924	0.0646231
STM14_4711	gppA	Guanosine-5'-triphosphate,3'-diphosphate pyrophosphatase (EC 3.6.1.40) (Guanosine pentaphosphate phosphohydrolase) (pppGpp-5'-phosphohydrolase)	-1.10761	6.10638e-05	0.000308448
STM14_4306	yhhP	Sulfur carrier protein TusA (Sulfur mediator TusA) (Sulfur transfer protein TusA) (tRNA 2-thiouridine synthesizing protein A)	-1.10678	0.0003074	0.00125096
STM14_4400	unannotated	unannotated	-1.10484	0.00132041	0.00442068
STM14_5016	purD	Phosphoribosylamine--glycine ligase (EC 6.3.4.13) (GARS) (Glycinamide ribonucleotide synthetase) (Phosphoribosylglycinamide synthetase)	-1.10397	0.000286738	0.00117516
STM14_4707	ppiC	Peptidylprolyl isomerase (EC 5.2.1.8)	-1.10397	6.49869e-05	0.000325418
STM14_4186	nirC	Nitrite transporter NirC	-1.10291	0.108484	0.183195
STM14_1672	pykF	Pyruvate kinase (EC 2.7.1.40)	-1.09702	0.00050029	0.00190185
STM14_1520	unannotated	unannotated	-1.09352	5.27007e-05	0.000272332
STM14_3726	unannotated	unannotated	-1.09027	0.0588501	0.110457
STM14_3952	yhbP	UPF0306 protein YhbP	-1.08966	0.0470447	0.0913979
STM14_4210	yrfH	Heat shock protein 15	-1.08896	0.0175281	0.0405445
STM14_3650	unannotated	unannotated	-1.08894	2.81807e-05	0.000158826
STM14_0467	sbcC	Nuclease SbcCD subunit C	-1.08846	5.92946e-05	0.000300353
STM14_3085	sinH	Intimin-like protein	-1.0883	0.0508981	0.0977098
STM14_0571	recR	Recombination protein RecR	-1.08673	0.00884975	0.022851
STM14_3395	unannotated	unannotated	-1.08531	0.00121002	0.00409863
STM14_2055	yciW	Putative cytoplasmic protein	-1.08259	0.0269267	0.0579397
STM14_0753	nadD	Probable nicotinate-nucleotide adenylyltransferase (EC 2.7.7.18) (Deamido-NAD(+) diphosphorylase) (Deamido-NAD(+) pyrophosphorylase) (Nicotinate mononucleotide adenylyltransferase) (NaMN adenylyltransferase)	-1.08001	0.157837	0.247697
STM14_0169	guaC	GMP reductase (EC 1.7.1.7) (Guanosine 5'-monophosphate oxidoreductase) (Guanosine monophosphate reductase)	-1.07503	8.51755e-06	5.60577e-05
STM14_1661	ydiH	Putative cytoplasmic protein	-1.07449	0.00152239	0.00500569
STM14_4371	dppD	Dipeptide transporter ATP-binding subunit	-1.07436	0.00193921	0.0061752
STM14_3415	unannotated	unannotated	-1.07368	0.0451929	0.0887819
STM14_5056	unannotated	unannotated	-1.07089	0.000509317	0.00193072
STM14_1517	putative ABC transporter proteinK02034 ABC.PE.P1	peptide/nickel transport system permease protein	-1.07072	0.0521853	0.0997072
STM14_1611	ydiY	Putative outer membrane protein	-1.06913	0.000438074	0.00168918
STM14_2968	yfeD	Putative negative regulator	-1.06602	0.000849571	0.00302891
STM14_4157	fkpA	Peptidyl-prolyl cis-trans isomerase (EC 5.2.1.8)	-1.06447	7.27398e-05	0.000355861
STM14_4675	yieM	Protein ViaA (VWA domain protein interacting with AAA ATPase)	-1.06072	5.42041e-05	0.000277968
STM14_2145	hemK	Release factor glutamine methyltransferase (RF MTase) (EC 2.1.1.297) (N5-glutamine methyltransferase PrmC) (Protein-(glutamine-N5) MTase PrmC) (Protein-glutamine N-methyltransferase PrmC)	-1.06028	0.00805352	0.0209828
STM14_2213	manY	Mannose-specific enzyme IIC	-1.05974	0.000447348	0.00172165
STM14_2715	lysP	Lysine transporter	-1.05533	0.00532483	0.0146478
STM14_3960	unannotated	unannotated	-1.05519	0.0378685	0.0768978
STM14_2995	yfeJ	Glutamine amidotransferase	-1.053	0.00521061	0.0143826
STM14_1193	sseI	Secreted effector protein	-1.05281	5.32188e-05	0.000273958
STM14_5557	unannotated	unannotated	-1.05268	0.00676101	0.0179391
STM14_1848	unannotated	unannotated	-1.05252	0.00105572	0.0036494
STM14_1011	#N/A	#N/A	-1.05218	0.0135776	0.0326201
STM14_0358	sinR	Transcriptional regulator	-1.05047	0.000148162	0.000658666
STM14_5412	trpS2	Tryptophan--tRNA ligase (EC 6.1.1.2)	-1.05024	0.011763	0.0291263
STM14_0247	pfs	5'-methylthioadenosine/S-adenosylhomocysteine nucleosidase (MTA/SAH nucleosidase) (MTAN) (EC 3.2.2.9) (5'-deoxyadenosine nucleosidase) (DOA nucleosidase) (dAdo nucleosidase) (5'-methylthioadenosine nucleosidase) (MTA nucleosidase) (S-adenosylhomocysteine nucleosidase) (AdoHcy nucleosidase) (SAH nucleosidase) (SRH nucleosidase)	-1.04825	0.000158394	0.000696486
STM14_0483	secF	Protein-export membrane protein SecF	-1.04471	0.000162356	0.000712355
STM14_1729	sodB	Superoxide dismutase (EC 1.15.1.1)	-1.04336	0.000310854	0.00126374
STM14_5418	yjiE	Putative DNA-binding transcriptional regulator	-1.04281	0.00638299	0.0170932
STM14_4932	unannotated	unannotated	-1.04272	0.00637864	0.0170929
STM14_4888	ushB	CDP-diacylglycerol pyrophosphatase (EC 3.6.1.26) (CDP-diacylglycerol phosphatidylhydrolase) (CDP-diglyceride hydrolase)	-1.04171	1.28358e-05	8.04079e-05
STM14_4482	rfaP	Lipopolysaccharide core heptose(I) kinase (EC 2.7.1.-)	-1.04148	0.000115305	0.000533731
STM14_3487	spaR	Needle complex export protein	-1.0413	0.0474934	0.0920926
STM14_1632	ydiV	Anti-FlhC(2)FlhD(4) factor YdiV (EAL-like protein YdiV) (c-di-GMP regulator CdgR)	-1.04081	0.000951098	0.00333627
STM14_2573	wzzB	Lipopolysaccharide O-antigen chain length regulator	-1.04002	9.18421e-05	0.000436115
STM14_4318	pitA	Phosphate transporter	-1.0391	0.00113167	0.00386892
STM14_1229	yccK	Sulfurtransferase (EC 2.8.1.-)	-1.03884	4.32755e-05	0.0002301
STM14_4631	dnaN	Beta sliding clamp	-1.03661	0.0036966	0.0106093
STM14_4559	gatY_2	Putative fructose-1,6-bisphosphate aldolase	-1.036	0.0839111	0.149048
STM14_2884	yfcC	Uncharacterized protein	-1.03507	0.00985247	0.0249949
STM14_5573	putative cytoplasmic protein	Putative cytoplasmic protein	-1.0344	0.0569338	0.107321
STM14_4516	yicJ	Putative transporter	-1.03145	0.0166795	0.038938
STM14_5622	traD	Conjugative transfer: DNA transport	-1.03105	0.000367139	0.00145738
STM14_1851	putative hydrogenaseK03618 hyaF	hydrogenase-1 operon protein HyaF	-1.03073	0.00163271	0.00529968
STM14_5502	yjjK	Energy-dependent translational throttle protein EttA (EC 3.6.1.-) (Translational regulatory factor EttA)	-1.03062	9.24664e-05	0.000438564
STM14_1317	mdoG	Glucans biosynthesis protein G	-1.02811	0.000624221	0.00230785
STM14_2359	unannotated	unannotated	-1.02564	0.000618078	0.00229028
STM14_4380	unannotated	nucleic acid-templated transcription	-1.02364	0.0241051	0.0527675
STM14_3660	unannotated	unannotated	-1.02224	0.000144782	0.000647913
STM14_1620	infC	Translation initiation factor IF-3	-1.02218	0.000100534	0.000471843
STM14_5004	thiE	Thiamine-phosphate synthase (TP synthase) (TPS) (EC 2.5.1.3) (Thiamine-phosphate pyrophosphorylase) (TMP pyrophosphorylase) (TMP-PPase)	-1.0218	0.00223406	0.00693381
STM14_4918	menA	1,4-dihydroxy-2-naphthoate octaprenyltransferase (DHNA-octaprenyltransferase) (EC 2.5.1.74)	-1.02134	0.00143466	0.00474813
STM14_2253	#N/A	#N/A	-1.01993	0.0123919	0.0303858
STM14_4493	dut	Deoxyuridine 5'-triphosphate nucleotidohydrolase (dUTPase) (EC 3.6.1.23) (dUTP pyrophosphatase)	-1.01939	0.00119948	0.00406979
STM14_1953	putative PTS system enzyme IIC componentK02775 gatC	galactitol PTS system EIIC component	-1.01925	0.0264564	0.0569884
STM14_5228	yjeP	Uncharacterized protein	-1.01856	0.00300199	0.00892646
STM14_2967	yfeC	Putative negative regulator	-1.01697	0.00133973	0.00447425
STM14_5012	yjaH	Putative inner membrane protein	-1.01602	0.002175	0.00678702
STM14_4495	pyrE	Orotate phosphoribosyltransferase (OPRT) (OPRTase) (EC 2.4.2.10)	-1.0152	0.121118	0.200836
STM14_4066	mreD	Rod shape-determining protein MreD	-1.00588	0.0460942	0.0901144
STM14_938	ybhM	Putative integral membrane protein	-1.00576	0.0154606	0.0364718
STM14_5498	smp	Uncharacterized protein	-1.00558	0.000612563	0.00227306
STM14_4508	spoU	tRNA (guanosine(18)-2'-O)-methyltransferase (EC 2.1.1.34) (tRNA [Gm18] methyltransferase)	-1.00413	0.0040318	0.0114206
STM14_0075	dapB	4-hydroxy-tetrahydrodipicolinate reductase (HTPA reductase) (EC 1.17.1.8)	-1.0016	0.0321042	0.0671844
STM14_4600	ibpA	Small heat shock protein IbpA (16 kDa heat shock protein A)	-1.00119	0.00090225	0.00319264
STM14_0448	ddl_1	D-alanine--D-alanine ligase (EC 6.3.2.4) (D-Ala-D-Ala ligase) (D-alanylalanine synthetase)	-1.00105	0.000322696	0.00130663
STM14_3381	ygaC	Uncharacterized protein	-1.00063	0.00294787	0.00879139
STM14_1241	copS	Sensor protein (EC 2.7.13.3)	-0.999993	0.0016773	0.00543542
STM14_3089	engA	GTPase Der (GTP-binding protein EngA)	-0.999909	0.00541563	0.0148672
STM14_2380	fliD	Flagellar hook-associated protein 2 (HAP2) (Flagellar cap protein)	-0.999786	0.000136883	0.000618729
STM14_2802	rcsC	Sensor histidine kinase RcsC (EC 2.7.13.3)	-0.998408	6.42139e-05	0.000322346
STM14_2800	yojN	Phosphotransferase RcsD (EC 2.7.2.-) (Phosphotransfer intermediate RcsD)	-0.996512	8.30767e-05	0.000399183
STM14_3420	mltB	Murein hydrolase B	-0.995427	9.54745e-05	0.000451243
STM14_2014	unannotated	unannotated	-0.994726	0.105589	0.179581
STM14_1707	ssaK	Type III secretion system apparatus protein	-0.994298	0.00163279	0.00529968
STM14_5210	yjeJ	Putative inner membrane protein	-0.993541	6.98785e-05	0.000345206
STM14_2659	yehR	Putative lipoprotein	-0.989844	0.000540024	0.00203377
STM14_4513	yicE	Putative purine/xanthine transport protein	-0.989322	0.0165199	0.0386326
STM14_3863	ygiD	LigB domain-containing protein	-0.988033	0.0944574	0.164173
STM14_4073	msrQ	Protein-methionine-sulfoxide reductase heme-binding subunit MsrQ (Flavocytochrome MsrQ)	-0.987995	0.00032351	0.00130861
STM14_1700	sseF	Secreted effector protein	-0.984998	0.0639106	0.118252
STM14_4700	ilvE	Branched-chain-amino-acid aminotransferase (BCAT) (EC 2.6.1.42)	-0.983626	0.00014666	0.000654867
STM14_1115	ycaQ	Putative cytoplasmic protein	-0.982597	0.0127894	0.031115
STM14_0868	tolR	Tol-Pal system protein TolR	-0.980082	0.00918059	0.0236298
STM14_1054	ybjE	Putative inner membrane protein	-0.975801	0.000358052	0.00142584
STM14_4022	yhcG	Putative cytoplasmic protein	-0.974528	0.00331597	0.00967498
STM14_0866	ybgC	Acyl-CoA thioester hydrolase YbgC	-0.973878	0.000172452	0.000750138
STM14_1413	ymfB	Phosphatase NudJ (EC 3.6.1.-)	-0.973813	0.0218265	0.0485687
STM14_1840	ydeA	Probable sugar efflux transporter	-0.971748	0.000247733	0.0010374
STM14_5342	nrdG	Anaerobic ribonucleoside-triphosphate reductase-activating protein (EC 1.97.1.-)	-0.971711	0.0881879	0.15501
STM14_2178	dadX	Alanine racemase (EC 5.1.1.1)	-0.97055	0.0114758	0.0285201
STM14_1315	mdoC	Glucans biosynthesis protein C (EC 2.1.-.-)	-0.969699	0.000870271	0.00308759
STM14_2572	hisI	Histidine biosynthesis bifunctional protein HisIE [Includes: Phosphoribosyl-AMP cyclohydrolase (PRA-CH) (EC 3.5.4.19); Phosphoribosyl-ATP pyrophosphatase (PRA-PH) (EC 3.6.1.31)]	-0.969572	0.000101437	0.000475531
STM14_0148	ftsI	Peptidoglycan D,D-transpeptidase FtsI (EC 3.4.16.4) (Penicillin-binding protein 3) (PBP-3)	-0.965411	8.17851e-05	0.000393914
STM14_2066	yciM	Lipopolysaccharide assembly protein B	-0.962668	0.000187976	0.000810684
STM14_4925	unannotated	unannotated	-0.961367	0.00149211	0.0049101
STM14_4699	ilvM	Acetolactate synthase 2 regulatory subunit	-0.959694	0.00207166	0.00653009
STM14_2217	rrmA	23S rRNA methyltransferase A	-0.958141	0.0270372	0.0580847
STM14_3905	ygjT	Putative membrane-bound redox modulator Alx	-0.956215	0.00108832	0.00373652
STM14_0353	safB	Putative fimbrial assembly chaparone	-0.955763	0.0200204	0.0452221
STM14_1715	ssaR	Type III secretion system protein	-0.954419	0.00381444	0.0108732
STM14_2457	unannotated	unannotated	-0.953992	0.0410634	0.0820658
STM14_0507	phnS	2-aminoethylphosphonate transporter	-0.952529	0.0572872	0.107824
STM14_4855	unannotated	unannotated	-0.949704	0.000143887	0.000646307
STM14_0162	secA	Protein translocase subunit SecA	-0.94854	0.00108383	0.00372744
STM14_2807	unannotated	unannotated	-0.947642	0.0134458	0.0323818
STM14_2194	minD	Cell division inhibitor MinD (Septum site-determining protein MinD)	-0.943549	0.00011557	0.000534345
STM14_2013	unannotated	unannotated	-0.943384	0.00224443	0.00696067
STM14_1022	ybjM	Putative inner membrane protein	-0.94025	0.004154	0.0117059
STM14_1197	unannotated	unannotated	-0.939438	0.000567656	0.00211614
STM14_3302	unannotated	unannotated	-0.938525	0.0769998	0.138415
STM14_1944	putative benzoate membrane transport proteinK05782 benE	benzoate membrane transport protein	-0.938524	0.00211363	0.00663652
STM14_5105	alr	Alanine racemase (EC 5.1.1.1)	-0.93832	0.0184544	0.0422277
STM14_5516	unannotated	unannotated	-0.938293	0.00615246	0.0165968
STM14_5199	dipZ	Thiol:disulfide interchange protein DsbD (EC 1.8.1.8) (Protein-disulfide reductase) (Disulfide reductase)	-0.938161	0.0250513	0.0544553
STM14_1299	ycdW	Glyoxylate/hydroxypyruvate reductase A (EC 1.1.1.79) (EC 1.1.1.81) (2-ketoacid reductase)	-0.936419	0.00391154	0.0111235
STM14_3629	ygdQ	Putative transport protein	-0.931455	7.24623e-05	0.000354933
STM14_0321	putative cytoplasmic proteinK11900 impC	type VI secretion system protein ImpC	-0.930048	0.0345047	0.0711934
STM14_2920	yfcJ	Uncharacterized MFS-type transporter YfcJ	-0.928447	0.00277467	0.00835682
STM14_0767	hscC	Putative heatshock protein	-0.928369	0.0101706	0.0256872
STM14_1448	unannotated	unannotated	-0.922687	0.0360506	0.0739495
STM14_2491	TPR repeat-containing proteinK07126 K07126	uncharacterized protein	-0.922325	0.00126969	0.00426858
STM14_5281	fklB	Peptidyl-prolyl cis-trans isomerase (EC 5.2.1.8)	-0.921066	0.00664913	0.0177237
STM14_2498	unannotated	unannotated	-0.920633	0.0914972	0.159715
STM14_1906	narY	Nitrate reductase 2 beta subunit	-0.920498	0.0515491	0.0986783
STM14_2864	nuoG	NADH-quinone oxidoreductase (EC 7.1.1.-)	-0.920255	0.000158966	0.000698241
STM14_4660	atpC	ATP synthase epsilon chain (ATP synthase F1 sector epsilon subunit) (F-ATPase epsilon subunit)	-0.919942	0.000138166	0.00062383
STM14_4928	metB	Cystathionine gamma-synthase	-0.91934	0.00413796	0.0116689
STM14_3687	gcvP	Glycine dehydrogenase (decarboxylating) (EC 1.4.4.2) (Glycine cleavage system P-protein) (Glycine decarboxylase) (Glycine dehydrogenase (aminomethyl-transferring))	-0.919028	0.000118592	0.000545823
STM14_3618	lgt	Phosphatidylglycerol--prolipoprotein diacylglyceryl transferase (EC 2.5.1.145)	-0.917645	0.00283679	0.00851036
STM14_4646	yieG	Putative xanthine/uracil permease family protein	-0.91556	0.00321795	0.00944352
STM14_0835	putative phage integraseK07357 fimB	type 1 fimbriae regulatory protein FimB	-0.914168	0.00123526	0.00416669
STM14_3887	dnaG	DNA primase (EC 2.7.7.-)	-0.911623	0.00328747	0.00962582
STM14_1155	unannotated	unannotated	-0.909496	0.000335611	0.00134946
STM14_0288	yaeE	DL-methionine transporter permease subunit	-0.909455	0.0214796	0.048035
STM14_4464	pmgI	2,3-bisphosphoglycerate-independent phosphoglycerate mutase (BPG-independent PGAM) (Phosphoglyceromutase) (iPGM) (EC 5.4.2.12)	-0.908643	0.0328323	0.0684246
STM14_4765	yigL	Putative sugar phosphatase	-0.908146	0.00270514	0.00819451
STM14_1086	ycaJ	Replication-associated recombination protein A	-0.906393	0.00204484	0.00646882
STM14_0748	mrdA	Peptidoglycan D,D-transpeptidase MrdA (EC 3.4.16.4) (Penicillin-binding protein 2) (PBP-2)	-0.906211	0.000905552	0.00319853
STM14_4344	yhjE	Putative transport protein	-0.906074	0.0011878	0.00403694
STM14_0416	putative inner membrane proteinK08178 JEN	MFS transporter, SHS family, lactate transporter	-0.905523	0.140473	0.226291
STM14_1990	ydbH	DctA-YdbH domain-containing protein	-0.905108	0.000506278	0.00192215
STM14_5482	yjjU	Putative phosphoesterase	-0.903996	0.0466657	0.090924
STM14_5122	putative ABC-type bacteriocin/lantibiotic exporterK06148 ABCC-BAC	ATP-binding cassette, subfamily C, bacterial	-0.901298	0.00199657	0.0063329
STM14_0858	sucD	Succinate--CoA ligase [ADP-forming] subunit alpha (EC 6.2.1.5) (Succinyl-CoA synthetase subunit alpha) (SCS-alpha)	-0.901275	0.000236439	0.000995261
STM14_0211	yadI	Putative PTS enzyme	-0.90038	0.02528	0.0548933
STM14_5201	dcuA	Anaerobic C4-dicarboxylate transporter	-0.899938	0.000720141	0.00261464
STM14_5080	yjbA	Protein PsiE	-0.895589	0.000489241	0.00186615
STM14_4087	envR	DNA-binding transcriptional regulator EnvR	-0.893768	0.11255	0.188798
STM14_0304	yafE	Putative methyltransferase	-0.89204	0.000620069	0.0022946
STM14_4632	dnaA	Chromosomal replication initiator protein DnaA	-0.891939	0.00470277	0.0130881
STM14_0355	safD	Putative fimbrial subunit	-0.890444	0.0562377	0.106344
STM14_1106	aroA	3-phosphoshikimate 1-carboxyvinyltransferase (EC 2.5.1.19) (5-enolpyruvylshikimate-3-phosphate synthase) (EPSP synthase) (EPSPS)	-0.89017	0.000430332	0.00166409
STM14_2154	ychM	Putative sulfate transporter YchM	-0.889704	0.00402901	0.0114206
STM14_5572	yacC	Putative DNA polymerase III epsilon subunit (3'-5' exonuclease)	-0.889091	0.0137497	0.0329357
STM14_1303	csgG	Curli production assembly/transport component CsgG	-0.88725	0.0152551	0.0360502
STM14_0335	unannotated	unannotated	-0.886427	0.0949327	0.164792
STM14_0157	ftsQ	Cell division protein FtsQ	-0.886035	0.000167933	0.000732846
STM14_5119	putative ABC exporter outer membrane component	Putative ABC exporter outer membrane component	-0.885875	0.0138432	0.0331009
STM14_3546	putative transposaseK19046 casB	CRISPR system Cascade subunit CasB	-0.885138	0.0696337	0.126866
STM14_1310	csgA	Cryptic curlin major subunit	-0.8848	0.00932346	0.0239062
STM14_5373	pepA	Probable cytosol aminopeptidase (EC 3.4.11.1) (Leucine aminopeptidase) (LAP) (EC 3.4.11.10) (Leucyl aminopeptidase)	-0.883149	0.00022977	0.00097225
STM14_0025	unannotated	unannotated	-0.882519	0.0393004	0.0792275
STM14_1140	integraseK14059 int	integrase	-0.881869	0.000324256	0.00131032
STM14_3108	unannotated	unannotated	-0.880536	0.00581162	0.0157616
STM14_3402	luxS	S-ribosylhomocysteine lyase (EC 4.4.1.21) (AI-2 synthesis protein) (Autoinducer-2 production protein LuxS)	-0.876332	0.00219489	0.00683323
STM14_2077	yciN	Uncharacterized protein	-0.873235	0.00117494	0.00399995
STM14_1266	scsA	Suppression of copper sensitivity protein A	-0.872772	0.112725	0.189013
STM14_1650	aroE_1	Quinate/shikimate dehydrogenase (EC 1.1.1.282) (NAD-dependent shikimate 5-dehydrogenase)	-0.87196	0.0456489	0.0894169
STM14_0497	pgpA	Phosphatidylglycerophosphatase A (EC 3.1.3.27) (Phosphatidylglycerolphosphate phosphatase A)	-0.871853	0.101139	0.1734
STM14_0110	pdxA_1	4-hydroxythreonine-4-phosphate dehydrogenase (EC 1.1.1.262) (4-(phosphohydroxy)-L-threonine dehydrogenase)	-0.871767	0.0147015	0.0349875
STM14_5112	uvrA	UvrABC system protein A (UvrA protein) (Excinuclease ABC subunit A)	-0.871078	0.00108289	0.0037274
STM14_2929	yfcL	Putative cytoplasmic protein	-0.869879	0.0218609	0.0485901
STM14_1855	putative Ni/Fe hydrogenase 1 b-type cytochrome subunitK03620 hyaC	Ni/Fe-hydrogenase 1 B-type cytochrome subunit	-0.86768	0.0016087	0.00523235
STM14_4117	rplQ	50S ribosomal protein L17	-0.867375	0.0334054	0.06944
STM14_3207	unannotated	unannotated	-0.866463	0.00636243	0.0170834
STM14_3735	galP	Galactose/proton symporter	-0.866456	0.00961127	0.0244733
STM14_0519	cyoE	Protoheme IX farnesyltransferase (EC 2.5.1.141) (Heme B farnesyltransferase) (Heme O synthase)	-0.866139	0.000873435	0.0030961
STM14_0539	ybaX	7-cyano-7-deazaguanine synthase (EC 6.3.4.20) (7-cyano-7-carbaguanine synthase) (PreQ(0) synthase) (Queuosine biosynthesis protein QueC)	-0.864733	0.0009742	0.00339667
STM14_3126	asrA	Anaerobic sulfide reductase	-0.864247	0.089388	0.15671
STM14_4260	asd	Aspartate-semialdehyde dehydrogenase (ASA dehydrogenase) (ASADH) (EC 1.2.1.11) (Aspartate-beta-semialdehyde dehydrogenase)	-0.863994	0.00172984	0.00557439
STM14_2860	nuoK	NADH-quinone oxidoreductase subunit K (EC 7.1.1.-) (NADH dehydrogenase I subunit K) (NDH-1 subunit K)	-0.862858	0.09419	0.163828
STM14_1267	scsB	Suppression of copper sensitivity protein	-0.862039	0.163333	0.254584
STM14_0623	purK	N5-carboxyaminoimidazole ribonucleotide synthase (N5-CAIR synthase) (EC 6.3.4.18) (5-(carboxyamino)imidazole ribonucleotide synthetase)	-0.861123	0.0227954	0.050231
STM14_4195	rpe	Ribulose-phosphate 3-epimerase (EC 5.1.3.1)	-0.860463	0.0307634	0.0649165
STM14_1276	ycdC	Putative transcriptional repressor	-0.85881	0.0197898	0.0447763
STM14_1534	yeaR	Putative cytoplasmic protein	-0.856119	0.113075	0.189443
STM14_2094	putative catalaseK07217 K07217	Mn-containing catalase	-0.85579	0.00206657	0.00651914
STM14_4949	yijO	Putative regulatory protein	-0.853909	0.00337016	0.00981184
STM14_5537	orf7	Putative bacterial regulatory protein, luxR family	-0.852594	0.0651742	0.12015
STM14_4302	yhhM	Putative inner membrane protein	-0.852394	0.0012263	0.00413991
STM14_5565	putative integrase proteinK07494 K07494	putative transposase	-0.850887	0.0134453	0.0323818
STM14_0203	yadF	Carbonic anhydrase (EC 4.2.1.1) (Carbonate dehydratase)	-0.85066	0.00101244	0.00351183
STM14_2754	yejM	Inner membrane protein YejM	-0.84749	0.00146205	0.00482298
STM14_4926	putative arylsulfate sulfotransferaseK01023 assT	arylsulfate sulfotransferase [EC:2.8.2.22]	-0.844046	0.00652391	0.0174359
STM14_0705	ybdO	Putative transcriptional regulator	-0.843349	0.000413886	0.00161284
STM14_5380	idnD	L-idonate 5-dehydrogenase	-0.8422	0.108107	0.18272
STM14_2570	hisA	1-(5-phosphoribosyl)-5-[(5-phosphoribosylamino)methylideneamino] imidazole-4-carboxamide isomerase (EC 5.3.1.16) (Phosphoribosylformimino-5-aminoimidazole carboxamide ribotide isomerase)	-0.840826	0.0279939	0.059917
STM14_0126	thiP	Thiamine transport system permease protein ThiP	-0.837946	0.0134544	0.0323818
STM14_3088	yfgJ	Putative cytoplasmic protein	-0.82678	0.146234	0.232833
STM14_3746	yggU	UPF0235 protein YggU	-0.82631	0.0989901	0.170724
STM14_3416	recX	Regulatory protein RecX	-0.823376	0.144688	0.231375
STM14_0287	metQ	Lipoprotein	-0.822764	0.00070654	0.00257846
STM14_5546	repA2	DNA replication	-0.822684	0.00112857	0.00386161
STM14_1829	putative cytoplasmic proteinK06884 K06884	uncharacterized protein	-0.815433	0.0107303	0.0270164
STM14_3524	putative 3-polyprenyl-4-hydroxybenzoate decarboxylaseK01612 bsdC	vanillate/4-hydroxybenzoate decarboxylase subunit C [EC:4.1.1.- 4.1.1.61]	-0.813832	0.0558331	0.105727
STM14_1334	grxB	Glutaredoxin 2	-0.813674	0.00366443	0.0105245
STM14_5348	treR	Trehalose repressor	-0.813546	0.0357191	0.0734186
STM14_1774	rstB	Histidine kinase (EC 2.7.13.3)	-0.812144	0.0172731	0.0400462
STM14_4825	coproporphyrinogen III oxidaseK02495 hemN	oxygen-independent coproporphyrinogen III oxidase [EC:1.3.98.3]	-0.811686	0.0156722	0.0368849
STM14_4864	rhaD	Rhamnulose-1-phosphate aldolase (EC 4.1.2.19)	-0.811281	0.128987	0.211325
STM14_2692	unannotated	unannotated	-0.811176	0.0893265	0.15667
STM14_4492	dfp	Coenzyme A biosynthesis bifunctional protein CoaBC (DNA/pantothenate metabolism flavoprotein) (Phosphopantothenoylcysteine synthetase/decarboxylase) (PPCS-PPCDC) [Includes: Phosphopantothenoylcysteine decarboxylase (PPC decarboxylase) (PPC-DC) (EC 4.1.1.36) (CoaC); Phosphopantothenate--cysteine ligase (EC 6.3.2.5) (CoaB) (Phosphopantothenoylcysteine synthetase) (PPC synthetase) (PPC-S)]	-0.811071	0.00152767	0.00501487
STM14_5575	parA	Plasmid partition protein A	-0.810519	0.00216301	0.0067548
STM14_2526	pduF	Propanediol diffusion facilitator	-0.810285	0.00601408	0.016267
STM14_3951	yhbO	Putative intracellular proteinase	-0.808928	0.108194	0.182781
STM14_2463	unannotated	unannotated	-0.808234	0.135121	0.219286
STM14_2309	ruvC	Crossover junction endodeoxyribonuclease RuvC (EC 3.1.22.4) (Holliday junction nuclease RuvC) (Holliday junction resolvase RuvC)	-0.808014	0.0301239	0.0638337
STM14_5390	unannotated	unannotated	-0.807088	0.00154377	0.0050518
STM14_3496	invE	Invasion protein	-0.80689	0.0468485	0.0911639
STM14_1423	exodeoxyribonuclease 8K10906 recE	exodeoxyribonuclease VIII [EC:3.1.11.-]	-0.806676	0.00208112	0.00655481
STM14_4720	rffG	dTDP-glucose 4,6-dehydratase (EC 4.2.1.46)	-0.806514	0.0526041	0.100318
STM14_1748	pdxY	Pyridoxal kinase PdxY (PL kinase) (EC 2.7.1.35)	-0.805508	0.0062839	0.0169063
STM14_0271	lpxB	Lipid-A-disaccharide synthase (EC 2.4.1.182)	-0.804993	0.0374222	0.0761446
STM14_5310	sugar transporterK08138 xylE	MFS transporter, SP family, xylose:H+ symportor	-0.8026	0.00291552	0.0087142
STM14_4372	dppC	Dipeptide transporter	-0.800345	0.0339851	0.0703915
STM14_5204	fxsA	FxsA	-0.799158	0.00408034	0.0115305
STM14_2230	putative transport proteinK08169 yebQ	MFS transporter, DHA2 family, multidrug resistance protein	-0.798929	0.0069277	0.0183452
STM14_3724	unannotated	unannotated	-0.797921	0.0564814	0.106655
STM14_3673	prfB	Peptide chain release factor 2 (RF-2)	-0.79683	0.00561764	0.0153293
STM14_0585	unannotated	unannotated	-0.796761	0.00382834	0.0109023
STM14_0266	yaeT	Outer membrane protein assembly factor BamA	-0.795721	0.00371392	0.0106444
STM14_1107	ycaL	Putative Zn-dependent protease	-0.795453	0.00981279	0.0249393
STM14_2285	yebE	Putative inner membrane protein	-0.795208	0.0034479	0.00998064
STM14_2919	flk	Flagellar regulator flk (Fluke)	-0.794806	0.008028	0.0209433
STM14_3261	clpB	Chaperone protein ClpB	-0.790817	0.00342771	0.00993209
STM14_3603	mltA	Membrane-bound lytic murein transglycosylase A (EC 4.2.2.n1) (Murein hydrolase A)	-0.78906	0.00103638	0.00358871
STM14_4461	secB	Protein-export protein SecB	-0.788733	0.00222461	0.00690978
STM14_3809	hybE	Hydrogenase 2-specific chaperone	-0.787879	0.0980635	0.169421
STM14_1290	nanE	Putative N-acetylmannosamine-6-phosphate 2-epimerase (EC 5.1.3.9) (ManNAc-6-P epimerase)	-0.787489	0.13715	0.221778
STM14_1165	unannotated	unannotated	-0.784811	0.046662	0.090924
STM14_4668	atpI	F0F1 ATP synthase subunit I	-0.782879	0.0163693	0.0383469
STM14_5425	yjiO	Putative transport protein	-0.781197	0.0549336	0.104317
STM14_0438	yaiU	Flagellar protein	-0.78112	0.00205727	0.00649486
STM14_4984	secE	Protein translocase subunit SecE	-0.781057	0.0117768	0.0291426
STM14_3532	ispF	2-C-methyl-D-erythritol 2,4-cyclodiphosphate synthase (MECDP-synthase) (MECPP-synthase) (MECPS) (EC 4.6.1.12)	-0.780158	0.0450841	0.0886139
STM14_1493	envE	Putative envelope protein	-0.779867	0.00350655	0.0101359
STM14_4694	yifE	UPF0438 protein YifE	-0.779412	0.00425799	0.0119823
STM14_1449	unannotated	unannotated	-0.777936	0.00152737	0.00501487
STM14_5484	yjjW	Pyruvate formate lyase-activating enzyme	-0.777239	0.0341045	0.0705666
STM14_976	ybiR	Putative transporter	-0.777177	0.0219829	0.0487556
STM14_0601	sfbB	Methionine import ATP-binding protein MetN (EC 7.4.2.11)	-0.776303	0.000961818	0.00337095
STM14_3470	prgK	Lipoprotein	-0.776272	0.0464225	0.0906247
STM14_3133	glyA	Serine hydroxymethyltransferase (SHMT) (Serine methylase) (EC 2.1.2.1)	-0.774022	0.00277576	0.00835682
STM14_0494	ribH	6,7-dimethyl-8-ribityllumazine synthase (DMRL synthase) (LS) (Lumazine synthase) (EC 2.5.1.78)	-0.773378	0.00630075	0.0169291
STM14_4507	spoT	Bifunctional (P)ppGpp synthetase II/ guanosine-3',5'-bis pyrophosphate 3'-pyrophosphohydrolase	-0.773332	0.00310708	0.00919055
STM14_5510	creC	Histidine kinase (EC 2.7.13.3)	-0.772919	0.00304533	0.00902874
STM14_2206	pabB	Aminodeoxychorismate synthase (EC 2.6.1.85)	-0.770554	0.00371408	0.0106444
STM14_3425	srlD	Sorbitol-6-phosphate dehydrogenase	-0.769618	0.0598763	0.112174
STM14_1970	steB	Secreted effector protein SteB (Salmonella translocated effector B)	-0.768491	0.0658359	0.121039
STM14_4422	ysaA	Putative oxidoreductase	-0.766911	0.0693326	0.126484
STM14_3479	unannotated	unannotated	-0.766491	0.00564347	0.0153674
STM14_0450	putative permeaseK08161 mdtG	MFS transporter, DHA1 family, multidrug resistance protein	-0.765711	0.0042873	0.0120564
STM14_0216	panB	3-methyl-2-oxobutanoate hydroxymethyltransferase (EC 2.1.2.11) (Ketopantoate hydroxymethyltransferase) (KPHMT)	-0.765446	0.127691	0.209756
STM14_1713	ssaP	Type III secretion system apparatus protein	-0.761567	0.0563779	0.106509
STM14_1629	btuD	Vitamin B12 import ATP-binding protein BtuD (EC 7.6.2.8) (Vitamin B12-transporting ATPase)	-0.759157	0.269274	0.381169
STM14_5547	replication protein	Uncharacterized protein	-0.759109	0.00113512	0.00387744
STM14_2984	cysZ	Sulfate transporter CysZ	-0.759095	0.0032385	0.00949004
STM14_5539	orf6	Putative outer membrane protein	-0.759073	0.00546813	0.0149898
STM14_0586	copA	Copper exporting ATPase	-0.757724	0.00284976	0.00854294
STM14_2832	yfaO	Nucleoside triphosphatase NudI (EC 3.6.1.9) (Nucleotide diphosphatase NudI) (Pyrimidine deoxynucleoside triphosphate diphosphatase) (dCTP diphosphatase) (EC 3.6.1.12) (dTTP diphosphatase) (EC 3.6.1.-) (dUTP diphosphatase) (EC 3.6.1.23)	-0.757145	0.00181862	0.00582796
STM14_4954	ppc	Phosphoenolpyruvate carboxylase (PEPC) (PEPCase) (EC 4.1.1.31)	-0.757036	0.00952629	0.0243029
STM14_1428	unannotated	unannotated	-0.756704	0.00311564	0.00919671
STM14_3073	unannotated	unannotated	-0.756648	0.0253444	0.0549741
STM14_3374	unannotated	nucleic acid-templated transcription	-0.75645	0.044636	0.0879874
STM14_2867	nuoC	NADH-quinone oxidoreductase subunit C/D (EC 7.1.1.-) (NADH dehydrogenase I subunit C/D) (NDH-1 subunit C/D)	-0.756183	0.00458122	0.0128204
STM14_0178	Na+/galactoside symporterK03292 TC.GPH	glycoside/pentoside/hexuronide:cation symporter, GPH family	-0.756066	0.0152673	0.0360579
STM14_5560	spvD	Hydrophilic protein	-0.754855	0.172047	0.266112
STM14_1709	ssaM	Type III secretion system apparatus protein	-0.752916	0.00563376	0.0153513
STM14_955	ybiJ	DUF1471 domain-containing protein	-0.752828	0.137126	0.221778
STM14_2880	hypothetical	Uncharacterized protein	-0.752472	0.00696737	0.0184261
STM14_3224	exodeoxyribonuclease VIII-like proteinK10906 recE	exodeoxyribonuclease VIII [EC:3.1.11.-]	-0.751822	0.134164	0.217909
STM14_3306	unannotated	unannotated	-0.748098	0.0058796	0.0159353
STM14_0647	unannotated	unannotated	-0.748073	0.172567	0.266647
STM14_3652	yohM	Nickel/cobalt efflux system	-0.747576	0.0503929	0.096786
STM14_1908	narV	Nitrate reductase 2 gamma subunit	-0.746468	0.122626	0.203141
STM14_2249	unannotated	unannotated	-0.744777	0.04727	0.0917473
STM14_0246	btuF	Vitamin B12-binding protein	-0.744231	0.086398	0.15246
STM14_4494	slmA	Nucleoid occlusion factor SlmA	-0.744101	0.0234193	0.0514977
STM14_0857	sucC	Succinate--CoA ligase [ADP-forming] subunit beta (EC 6.2.1.5) (Succinyl-CoA synthetase subunit beta) (SCS-beta)	-0.743107	0.00280342	0.00841651
STM14_5350	unannotated	unannotated	-0.742548	0.00377662	0.0107854
STM14_4930	unannotated	unannotated	-0.74212	0.0107594	0.0270558
STM14_3799	unannotated	unannotated	-0.738671	0.00830819	0.0215906
STM14_4502	unannotated	unannotated	-0.737517	0.012179	0.0299937
STM14_3007	ypeA	Acetyltransferase YpeA (EC 2.3.1.-)	-0.737474	0.00719062	0.0189669
STM14_0600	sfbA	Putative ABC-type transport system ATPase component	-0.736932	0.0030382	0.00902085
STM14_0638	fimD	Outer membrane usher protein	-0.736519	0.0202492	0.045688
STM14_1722	ydhE	Multidrug resistance protein MdtK (Multidrug-efflux transporter)	-0.73635	0.00413075	0.0116648
STM14_4017	yhcC	Putative FeS oxidoreductase	-0.736134	0.097288	0.168296
STM14_2355	tyrP	Tyrosine-specific transport protein	-0.736048	0.0168502	0.0392912
STM14_2225	unannotated	unannotated	-0.735772	0.0124378	0.0304349
STM14_0867	tolQ	Tol-Pal system protein TolQ	-0.735764	0.0147774	0.0350856
STM14_0640	fimF	Putative fimbrial protein	-0.73548	0.0529704	0.100969
STM14_0284	proS	Proline--tRNA ligase (EC 6.1.1.15) (Prolyl-tRNA synthetase) (ProRS)	-0.734205	0.00828628	0.0215475
STM14_2122	purU	Formyltetrahydrofolate deformylase (EC 3.5.1.10) (Formyl-FH(4) hydrolase)	-0.730668	0.00213321	0.00668242
STM14_0095	unannotated	unannotated	-0.730272	0.0217703	0.0484971
STM14_2248	unannotated	unannotated	-0.728915	0.00579885	0.0157375
STM14_5491	unannotated	unannotated	-0.728823	0.00623574	0.0168103
STM14_2226	yobG	PhoP/PhoQ regulator MgrB	-0.727754	0.0381443	0.0773024
STM14_3839	ygiR	UPF0313 protein YgiQ	-0.726597	0.125932	0.207457
STM14_0525	yajG	Uncharacterized protein	-0.725046	0.0225395	0.0498262
STM14_2397	fliM	Flagellar motor switch protein FliM	-0.72456	0.024909	0.0542042
STM14_1698	sseE	Secreted effector protein	-0.723243	0.0137199	0.0329032
STM14_2908	putative regulatory proteinK06714 rocR	arginine utilization regulatory protein	-0.722037	0.0123167	0.0302563
STM14_0904	modF	Putative molybdenum transport ATP-binding protein ModF	-0.721947	0.0045315	0.0126901
STM14_2377	fliB	Lysine-N-methylase	-0.718968	0.0226402	0.0499667
STM14_3534	ftsB	Cell division protein FtsB	-0.718108	0.026289	0.0566884
STM14_4155	yheN	Sulfurtransferase TusD (EC 2.8.1.-) (tRNA 2-thiouridine synthesizing protein D)	-0.717366	0.131317	0.214405
STM14_4678	rbsD	D-ribose pyranase (EC 5.4.99.62)	-0.717291	0.0367059	0.0750272
STM14_3059	yfgD	Arsenate reductase (EC 1.20.4.1)	-0.717239	0.037994	0.0770752
STM14_5444	yjiX	Putative cytoplasmic protein	-0.715455	0.145476	0.231718
STM14_0060	unannotated	unannotated	-0.713827	0.00662115	0.0176608
STM14_0520	cyoD	Cytochrome bo(3) ubiquinol oxidase subunit 4 (Cytochrome o ubiquinol oxidase subunit 4) (Oxidase bo(3) subunit 4) (Ubiquinol oxidase polypeptide IV) (Ubiquinol oxidase subunit 4)	-0.713707	0.0116162	0.0288159
STM14_1780	ydgC	Putative inner membrane protein	-0.712993	0.118466	0.197655
STM14_4405	yadA	pseudo adhesin	-0.712969	0.0123779	0.0303698
STM14_0476	putative thiol-alkyl hydroperoxide reductaseK03386 PRDX2_4	peroxiredoxin 2/4 [EC:1.11.1.24]	-0.71255	0.00937093	0.0240126
STM14_1684	orf242	Putative regulatory protein	-0.712131	0.00421918	0.0118813
STM14_4331	unannotated	unannotated	-0.711436	0.0973875	0.168397
STM14_1741	ydhI	Putative inner membrane protein	-0.70939	0.0385193	0.0778672
STM14_3599	ygdK	Putative FeS center assembly protein	-0.709319	0.0613822	0.114412
STM14_0523	cyoA	Ubiquinol oxidase subunit 2	-0.708777	0.0181338	0.041612
STM14_0622	arcC	Carbamate kinase	-0.707964	0.25487	0.363291
STM14_2520	cbiD	Cobalt-precorrin-5B C(1)-methyltransferase (EC 2.1.1.195) (Cobalt-precorrin-6A synthase)	-0.707079	0.150877	0.239189
STM14_5106	tyrB	Aminotransferase (EC 2.6.1.-)	-0.707061	0.00944452	0.0241247
STM14_0362	unannotated	unannotated	-0.707012	0.0748658	0.13512
STM14_2569	hisH	Imidazole glycerol phosphate synthase subunit HisH (EC 4.3.2.10) (IGP synthase glutaminase subunit) (EC 3.5.1.2) (IGP synthase subunit HisH) (ImGP synthase subunit HisH) (IGPS subunit HisH)	-0.706561	0.0889271	0.156173
STM14_1659	ydiJ	Putative oxidase	-0.70645	0.00630059	0.0169291
STM14_0087	caiA	Crotonobetainyl-CoA reductase (EC 1.3.8.13) (Crotonobetainyl-CoA dehydrogenase)	-0.705791	0.0224129	0.0496005
STM14_5531	repA	Replication initiation protein	-0.705195	0.00274076	0.00828376
STM14_1437	unannotated	unannotated	-0.704363	0.0125854	0.0307111
STM14_4931	unannotated	unannotated	-0.703995	0.080487	0.143724
STM14_4217	ompR	Osmolarity response regulator	-0.703432	0.0206344	0.0464017
STM14_5202	aspA	Aspartate ammonia-lyase (Aspartase) (EC 4.3.1.1)	-0.701018	0.00563112	0.0153513
STM14_5340	bifunctional antitoxin/transcriptional repressor RelBK18918 relB	RHH-type transcriptional regulator, rel operon repressor / antitoxin RelB	-0.700415	0.191153	0.287691
STM14_1942	ydcP	Putative collagenase	-0.699425	0.00996255	0.0252089
STM14_2627	yegB	Putative multidrug resistance protein MdtD	-0.698027	0.0302406	0.0640473
STM14_1689	ssaC	Type 3 secretion system secretin (T3SS secretin) (Outer membrane protein SpiA) (Type III secretion system outer membrane protein SpiA)	-0.696836	0.0217341	0.0484699
STM14_2813	nrdB	Ribonucleoside-diphosphate reductase (EC 1.17.4.1)	-0.696	0.0479791	0.0928561
STM14_3634	aas	Bifunctional protein Aas [Includes: 2-acylglycerophosphoethanolamine acyltransferase (EC 2.3.1.40) (2-acyl-GPE acyltransferase) (Acyl-[acyl-carrier-protein]--phospholipid O-acyltransferase); Acyl-[acyl-carrier-protein] synthetase (EC 6.2.1.20) (Acyl-ACP synthetase) (Long-chain-fatty-acid--[acyl-carrier-protein] ligase)]	-0.694858	0.0239598	0.0525063
STM14_2440	unannotated	unannotated	-0.692789	0.0324551	0.0678133
STM14_3688	gcvH	Glycine cleavage system H protein	-0.69216	0.066694	0.122282
STM14_3968	rbfA	Ribosome-binding factor A	-0.690863	0.0109861	0.0275232
STM14_5599	traE	Conjugative transfer: assembly	-0.689978	0.195843	0.293111
STM14_2963	nupC	Nucleoside permease	-0.689797	0.0169228	0.0393697
STM14_3943	galactitol-1-phosphate dehydrogenaseK00094 E1.1.1.251	galactitol-1-phosphate 5-dehydrogenase [EC:1.1.1.251]	-0.68937	0.181938	0.276707
STM14_0749	ybeA	Ribosomal RNA large subunit methyltransferase H (EC 2.1.1.177) (23S rRNA (pseudouridine1915-N3)-methyltransferase) (23S rRNA m3Psi1915 methyltransferase) (rRNA (pseudouridine-N3-)-methyltransferase RlmH)	-0.686823	0.119026	0.198344
STM14_1335	yceL	Multidrug resistance protein MdtH	-0.685469	0.00571217	0.0155127
STM14_0376	phoE	Outer membrane phosphoporin protein E	-0.685409	0.0122937	0.0302477
STM14_3104	pbpC	Penicillin-insensitive transglycosylase (EC 2.4.1.129) (Peptidoglycan TGase)	-0.685289	0.0260393	0.05627
STM14_3227	unannotated	unannotated	-0.684925	0.125928	0.207457
STM14_1527	unannotated	nucleic acid-templated transcription	-0.684534	0.0105457	0.0265682
STM14_3633	ygeD	Lysophospholipid transporter LplT	-0.680915	0.0168742	0.0393246
STM14_3855	yqiA	Esterase YqiA	-0.680171	0.0825402	0.146936
STM14_1673	orf48	Putative amino acid permease	-0.680093	0.00918839	0.0236348
STM14_3925	tdcC	Threonine/serine transporter TdcC (H(+)/threonine-serine symporter)	-0.678804	0.0244332	0.0533699
STM14_1688	ssaB	Salmonella pathogenicity island 2 protein C (Secretion system apparatus protein B)	-0.678498	0.0276012	0.0591706
STM14_2232	prc	Carboxy-terminal protease	-0.677587	0.0218722	0.0485901
STM14_3775	unannotated	nucleic acid-templated transcription	-0.676755	0.0272448	0.0584685
STM14_2046	sapF	Peptide transport protein	-0.676536	0.077532	0.139186
STM14_2107	oppD	Oligopeptide transporter ATP-binding component	-0.67647	0.0333992	0.06944
STM14_3318	unannotated	unannotated	-0.675541	0.135467	0.219673
STM14_5421	yjiH	Putative inner membrane protein	-0.675457	0.0734097	0.132729
STM14_3967	truB	tRNA pseudouridine synthase B (EC 5.4.99.25) (tRNA pseudouridine(55) synthase) (Psi55 synthase) (tRNA pseudouridylate synthase) (tRNA-uridine isomerase)	-0.674364	0.0242011	0.0529367
STM14_0602	sfbC	Putative ABC transporter permease component	-0.673522	0.00526619	0.0145063
STM14_0851	sdhC	Succinate dehydrogenase cytochrome b556 subunit	-0.667884	0.110868	0.186596
STM14_4104	aroE_2	Shikimate dehydrogenase (NADP(+)) (SDH) (EC 1.1.1.25)	-0.667817	0.0512291	0.0981587
STM14_3194	endopeptidase-like proteinK14744 rzpD	prophage endopeptidase [EC:3.4.-.-]	-0.66595	0.259844	0.369599
STM14_4134	rpsQ	30S ribosomal protein S17	-0.665087	0.0135368	0.0325491
STM14_2322	argS	Arginine--tRNA ligase (EC 6.1.1.19) (Arginyl-tRNA synthetase) (ArgRS)	-0.665063	0.076629	0.13781
STM14_1325	yceI	Protein YceI	-0.663783	0.0338242	0.0701661
STM14_3909	yqjB	Modulator protein MzrA	-0.66224	0.00804225	0.0209669
STM14_3740	yqgE	UPF0301 protein YqgE	-0.661561	0.0147696	0.0350856
STM14_5586	putative inner membrane proteinK02345 holE	DNA polymerase III subunit theta [EC:2.7.7.7]	-0.661115	0.0786514	0.14082
STM14_2043	sapB	Peptide transport protein	-0.66096	0.0310335	0.0653839
STM14_3608	recD	RecBCD enzyme subunit RecD (EC 3.1.11.5) (Exonuclease V subunit RecD) (ExoV subunit RecD) (Helicase/nuclease RecBCD subunit RecD)	-0.660207	0.0454849	0.0891822
STM14_1040	artM	Arginine transporter permease subunit ArtM	-0.659455	0.0947084	0.164538
STM14_2868	nuoB	NADH-quinone oxidoreductase subunit B (EC 7.1.1.-) (NADH dehydrogenase I subunit B) (NDH-1 subunit B)	-0.659006	0.0169169	0.0393697
STM14_4817	glnG	DNA-binding transcriptional regulator NtrC (Nitrogen regulation protein NR(I))	-0.658945	0.0054216	0.0148735
STM14_0607	gcl	Glyoxylate carboligase	-0.656188	0.201489	0.299786
STM14_2067	yciS	Lipopolysaccharide assembly protein A	-0.65611	0.00906495	0.023347
STM14_0902	unannotated	unannotated	-0.656037	0.133292	0.216754
STM14_2713	cirA	Colicin I receptor	-0.655147	0.0251032	0.0545388
STM14_4487	coaD	Phosphopantetheine adenylyltransferase (EC 2.7.7.3) (Dephospho-CoA pyrophosphorylase) (Pantetheine-phosphate adenylyltransferase) (PPAT)	-0.654676	0.0185383	0.0423238
STM14_0149	murE	UDP-N-acetylmuramoyl-L-alanyl-D-glutamate--2,6-diaminopimelate ligase (EC 6.3.2.13) (Meso-A2pm-adding enzyme) (Meso-diaminopimelate-adding enzyme) (UDP-MurNAc-L-Ala-D-Glu:meso-diaminopimelate ligase) (UDP-MurNAc-tripeptide synthetase) (UDP-N-acetylmuramyl-tripeptide synthetase)	-0.653488	0.0155482	0.036657
STM14_0489	tsx	Nucleoside-specific channel-forming protein Tsx	-0.651612	0.0516037	0.0987361
STM14_1287	putative sodium/glucose cotransporterK03307 TC.SSS	solute:Na+ symporter, SSS family	-0.650394	0.0092959	0.0238658
STM14_4063	yhdP	Uncharacterized protein	-0.64903	0.0110302	0.0275791
STM14_2279	putative inner membrane proteinK07245 pcoD	copper resistance protein D	-0.647215	0.0184842	0.0422481
STM14_1911	unannotated	unannotated	-0.647206	0.0707137	0.128544
STM14_2700	galS	DNA-binding transcriptional regulator GalS	-0.646937	0.206124	0.304997
STM14_1597	celD	DNA-binding transcriptional regulator ChbR	-0.646547	0.0183767	0.0420976
STM14_2315	yecE	Uncharacterized protein	-0.645192	0.0426164	0.0846671
STM14_5372	holC	DNA polymerase III subunit chi	-0.642812	0.0310868	0.0654471
STM14_1801	clcB	Voltage-gated ClC-type chloride channel ClcB	-0.64195	0.0393099	0.0792275
STM14_2918	pdxB	Erythronate-4-phosphate dehydrogenase (EC 1.1.1.290)	-0.641605	0.04154	0.0828545
STM14_4880	unannotated	unannotated	-0.640233	0.298397	0.413235
STM14_2143	ychA	Putative transcriptional regulator	-0.639435	0.00853615	0.0221403
STM14_0375	crl	Sigma factor-binding protein Crl	-0.638433	0.0124421	0.0304349
STM14_0439	yaiV	Inhibitor of hydrogen peroxide resistance	-0.637004	0.045516	0.0891998
STM14_0384	unannotated	unannotated	-0.636571	0.130788	0.213801
STM14_0161	yacA	Secretion monitor	-0.63653	0.0266581	0.0573923
STM14_4258	glgB	1,4-alpha-glucan branching enzyme GlgB (EC 2.4.1.18) (1,4-alpha-D-glucan:1,4-alpha-D-glucan 6-glucosyl-transferase) (Alpha-(1->4)-glucan branching enzyme) (Glycogen branching enzyme) (BE)	-0.635363	0.00693948	0.0183644
STM14_5388	putative ATP-dependent Lon proteaseK01338 lon	ATP-dependent Lon protease [EC:3.4.21.53]	-0.633422	0.0111724	0.0278517
STM14_5248	purA	Adenylosuccinate synthetase (AMPSase) (AdSS) (EC 6.3.4.4) (IMP--aspartate ligase)	-0.633399	0.0128384	0.0311592
STM14_0752	cobD	L-threonine-O-3-phosphate decarboxylase (EC 4.1.1.81)	-0.633206	0.193152	0.289835
STM14_2548	yeeX	UPF0265 protein YeeX	-0.632862	0.00985323	0.0249949
STM14_1750	tppB	Dipeptide and tripeptide permease A	-0.632486	0.0284916	0.060825
STM14_4473	rfaC	ADP-heptose:LPS heptosyl transferase I	-0.630912	0.0416255	0.082943
STM14_3791	putative permeaseK08191 exuT	MFS transporter, ACS family, hexuronate transporter	-0.630648	0.236325	0.340946
STM14_2156	pth	Peptidyl-tRNA hydrolase (PTH) (EC 3.1.1.29)	-0.630233	0.167217	0.259893
STM14_4920	hslV	ATP-dependent protease subunit HslV (EC 3.4.25.2) (Heat shock protein HslV)	-0.63014	0.0441283	0.0871566
STM14_3782	putative NAD-dependent aldehyde dehydrogenaseK00146 feaB	phenylacetaldehyde dehydrogenase [EC:1.2.1.39]	-0.62902	0.0218521	0.0485901
STM14_4086	unannotated	unannotated	-0.628837	0.0116054	0.0288068
STM14_3537	cysC	Adenylyl-sulfate kinase (EC 2.7.1.25) (APS kinase) (ATP adenosine-5'-phosphosulfate 3'-phosphotransferase) (Adenosine-5'-phosphosulfate kinase)	-0.627732	0.0614942	0.114568
STM14_1526	unannotated	nucleic acid-templated transcription	-0.626798	0.0846979	0.15005
STM14_3001	cysU	Sulfate transport system permease protein CysT	-0.626531	0.0210231	0.047197
STM14_1205	uup	ATP-binding protein Uup (EC 3.6.1.-)	-0.625997	0.033639	0.0698536
STM14_3810	hybD	Hydrogenase 2 maturation endopeptidase	-0.625204	0.162258	0.253355
STM14_3748	yggW	Heme chaperone HemW	-0.625025	0.0286816	0.0611945
STM14_1705	ssaJ	Secretion system apparatus lipoprotein SsaJ	-0.624994	0.0672589	0.123206
STM14_3994	murA	UDP-N-acetylglucosamine 1-carboxyvinyltransferase (EC 2.5.1.7) (Enoylpyruvate transferase) (UDP-N-acetylglucosamine enolpyruvyl transferase) (EPT)	-0.623812	0.0592469	0.111047
STM14_4511	gltS	Sodium/glutamate symporter	-0.623184	0.0693614	0.126484
STM14_1023	grxA	Glutaredoxin 1	-0.62311	0.0113687	0.0282714
STM14_5419	iadA	Isoaspartyl dipeptidase (EC 3.4.19.-)	-0.622724	0.0226373	0.0499667
STM14_5351	yjgF	Putative translation initiation inhibitor	-0.622637	0.00901936	0.0232444
STM14_1960	unannotated	unannotated	-0.622032	0.182306	0.277058
STM14_3234	rpoE	ECF RNA polymerase sigma-E factor (RNA polymerase sigma-E factor)	-0.621762	0.0371042	0.0755737
STM14_2010	ynaI	Putative integral membrane protein	-0.620639	0.0165401	0.0386532
STM14_1081	hypothetical	Uncharacterized protein	-0.61912	0.151748	0.240381
STM14_4966	murI	Glutamate racemase (EC 5.1.1.3)	-0.618393	0.00881981	0.0228029
STM14_2121	ychJ	UPF0225 protein YchJ	-0.616563	0.0301213	0.0638337
STM14_1998	putative membrane transporter of cationsK03297 emrE	small multidrug resistance pump	-0.616164	0.00988045	0.0250483
STM14_4394	yiaD	Putative outer membrane lipoprotein	-0.615027	0.0362247	0.0742312
STM14_5232	putative arginine-binding periplasmic proteinK09996 artJ	arginine transport system substrate-binding protein	-0.614954	0.0209615	0.0470848
STM14_5227	yjeO	Putative inner membrane protein	-0.614463	0.0288956	0.0616185
STM14_0379	proA	Gamma-glutamyl phosphate reductase (GPR) (EC 1.2.1.41) (Glutamate-5-semialdehyde dehydrogenase) (Glutamyl-gamma-semialdehyde dehydrogenase) (GSA dehydrogenase)	-0.613992	0.0124764	0.0305003
STM14_0747	mrdB	Peptidoglycan glycosyltransferase MrdB (PGT) (EC 2.4.1.129) (Cell elongation protein RodA) (Cell wall polymerase) (Peptidoglycan polymerase) (PG polymerase)	-0.613566	0.117845	0.196781
STM14_0170	hofC	Type IV pilin biogenesis protein	-0.61237	0.30215	0.415392
STM14_4064	cafA	Ribonuclease G	-0.612266	0.0450817	0.0886139
STM14_1078	cydC	Cysteine/glutathione ABC transporter membrane/ATP-binding component	-0.611105	0.0160904	0.0377812
STM14_5493	stjC	Putative periplasmic chaperone protein	-0.61085	0.0338029	0.0701579
STM14_1809	putative dimethyl sulphoxide reductaseK07310 ynfF	Tat-targeted selenate reductase subunit YnfF [EC:1.97.1.9]	-0.610761	0.0646711	0.119441
STM14_5121	unannotated	unannotated	-0.610356	0.0116343	0.028843
STM14_1494	unannotated	unannotated	-0.609871	0.244826	0.350333
STM14_3500	unannotated	unannotated	-0.609256	0.0121801	0.0299937
STM14_0567	ybaN	Inner membrane protein	-0.608497	0.196269	0.293532
STM14_3228	unannotated	unannotated	-0.607675	0.100269	0.172346
STM14_2307	unannotated	unannotated	-0.607456	0.115788	0.193507
STM14_2568	hisB	Histidine biosynthesis bifunctional protein HisB [Includes: Histidinol-phosphatase (EC 3.1.3.15); Imidazoleglycerol-phosphate dehydratase (IGPD) (EC 4.2.1.19)]	-0.6063	0.0971919	0.168202
STM14_1259	unannotated	unannotated	-0.601879	0.0749473	0.135206
STM14_1369	acpP	Acyl carrier protein (ACP)	-0.599214	0.0211172	0.0473819
STM14_0644	fimW	Putative fimbrial protein	-0.599078	0.0460341	0.0900405
STM14_3698	ygfA	5-formyltetrahydrofolate cyclo-ligase (EC 6.3.3.2)	-0.599024	0.192267	0.289141
STM14_1959	putative oxidaseK10530 lctO	L-lactate oxidase [EC:1.1.3.2]	-0.598029	0.19134	0.287866
STM14_2364	uvrC	UvrABC system protein C (Protein UvrC) (Excinuclease ABC subunit C)	-0.597361	0.0195145	0.0442278
STM14_3132	hcaT	Putative 3-phenylpropionic acid transporter	-0.594139	0.15464	0.243816
STM14_4411	yiaH	O-acetyltransferase WecH (EC 2.3.1.-)	-0.594003	0.073401	0.132729
STM14_2591	rfbB	dTDP-glucose 4,6-dehydratase (EC 4.2.1.46)	-0.593603	0.013275	0.0320265
STM14_0522	cyoB	Cytochrome bo(3) ubiquinol oxidase subunit 1 (EC 7.1.1.3) (Cytochrome o ubiquinol oxidase subunit 1) (Oxidase bo(3) subunit 1) (Ubiquinol oxidase polypeptide I) (Ubiquinol oxidase subunit 1)	-0.593498	0.0273852	0.0587387
STM14_1763	add	Adenosine deaminase (EC 3.5.4.4) (Adenosine aminohydrolase)	-0.592929	0.0293028	0.0622896
STM14_2876	yfbS	Putative response regulator	-0.592049	0.0375371	0.0763015
STM14_4084	yhdJ	Methyltransferase (EC 2.1.1.-)	-0.590673	0.0312867	0.0657459
STM14_0133	leuB	3-isopropylmalate dehydrogenase (EC 1.1.1.85) (3-IPM-DH) (Beta-IPM dehydrogenase) (IMDH)	-0.590582	0.0291105	0.062044
STM14_1429	unannotated	unannotated	-0.590548	0.0149734	0.0354467
STM14_0504	phnV	2-aminoethylphosphonate transporter	-0.589508	0.305947	0.418449
STM14_5300	unannotated	unannotated	-0.588977	0.212094	0.311323
STM14_1862	unannotated	unannotated	-0.588698	0.272785	0.384434
STM14_0198	speE	Polyamine aminopropyltransferase (Putrescine aminopropyltransferase) (PAPT) (Spermidine synthase) (SPDS) (SPDSY) (EC 2.5.1.16)	-0.587812	0.0259978	0.0562103
STM14_1861	unannotated	unannotated	-0.586405	0.0445575	0.0878755
STM14_2211	unannotated	unannotated	-0.585576	0.0357664	0.0734783
STM14_945	ybhR	Transport permease protein	-0.585544	0.0581151	0.109178
STM14_4387	lpfA	Long polar fimbrial protein A	-0.585146	0.0503291	0.0967095
STM14_3755	mutY	Adenine DNA glycosylase (EC 3.2.2.31)	-0.584416	0.0300086	0.0636894
STM14_2557	sopA	E3 ubiquitin-protein ligase SopA (EC 2.3.2.26) (HECT-type E3 ubiquitin transferase SopA) (Salmonella outer protein A) (Secreted effector protein SopA)	-0.582637	0.0342646	0.0708252
STM14_4035	unannotated	unannotated	-0.581529	0.157443	0.247271
STM14_2661	yehS	Putative cytoplasmic protein	-0.581404	0.0198263	0.0448337
STM14_5391	unannotated	unannotated	-0.579835	0.0148583	0.0352155
STM14_5345	treC	Trehalose-6-phosphate hydrolase	-0.578077	0.1854	0.280706
STM14_1820	#N/A	#N/A	-0.576963	0.265599	0.376988
STM14_1009	unannotated	unannotated	-0.576484	0.0397336	0.0798823
STM14_2233	proQ	RNA chaperone ProQ	-0.575066	0.0554888	0.105174
STM14_4484	rfaQ	Lipopolysaccharide core biosynthesis protein	-0.574406	0.0226735	0.0500128
STM14_2559	sbcB	Exodeoxyribonuclease I (EC 3.1.11.1)	-0.574241	0.0317122	0.0665363
STM14_0276	ldcC	Lysine decarboxylase 2	-0.572854	0.0190178	0.0433208
STM14_0265	yaeL	Regulator of sigma-E protease RseP (EC 3.4.24.-) (S2P endopeptidase) (Site-2 protease RseP) (S2P protease RseP) (Site-2-type intramembrane protease)	-0.572675	0.0661312	0.121526
STM14_5243	hflX	GTPase HflX (GTP-binding protein HflX)	-0.572599	0.0257158	0.0557198
STM14_5405	unannotated	unannotated	-0.57163	0.285181	0.397934
STM14_1094	ycaD	Uncharacterized MFS-type transporter YcaD	-0.571414	0.0891256	0.156386
STM14_0340	unannotated	unannotated	-0.571323	0.0229087	0.0504492
STM14_1285	unannotated	nucleic acid-templated transcription	-0.570567	0.032173	0.0672936
STM14_4065	maf_2	dTTP/UTP pyrophosphatase (dTTPase/UTPase) (EC 3.6.1.9) (Nucleoside triphosphate pyrophosphatase) (Nucleotide pyrophosphatase) (Nucleotide PPase)	-0.570384	0.107307	0.181748
STM14_4165	unannotated	unannotated	-0.56961	0.132769	0.216512
STM14_3483	sipC	Cell invasion protein SipC (Effector protein SipC)	-0.569514	0.0381274	0.0773024
STM14_1077	aat	Leucyl/phenylalanyl-tRNA--protein transferase (EC 2.3.2.6) (L/F-transferase) (Leucyltransferase) (Phenyalanyltransferase)	-0.568907	0.0400516	0.0802567
STM14_2643	yegT	Putative transport protein	-0.568841	0.16394	0.255246
STM14_2000	ydaO	tRNA-cytidine(32) 2-sulfurtransferase (EC 2.8.1.-) (Two-thiocytidine biosynthesis protein A) (tRNA 2-thiocytidine biosynthesis protein TtcA)	-0.568803	0.0398374	0.0800512
STM14_5492	stjB	Putative fimbrial usher protein	-0.56803	0.0217621	0.0484971
STM14_3846	parC	DNA topoisomerase 4 subunit A (EC 5.6.2.2) (Topoisomerase IV subunit A)	-0.567058	0.0180942	0.0415447
STM14_1868	unannotated	tRNA metabolic process	-0.564772	0.0219536	0.0487442
STM14_1409	phoP	Virulence transcriptional regulatory protein PhoP	-0.563649	0.0364971	0.0746759
STM14_0920	bioB	Biotin synthase (EC 2.8.1.6)	-0.562841	0.0549108	0.104317
STM14_2050	steC	Secreted effector kinase SteC (EC 2.7.-.-) (Salmonella translocated effector C)	-0.561278	0.0260859	0.0563105
STM14_4398	yiaG	Putative transcriptional regulator	-0.561029	0.106827	0.181153
STM14_2252	unannotated	unannotated	-0.559383	0.386261	0.503747
STM14_3253	unannotated	unannotated	-0.556977	0.334458	0.448126
STM14_2056	rnb	Exoribonuclease 2 (EC 3.1.13.1) (Exoribonuclease II) (RNase II) (Ribonuclease II)	-0.554791	0.0621004	0.115431
STM14_4724	wzxE	Lipid III flippase	-0.552676	0.140027	0.225798
STM14_0783	unannotated	unannotated	-0.551251	0.0400411	0.0802567
STM14_0704	ybdN	Putative 3'-phosphoadenosine 5'-phosphosulfate sulfotransferase	-0.550257	0.0387713	0.0782359
STM14_3137	cadB	Lysine/cadaverine antiporter	-0.549564	0.123024	0.203663
STM14_1571	ansA	Asparaginase (EC 3.5.1.1)	-0.548779	0.0454374	0.0891756
STM14_4509	recG	ATP-dependent DNA helicase RecG (EC 3.6.4.12)	-0.548652	0.0569669	0.107321
STM14_4713	trxA	Thioredoxin	-0.548254	0.0263861	0.0568672
STM14_1195	unannotated	unannotated	-0.547768	0.180437	0.275149
STM14_2525	pocR	Transcriptional regulator	-0.545441	0.0524949	0.100251
STM14_1876	unannotated	unannotated	-0.54534	0.415324	0.534081
STM14_1701	sseG	Secreted effector protein	-0.545109	0.103273	0.176309
STM14_0049	nhaR	Transcriptional activator NhaR	-0.544101	0.0309768	0.0652986
STM14_1037	unannotated	unannotated	-0.542286	0.0449341	0.0885318
STM14_4008	rpoN	RNA polymerase sigma-54 factor	-0.54228	0.0345132	0.0711934
STM14_2109	oppB	Oligopeptide transporter permease	-0.541918	0.127012	0.20898
STM14_3214	unannotated	unannotated	-0.541883	0.0344063	0.0710454
STM14_1453	bacteriophage lysis proteinK14744 rzpD	prophage endopeptidase [EC:3.4.-.-]	-0.540627	0.0477753	0.0925504
STM14_4373	dppB	Dipeptide transporter permease DppB	-0.539973	0.0249751	0.0543189
STM14_4205	mrcA	DD-transpeptidase (EC 2.4.1.129) (EC 3.4.16.4) (Penicillin-binding protein 1A) (Penicillin-insensitive transglycosylase) (Penicillin-sensitive transpeptidase) (Peptidoglycan TGase)	-0.539402	0.0855125	0.151228
STM14_5465	unannotated	regulation of translational elongation	-0.539391	0.0292028	0.0621424
STM14_2930	yfcM	Putative cytoplasmic protein	-0.537587	0.282937	0.395416
STM14_3843	ygiK	Putative transporter	-0.537489	0.120472	0.200258
STM14_5065	putative phage tail core proteinK06908 K06908	uncharacterized protein	-0.534903	0.356391	0.470799
STM14_1219	yccF	Inner membrane protein YccF	-0.532876	0.208268	0.307222
STM14_4181	yhfC	Protein TsgA	-0.532305	0.105007	0.178742
STM14_1377	ptsG	EIICB-Glc (EC 2.7.1.199) (Glucose permease IIC component) (Glucose-specific phosphotransferase enzyme IIB component) (PTS system glucose-specific EIIB component) (PTS system glucose-specific EIIC component) (PTS system glucose-specific EIICB component)	-0.530336	0.174948	0.268883
STM14_5469	unannotated	unannotated	-0.529847	0.377417	0.493733
STM14_3358	nixA	Nickel/cobalt efflux system	-0.529563	0.0974957	0.168512
STM14_0160	lpxC	UDP-3-O-acyl-N-acetylglucosamine deacetylase (UDP-3-O-acyl-GlcNAc deacetylase) (EC 3.5.1.108) (UDP-3-O-[R-3-hydroxymyristoyl]-N-acetylglucosamine deacetylase)	-0.528748	0.0612722	0.114312
STM14_4818	glnL	Histidine kinase (EC 2.7.13.3)	-0.528567	0.0469091	0.0912223
STM14_2218	ftsI	Peptidoglycan D,D-transpeptidase FtsI (EC 3.4.16.4) (Penicillin-binding protein 3) (PBP-3)	-0.528093	0.0628908	0.116793
STM14_2833	ais	Lipopolysaccharide core heptose(II)-phosphate phosphatase (EC 3.1.3.-)	-0.527935	0.0282561	0.0603923
STM14_4523	unannotated	unannotated	-0.526578	0.354621	0.469075
STM14_5126	yjcC	Anti-FlhC(2)FlhD(4) factor YdiV (EC 3.1.4.52)	-0.52503	0.0487698	0.0942961
STM14_1056	ybjD	Toprim domain-containing protein	-0.523711	0.0826599	0.147084
STM14_2382	fliT	Flagellar protein FliT	-0.523219	0.244589	0.350118
STM14_5515	sthA	Putative fimbrial chaparone	-0.522992	0.240116	0.345452
STM14_0341	unannotated	unannotated	-0.522897	0.0358558	0.0735872
STM14_3294	smpB	SsrA-binding protein (Small protein B)	-0.518501	0.0360751	0.0739623
STM14_977	ybiS	Uncharacterized protein	-0.518085	0.152843	0.241831
STM14_2815	unannotated	unannotated	-0.517029	0.0553134	0.10494
STM14_5478	prfC	Peptide chain release factor 3 (RF-3)	-0.513925	0.103807	0.176998
STM14_4174	yhfK	Putative inner membrane protein	-0.513856	0.104865	0.178575
STM14_3989	yhbE	Uncharacterized inner membrane transporter YhbE	-0.513271	0.200506	0.298762
STM14_1438	unannotated	unannotated	-0.512713	0.0744699	0.134465
STM14_4728	yifK	Putative transport protein YifK	-0.512664	0.0415853	0.0829039
STM14_3247	yfiP	tRNA-uridine aminocarboxypropyltransferase (EC 2.5.1.25)	-0.511976	0.0610502	0.114004
STM14_0594	tesA	Multifunctional acyl-CoA thioesterase I and protease I and lysophospholipase L1	-0.510149	0.0537688	0.102297
STM14_2727	setB	Proton efflux pump	-0.509755	0.132976	0.216565
STM14_0755	rlpB	LPS-assembly lipoprotein LptE	-0.509589	0.0387792	0.0782359
STM14_4338	yhjB	Putative transcriptional regulator	-0.50905	0.184049	0.279154
STM14_2674	unannotated	unannotated	-0.508291	0.310938	0.424064
STM14_5485	yjjI	Uncharacterized protein	-0.508186	0.175484	0.269325
STM14_3349	unannotated	unannotated	-0.50703	0.101091	0.173391
STM14_2357	unannotated	unannotated	-0.506585	0.0436743	0.0864289
STM14_2982	ligA	DNA ligase (EC 6.5.1.2) (Polydeoxyribonucleotide synthase [NAD(+)])	-0.506484	0.0382071	0.0773322
STM14_5377	idnR	L-idonate regulator	-0.506182	0.0356787	0.0733728
STM14_5438	hsdR	Type I site-specific deoxyribonuclease (EC 3.1.21.3)	-0.505122	0.0500108	0.0963269
STM14_2290	edd	Phosphogluconate dehydratase (EC 4.2.1.12)	-0.505046	0.0688467	0.125716
STM14_3497	invG	Type 3 secretion system secretin (T3SS secretin)	-0.504444	0.183936	0.279116
STM14_2732	psuedogene	hypothetical protein	-0.504386	0.18301	0.27792
STM14_1033	rumB	23S rRNA (uracil(747)-C(5))-methyltransferase RlmC (EC 2.1.1.189) (23S rRNA(m5U747)-methyltransferase)	-0.503637	0.125774	0.207365
STM14_2153	prsA	Ribose-phosphate pyrophosphokinase (RPPK) (EC 2.7.6.1) (5-phospho-D-ribosyl alpha-1-diphosphate) (Phosphoribosyl diphosphate synthase) (Phosphoribosyl pyrophosphate synthase) (P-Rib-PP synthase) (PRPP synthase) (PRPPase)	-0.503266	0.107357	0.181748
STM14_3399	emrA	Multidrug resistance secretion protein	-0.503123	0.0425541	0.0845849
STM14_4349	yhjJ	Putative Zn-dependent peptidase	-0.501139	0.109127	0.183896
STM14_5178	putative anaerobic dimethylsulfoxide reductase subunit AK07306 dmsA	anaerobic dimethyl sulfoxide reductase subunit A [EC:1.8.5.3]	-0.500785	0.239831	0.345265
STM14_3817	putative methyl-accepting chemotaxis proteinK03406 mcp	methyl-accepting chemotaxis protein	-0.499172	0.0994845	0.17129
STM14_2866	nuoE	NADH dehydrogenase I subunit E (NADH-quinone oxidoreductase subunit E) (NDH-1 subunit E)	-0.498587	0.0702221	0.127766
STM14_2950	pgtP	Transporter	-0.498011	0.118714	0.197906
STM14_1983	cybB	Cytochrome b561	-0.496976	0.0461508	0.0901815
STM14_4470	kbl	2-amino-3-ketobutyrate coenzyme A ligase (AKB ligase) (EC 2.3.1.29) (Glycine acetyltransferase)	-0.496616	0.151921	0.240561
STM14_2112	ychE	UPF0056 inner membrane protein	-0.496219	0.241541	0.346836
STM14_2694	yeiA	Dihydrothymine dehydrogenase (Dihydrouracil dehydrogenase)	-0.493627	0.0613718	0.114412
STM14_3250	pssA	Phosphatidylserine synthase	-0.492723	0.0406836	0.0813874
STM14_5278	rplI	50S ribosomal protein L9	-0.491188	0.061875	0.115118
STM14_4965	btuB	Vitamin B12 transporter BtuB (Cobalamin receptor) (Outer membrane cobalamin translocator)	-0.490474	0.0657807	0.121039
STM14_4105	yrdC	Threonylcarbamoyl-AMP synthase (TC-AMP synthase) (EC 2.7.7.87) (L-threonylcarbamoyladenylate synthase) (t(6)A37 threonylcarbamoyladenosine biosynthesis protein TsaC) (tRNA threonylcarbamoyladenosine biosynthesis protein TsaC)	-0.489864	0.233032	0.336797
STM14_994	yliD	Putative ABC transporter inner membrane component	-0.488574	0.143971	0.230867
STM14_3428	srlR	DNA-binding transcriptional repressor SrlR	-0.487262	0.0741914	0.134082
STM14_5230	yjeQ	Small ribosomal subunit biogenesis GTPase RsgA (EC 3.6.1.-)	-0.487038	0.0450769	0.0886139
STM14_3004	putative iron-dependent peroxidaseK07223 yfeX	porphyrinogen peroxidase [EC:1.11.1.-]	-0.486718	0.244315	0.350099
STM14_1204	ycbY	Ribosomal RNA large subunit methyltransferase K/L [Includes: 23S rRNA m2G2445 methyltransferase (EC 2.1.1.173) (rRNA (guanine-N(2)-)-methyltransferase RlmL); 23S rRNA m7G2069 methyltransferase (EC 2.1.1.264) (rRNA (guanine-N(7)-)-methyltransferase RlmK)]	-0.486422	0.0732159	0.132497
STM14_5564	spvR	Regulation of spv operon, lysR family	-0.485467	0.098345	0.169834
STM14_4483	rfaG	Glucosyltransferase I	-0.48529	0.0433015	0.0857751
STM14_3313	unannotated	unannotated	-0.484648	0.0953745	0.165411
STM14_0127	tbpA	Thiamine-binding periplasmic protein	-0.48376	0.275735	0.387834
STM14_1619	thrS	Threonine--tRNA ligase (EC 6.1.1.3) (Threonyl-tRNA synthetase) (ThrRS)	-0.48318	0.0682933	0.124875
STM14_0536	ppiD	Uncharacterized protein	-0.482169	0.0693071	0.126484
STM14_4469	tdh	L-threonine 3-dehydrogenase (TDH) (EC 1.1.1.103)	-0.482	0.0573655	0.107921
STM14_4404	putative acetyltransferaseK03830 yafP	putative acetyltransferase [EC:2.3.1.-]	-0.48144	0.0780877	0.139935
STM14_2922	unannotated	unannotated	-0.480996	0.456996	0.576379
STM14_1109	cmk	Cytidylate kinase (CK) (EC 2.7.4.25) (Cytidine monophosphate kinase) (CMP kinase)	-0.480866	0.180751	0.27542
STM14_2127	TPR repeat-containing proteinK07126 K07126	uncharacterized protein	-0.480659	0.0760066	0.136873
STM14_1333	yceB	Uncharacterized protein	-0.47942	0.0631158	0.117103
STM14_3963	nlpI	Lipoprotein NlpI	-0.478842	0.0502035	0.0965598
STM14_4077	accC	Biotin carboxylase (EC 6.3.4.14) (EC 6.4.1.2)	-0.478332	0.0931349	0.162223
STM14_5514	sthB	Putative fimbrial usher protein	-0.477343	0.0561662	0.106258
STM14_1404	pepT	Peptidase T (EC 3.4.11.4) (Aminotripeptidase) (Tripeptidase) (Tripeptide aminopeptidase)	-0.477149	0.226649	0.329338
STM14_3571	unannotated	unannotated	-0.474965	0.178293	0.272262
STM14_3041	aegA	Putative oxidoreductase Fe-S binding subunit	-0.474953	0.188401	0.284078
STM14_1236	pipC	Chaperone protein	-0.474222	0.105356	0.179261
STM14_3811	hybC	Hydrogenase 2 large subunit	-0.473426	0.07598	0.136873
STM14_5151	gltP	Proton/glutamate-aspartate symporter	-0.471827	0.0881266	0.15501
STM14_1145	unannotated	unannotated	-0.471619	0.283673	0.395966
STM14_5035	metH	Methionine synthase (EC 2.1.1.13) (5-methyltetrahydrofolate--homocysteine methyltransferase)	-0.471453	0.08887	0.156141
STM14_3157	acpS	Holo-[acyl-carrier-protein] synthase (Holo-ACP synthase) (EC 2.7.8.7) (4'-phosphopantetheinyl transferase AcpS)	-0.470844	0.274052	0.385763
STM14_2205	yoaH	UPF0181 protein YoaH	-0.469861	0.120405	0.200229
STM14_4114	putative cytoplasmic proteinK09890 arfA	alternative ribosome-rescue factor	-0.467974	0.0728661	0.132041
STM14_1415	ymfC	Pseudouridine synthase (EC 5.4.99.-)	-0.466643	0.0578926	0.108811
STM14_3403	gshA	Glutamate--cysteine ligase (EC 6.3.2.2) (Gamma-ECS) (GCS) (Gamma-glutamylcysteine synthetase)	-0.466273	0.0820979	0.146213
STM14_1916	ansP	L-asparagine transport protein	-0.466035	0.161254	0.252177
STM14_3493	invC	H(+)-transporting two-sector ATPase (EC 7.1.2.2)	-0.46493	0.285403	0.398107
STM14_4000	yrbE	Intermembrane phospholipid transport system permease protein MlaE	-0.464925	0.21613	0.316213
STM14_0577	aes	Acetyl esterase (EC 3.1.1.-)	-0.464821	0.228891	0.331818
STM14_0272	rnhB	Ribonuclease HII (RNase HII) (EC 3.1.26.4)	-0.464818	0.132938	0.216565
STM14_3671	idi	Isopentenyl-diphosphate Delta-isomerase (IPP isomerase) (EC 5.3.3.2) (IPP:DMAPP isomerase) (Isopentenyl pyrophosphate isomerase)	-0.463799	0.101376	0.173732
STM14_4090	acrE	Acriflavine resistance protein E	-0.460555	0.427106	0.546273
STM14_0035	bcfH	Putative thiol-disulfide isomerase	-0.460098	0.48131	0.59827
STM14_2193	minC	Probable septum site-determining protein MinC	-0.459513	0.0841398	0.149389
STM14_1240	pipD	Dipeptidase (EC 3.4.-.-)	-0.459426	0.0858103	0.15164
STM14_0561	acrR	DNA-binding transcriptional repressor AcrR	-0.459278	0.0607921	0.113627
STM14_1484	unannotated	unannotated	-0.458754	0.45344	0.573147
STM14_5174	dcuB	Anaerobic C4-dicarboxylate transporter	-0.458717	0.301126	0.414458
STM14_1359	rluC	Pseudouridine synthase (EC 5.4.99.-)	-0.458534	0.187023	0.282422
STM14_0756	leuS	Leucine--tRNA ligase (EC 6.1.1.4) (Leucyl-tRNA synthetase) (LeuRS)	-0.455794	0.0671606	0.123082
STM14_3072	unannotated	unannotated	-0.455426	0.31131	0.424428
STM14_0388	putative hydrolase/acyltransferaseK01561 dehH	haloacetate dehalogenase [EC:3.8.1.3]	-0.455395	0.17669	0.27064
STM14_2179	dadA	D-amino acid dehydrogenase (EC 1.4.99.-)	-0.455109	0.297345	0.412343
STM14_3902	ygjQ	Putative integral membrane protein	-0.454911	0.45856	0.577631
STM14_987	moeB	Molybdopterin biosynthesis protein MoeB	-0.45469	0.159119	0.249322
STM14_0884	aroG	Phospho-2-dehydro-3-deoxyheptonate aldolase (EC 2.5.1.54)	-0.454442	0.0731697	0.132473
STM14_4929	metL	Bifunctional aspartokinase/homoserine dehydrogenase [Includes: Aspartokinase (EC 2.7.2.4); Homoserine dehydrogenase (EC 1.1.1.3)]	-0.454431	0.0819072	0.145938
STM14_1529	unannotated	unannotated	-0.452974	0.173374	0.267236
STM14_2523	cbiA	Cobyrinate a,c-diamide synthase (EC 6.3.5.11) (Cobyrinic acid a,c-diamide synthetase)	-0.45118	0.353884	0.468519
STM14_0264	cdsA	Phosphatidate cytidylyltransferase (EC 2.7.7.41)	-0.450062	0.14978	0.237917
STM14_4593	yidG	Putative inner membrane protein	-0.448895	0.347875	0.461815
STM14_4783	rfaH	Transcription antitermination protein RfaH	-0.447858	0.150032	0.23813
STM14_4183	nirB	Nitrite reductase large subunit	-0.446864	0.31363	0.42644
STM14_1837	marA	DNA-binding transcriptional activator MarA	-0.446837	0.192331	0.289141
STM14_3881	uppP	Undecaprenyl-diphosphatase (EC 3.6.1.27) (Bacitracin resistance protein) (Undecaprenyl pyrophosphate phosphatase)	-0.445207	0.178754	0.272686
STM14_3482	sipD	Translocation machinery component	-0.444764	0.150235	0.238359
STM14_0285	yaeB	Putative regulatory protein	-0.444721	0.447923	0.567238
STM14_5533	srgC	Putative bacterial regulatory helix-turn-helix protein, araC family	-0.443134	0.0845001	0.149831
STM14_4574	rbsK	Ribokinase (RK) (EC 2.7.1.15)	-0.44129	0.338174	0.452204
STM14_3066	ppk	Polyphosphate kinase (EC 2.7.4.1) (ATP-polyphosphate phosphotransferase) (Polyphosphoric acid kinase)	-0.440765	0.0773933	0.138998
STM14_4832	yihQ	Alpha-glucosidase	-0.439678	0.144775	0.231422
STM14_5512	sthE	Putative major fimbrial subunit	-0.439428	0.120799	0.200636
STM14_2839	arnT	Undecaprenyl phosphate-alpha-4-amino-4-deoxy-L-arabinose arabinosyl transferase (EC 2.4.2.43) (4-amino-4-deoxy-L-arabinose lipid A transferase) (Lipid IV(A) 4-amino-4-deoxy-L-arabinosyltransferase) (Undecaprenyl phosphate-alpha-L-Ara4N transferase)	-0.439284	0.0937607	0.163173
STM14_1224	yccV	Heat shock protein HspQ	-0.439085	0.0610443	0.114004
STM14_4256	glgC	Glucose-1-phosphate adenylyltransferase (EC 2.7.7.27) (ADP-glucose pyrophosphorylase) (ADPGlc PPase) (ADP-glucose synthase)	-0.436873	0.102025	0.174548
STM14_0009	yaaH	Uncharacterized protein	-0.436868	0.304176	0.417519
STM14_1749	gst	Glutathionine S-transferase	-0.43597	0.111554	0.187439
STM14_0352	safA	Putative outer membrane protein	-0.43537	0.0881641	0.15501
STM14_1723	ribE	Riboflavin synthase (EC 2.5.1.9)	-0.432892	0.0644568	0.119099
STM14_2403	rcsA	Transcriptional regulatory protein RcsA	-0.431321	0.170946	0.264975
STM14_1691	ssaE	Secretion system effector	-0.430712	0.209284	0.308093
STM14_1139	pncB	Nicotinate phosphoribosyltransferase (NAPRTase) (EC 6.3.4.21)	-0.428357	0.103855	0.177005
STM14_0793	nagD	UMP phosphatase	-0.427685	0.184393	0.279494
STM14_5167	adiY	Transcriptional activator	-0.426846	0.0798386	0.142693
STM14_2221	yobF	Putative cytoplasmic protein	-0.426807	0.265967	0.377348
STM14_3252	kgtP	Alpha-ketoglutarate transporter	-0.426234	0.168914	0.262128
STM14_2735	yeiU	Lipid A 1-diphosphate synthase (EC 2.7.4.29) (Kdo(2)-lipid A phosphotransferase) (Undecaprenyl pyrophosphate:lipid A 1-phosphate phosphotransferase)	-0.42375	0.153642	0.242621
STM14_4644	yieE	Putative cytoplasmic protein	-0.422122	0.102688	0.175386
STM14_0313	putative cytoplasmic proteinK11902 impA	type VI secretion system protein ImpA	-0.42212	0.379848	0.496592
STM14_4781	tatC	Sec-independent protein translocase protein TatC	-0.421049	0.130868	0.213844
STM14_2817	glpQ	Glycerophosphodiester phosphodiesterase	-0.419715	0.149014	0.236801
STM14_4382	yhjW	Phosphoethanolamine transferase	-0.418113	0.122659	0.203141
STM14_0273	dnaE	DNA polymerase III subunit alpha (EC 2.7.7.7)	-0.417148	0.175644	0.269365
STM14_932	moaC	Cyclic pyranopterin monophosphate synthase (EC 4.6.1.17) (Molybdenum cofactor biosynthesis protein C)	-0.416698	0.409598	0.528475
STM14_2063	yciH	Translation initiation factor Sui1	-0.416301	0.334042	0.447716
STM14_3610	ptr	Pitrilysin (EC 3.4.24.55) (Protease 3) (Protease III) (Protease pi)	-0.415858	0.0817287	0.145684
STM14_3873	unannotated	unannotated	-0.415663	0.210094	0.309061
STM14_1148	unannotated	unannotated	-0.41551	0.0848691	0.150287
STM14_3708	fba	Fructose-bisphosphate aldolase (FBP aldolase) (EC 4.1.2.13)	-0.415127	0.0881301	0.15501
STM14_0727	dpiB	Histidine kinase (EC 2.7.13.3)	-0.414925	0.371029	0.486478
STM14_4921	ftsN	Cell division protein FtsN	-0.414763	0.0855113	0.151228
STM14_2352	unannotated	unannotated	-0.414453	0.477527	0.594115
STM14_1374	holB	DNA polymerase III subunit delta' (EC 2.7.7.7)	-0.413295	0.100108	0.172144
STM14_1447	unannotated	unannotated	-0.413168	0.352203	0.466946
STM14_3947	yraN	UPF0102 protein YraN	-0.412954	0.171016	0.264983
STM14_3716	putative ABC-type cobalt transport system ATP-binding componentK16787 ecfA2	energy-coupling factor transport system ATP-binding protein [EC:7.-.-.-]	-0.412754	0.33485	0.448502
STM14_1035	ulaA_1	Ascorbate-specific PTS system enzyme IIC	-0.4109	0.37639	0.492709
STM14_5188	unannotated	nucleic acid-templated transcription	-0.409538	0.411098	0.529228
STM14_3160	era	GTPase Era	-0.408811	0.253695	0.361744
STM14_0796	nagB	Glucosamine-6-phosphate deaminase (EC 3.5.99.6) (GlcN6P deaminase) (GNPDA) (Glucosamine-6-phosphate isomerase)	-0.408662	0.0902034	0.157797
STM14_2108	oppC	Oligopeptide transport protein	-0.40794	0.204664	0.303727
STM14_3858	nudF	ADP-ribose diphosphatase (EC 3.6.1.13) (ADP-ribose phosphohydrolase) (ADP-ribose pyrophosphatase) (Adenosine diphosphoribose pyrophosphatase)	-0.407772	0.228593	0.331685
STM14_3062	upp	Uracil phosphoribosyltransferase (EC 2.4.2.9) (UMP pyrophosphorylase) (UPRTase)	-0.407419	0.205989	0.304997
STM14_0556	maa	Maltose O-acetyltransferase	-0.407281	0.105812	0.179657
STM14_5255	yjfK	Putative cytoplasmic protein	-0.405705	0.4172	0.536059
STM14_4719	wecC	UDP-N-acetyl-D-mannosamine dehydrogenase (EC 1.1.1.336) (UDP-ManNAc 6-dehydrogenase)	-0.405239	0.335474	0.449189
STM14_0663	pheP	Phenylalanine transporter	-0.405	0.0844883	0.149831
STM14_3562	hypothetical proteinK19092 parE1_3_4	toxin ParE1/3/4	-0.405	0.175563	0.269343
STM14_5220	frdD	Fumarate reductase subunit D (Fumarate reductase 13 kDa hydrophobic protein) (Quinol-fumarate reductase subunit D) (QFR subunit D)	-0.404285	0.234405	0.338297
STM14_3397	emrR	Transcriptional repressor MprA	-0.403756	0.129494	0.211943
STM14_1166	gtgA	Bacteriophage virulence determinant	-0.403592	0.165443	0.257335
STM14_4718	wecB	UDP-N-acetylglucosamine 2-epimerase (EC 5.1.3.14) (UDP-GlcNAc-2-epimerase)	-0.4023	0.154472	0.243645
STM14_2904	unannotated	unannotated	-0.401986	0.163974	0.255246
STM14_4282	ugpA	Glycerol-3-phosphate transporter permease	-0.401767	0.466569	0.584985
STM14_4787	assT	Arylsulfotransferase	-0.400566	0.171792	0.265879
STM14_0331	unannotated	unannotated	-0.400224	0.605062	0.710719
STM14_5566	unannotated	unannotated	-0.399111	0.220626	0.322092
STM14_3275	yfiN	Uncharacterized protein	-0.398446	0.205046	0.304019
STM14_3240	srmB	ATP-dependent RNA helicase SrmB (EC 3.6.4.13)	-0.397535	0.132485	0.216136
STM14_1339	hypothetical	Uncharacterized protein	-0.396273	0.586154	0.694414
STM14_5111	unannotated	unannotated	-0.395349	0.440819	0.559821
STM14_2314	yecD	Isochorismatase domain-containing protein	-0.394759	0.410759	0.529129
STM14_4827	unannotated	unannotated	-0.390929	0.276156	0.388155
STM14_2373	fliZ	Protein FliZ	-0.390727	0.331718	0.445192
STM14_0473	brnQ	Branched-chain amino acid transport system carrier protein	-0.390336	0.103326	0.176327
STM14_0269	fabZ	3-hydroxyacyl-[acyl-carrier-protein] dehydratase FabZ (EC 4.2.1.59) ((3R)-hydroxymyristoyl-[acyl-carrier-protein] dehydratase) ((3R)-hydroxymyristoyl-ACP dehydrase) (Beta-hydroxyacyl-ACP dehydratase)	-0.39017	0.117691	0.196605
STM14_4421	avtA	Valine--pyruvate transaminase	-0.389516	0.178574	0.272515
STM14_3827	metC	Cystathionine beta-lyase	-0.387088	0.120068	0.199752
STM14_3651	yohL	Putative cytoplasmic protein	-0.387082	0.111022	0.186778
STM14_4215	pckA	Phosphoenolpyruvate carboxykinase (ATP) (PCK) (PEP carboxykinase) (PEPCK) (EC 4.1.1.49)	-0.386994	0.105796	0.179657
STM14_1880	putative aminotransferaseK14155 patB	cysteine-S-conjugate beta-lyase [EC:4.4.1.13]	-0.386118	0.299465	0.413652
STM14_3347	iroE	Putative hydrolase	-0.38567	0.460289	0.579303
STM14_5618	traH	Conjugative transfer: assembly	-0.385296	0.258956	0.368466
STM14_1928	srfA	Putative virulence protein	-0.385193	0.420587	0.539382
STM14_4049	unannotated	nucleic acid-templated transcription	-0.38452	0.145134	0.231615
STM14_0167	yacF	Cell division protein ZapD (Z ring-associated protein D)	-0.381375	0.172618	0.266647
STM14_4767	metR	HTH-type transcriptional regulator MetR	-0.381078	0.314692	0.427378
STM14_2733	yeiP	Elongation factor P-like protein	-0.380383	0.183575	0.278673
STM14_0463	rdgC	Recombination-associated protein RdgC	-0.380126	0.177555	0.271472
STM14_4628	gyrB	DNA gyrase subunit B (EC 5.6.2.2)	-0.379825	0.139292	0.224972
STM14_2590	rfbD	dTDP-4-dehydrorhamnose reductase (EC 1.1.1.133)	-0.379617	0.111134	0.186888
STM14_5365	yjgD	Regulator of ribonuclease activity B	-0.37899	0.140501	0.226291
STM14_975	manganese transport regulator MntRK11924 mntR	DtxR family transcriptional regulator, manganese transport regulator	-0.378772	0.277618	0.389939
STM14_1366	fabH	3-oxoacyl-[acyl-carrier-protein] synthase 3 (EC 2.3.1.180) (3-oxoacyl-[acyl-carrier-protein] synthase III) (Beta-ketoacyl-ACP synthase III) (KAS III)	-0.378004	0.26517	0.376512
STM14_4235	putative cytoplasmic proteinK19157 yafQ	mRNA interferase YafQ [EC:3.1.-.-]	-0.377914	0.271298	0.382925
STM14_3729	speA	Biosynthetic arginine decarboxylase (ADC) (EC 4.1.1.19)	-0.376962	0.12057	0.200339
STM14_0119	unannotated	unannotated	-0.376178	0.436324	0.554461
STM14_4052	mdh	Malate dehydrogenase (EC 1.1.1.37)	-0.375572	0.350188	0.464427
STM14_2203	yoaA	Putative DNA helicase	-0.375158	0.299484	0.413652
STM14_2100	tonB	Protein TonB	-0.374109	0.240695	0.345927
STM14_0106	folA	Dihydrofolate reductase (EC 1.5.1.3)	-0.373138	0.278209	0.390226
STM14_2932	mepA	Penicillin-insensitive murein endopeptidase (EC 3.4.24.-) (D-alanyl-D-alanine-endopeptidase) (DD-endopeptidase)	-0.37282	0.302215	0.415392
STM14_4242	glpR	DNA-binding transcriptional repressor GlpR	-0.371109	0.1721	0.266112
STM14_0762	ybeQ	TPR repeat-containing protein	-0.370871	0.155875	0.245477
STM14_5477	yjjG	Nucleotidase	-0.369688	0.299318	0.413652
STM14_4805	yihE	Stress response kinase A (EC 2.7.11.1) (Serine/threonine-protein kinase SrkA)	-0.369338	0.135467	0.219673
STM14_5355	argR	Arginine repressor	-0.367735	0.427177	0.546273
STM14_3292	yfjF	UPF0125 protein STM14_3292	-0.367597	0.298771	0.413471
STM14_3390	nrdF	Ribonucleoside-diphosphate reductase subunit beta (EC 1.17.4.1)	-0.365874	0.151247	0.239682
STM14_5306	unannotated	unannotated	-0.36538	0.457485	0.576636
STM14_5079	yjbH	Putative outer membrane lipoprotein	-0.364909	0.134763	0.218793
STM14_3153	2-dehydropantoate 2-reductaseK00077 panE	2-dehydropantoate 2-reductase [EC:1.1.1.169]	-0.36362	0.278198	0.390226
STM14_4528	fidL	Putative inner membrane protein	-0.36303	0.178018	0.271973
STM14_4618	torS	Histidine kinase (EC 2.7.13.3)	-0.362082	0.14855	0.236242
STM14_2278	unannotated	unannotated	-0.362078	0.258906	0.368466
STM14_1865	unannotated	unannotated	-0.36151	0.394987	0.511912
STM14_0109	ksgA	Ribosomal RNA small subunit methyltransferase A (EC 2.1.1.182) (16S rRNA (adenine(1518)-N(6)/adenine(1519)-N(6))-dimethyltransferase) (16S rRNA dimethyladenosine transferase) (16S rRNA dimethylase) (S-adenosylmethionine-6-N', N'-adenosyl(rRNA) dimethyltransferase)	-0.361472	0.17752	0.271472
STM14_1864	unannotated	unannotated	-0.361314	0.300128	0.414015
STM14_0142	fruR	Catabolite repressor/activator (Fructose repressor)	-0.359569	0.123198	0.203867
STM14_1218	yccS	Putative transporter	-0.359256	0.12725	0.209203
STM14_5181	putative anaerobic dehydrogenase componentK23349 dmsD	putative dimethyl sulfoxide reductase chaperone	-0.358907	0.336088	0.449713
STM14_0418	res	DNA restriction enzyme	-0.358838	0.184099	0.279154
STM14_2874	yfbQ	Aminotransferase AlaT	-0.358665	0.185526	0.280791
STM14_3139	yjdL	Putative di-/tripeptide transport protein	-0.35765	0.213047	0.312268
STM14_1417	unannotated	unannotated	-0.357478	0.144484	0.231231
STM14_0290	yaeD	D,D-heptose 1,7-bisphosphate phosphatase (EC 3.1.3.-)	-0.35695	0.153041	0.241955
STM14_4917	menG	Regulator of ribonuclease activity A	-0.355887	0.194616	0.291599
STM14_5226	yjeM	Putative amino-acid transport protein	-0.355438	0.277714	0.389939
STM14_4725	wecF	TDP-N-acetylfucosamine:lipid II N-acetylfucosaminyltransferase (EC 2.4.1.325) (4-alpha-L-fucosyltransferase) (TDP-Fuc4NAc:lipid II Fuc4NAc transferase) (Fuc4NAc transferase)	-0.354485	0.30388	0.417339
STM14_3845	plsC	1-acyl-sn-glycerol-3-phosphate acyltransferase (EC 2.3.1.51)	-0.352263	0.136785	0.221365
STM14_4985	nusG	Transcription termination/antitermination protein NusG	-0.351763	0.236871	0.34149
STM14_1123	mukE	Chromosome partition protein MukE	-0.351182	0.272774	0.384434
STM14_5621	traT	TraT complement resistance protein	-0.349391	0.208346	0.307222
STM14_3091	yfgL	Outer membrane protein assembly factor BamB	-0.34898	0.20361	0.302496
STM14_5556	unannotated	unannotated	-0.348504	0.501899	0.619362
STM14_2105	putative voltage-gated potassium channelK10716 kch	voltage-gated potassium channel	-0.347743	0.153808	0.242788
STM14_0131	leuD	3-isopropylmalate dehydratase small subunit (EC 4.2.1.33) (Alpha-IPM isomerase) (IPMI) (Isopropylmalate isomerase)	-0.346658	0.144291	0.231164
STM14_2766	unannotated	DNA-templated transcription, termination	-0.346534	0.434958	0.553723
STM14_1947	tehA	Potassium-tellurite ethidium and proflavin transporter	-0.34638	0.176479	0.270543
STM14_0493	ribD	Riboflavin biosynthesis protein RibD [Includes: Diaminohydroxyphosphoribosylaminopyrimidine deaminase (DRAP deaminase) (EC 3.5.4.26) (Riboflavin-specific deaminase); 5-amino-6-(5-phosphoribosylamino)uracil reductase (EC 1.1.1.193) (HTP reductase)]	-0.346159	0.153357	0.242361
STM14_0050	putative glycosyl hydrolaseK01811 xylS	alpha-D-xyloside xylohydrolase [EC:3.2.1.177]	-0.345043	0.620338	0.723042
STM14_1091	dmsC	Anaerobic dimethyl sulfoxide reductase subunit C	-0.344297	0.388467	0.505245
STM14_5386	unannotated	unannotated	-0.343335	0.157621	0.247455
STM14_0387	unannotated	unannotated	-0.343119	0.509997	0.626413
STM14_2001	dbpA	ATP-dependent RNA helicase DbpA (EC 3.6.4.13)	-0.34197	0.502111	0.619362
STM14_0750	ybeB	Ribosomal silencing factor RsfS	-0.341455	0.253239	0.361289
STM14_3806	putative periplasmic ferrichrome-binding proteinK02016 ABC.FEV.S	iron complex transport system substrate-binding protein	-0.340341	0.510465	0.626607
STM14_1894	fdnG	Formate dehydorgenase-N alpha subunit	-0.340134	0.22893	0.331817
STM14_0249	htrA	Periplasmic serine endoprotease DegP-like (EC 3.4.21.107)	-0.340105	0.157198	0.247077
STM14_1547	yeaN	Putative amino acid/amine transport protein	-0.340048	0.555048	0.667148
STM14_4754	corA	Magnesium transport protein CorA	-0.338533	0.171732	0.265879
STM14_0746	rlpA	Endolytic peptidoglycan transglycosylase RlpA (EC 4.2.2.-)	-0.337225	0.163354	0.254584
STM14_0354	safC	Putative fimbrial usher	-0.336327	0.323831	0.437677
STM14_0391	unannotated	unannotated	-0.336126	0.410341	0.529129
STM14_2571	hisF	Imidazole glycerol phosphate synthase subunit HisF (EC 4.3.2.10) (IGP synthase cyclase subunit) (IGP synthase subunit HisF) (ImGP synthase subunit HisF) (IGPS subunit HisF)	-0.335531	0.186153	0.281319
STM14_2629	baeR	DNA-binding transcriptional regulator BaeR	-0.334976	0.359117	0.473626
STM14_980	ybiV(2)	Putative hydrolase	-0.333864	0.47381	0.590953
STM14_0496	thiL	Thiamine-monophosphate kinase (TMP kinase) (Thiamine-phosphate kinase) (EC 2.7.4.16)	-0.333788	0.305508	0.418352
STM14_1085	lolA	Outer-membrane lipoprotein carrier protein	-0.333595	0.17504	0.268883
STM14_3663	vapC	tRNA(fMet)-specific endonuclease VapC (EC 3.1.-.-) (RNase VapC) (Toxin VapC)	-0.332272	0.17214	0.266112
STM14_3573	yqcB	tRNA pseudouridine synthase C	-0.3317	0.430347	0.54965
STM14_4252	putative dihydrodipicolinate synthetaseK22397 yjhH	2-dehydro-3-deoxy-D-pentonate aldolase [EC:4.1.2.28]	-0.33009	0.153629	0.242621
STM14_1191	unannotated	unannotated	-0.329461	0.506998	0.623487
STM14_3643	kduD	2-deoxy-D-gluconate 3-dehydrogenase	-0.329404	0.355654	0.470133
STM14_2150	ipk	4-diphosphocytidyl-2-C-methyl-D-erythritol kinase (CMK) (EC 2.7.1.148) (4-(cytidine-5'-diphospho)-2-C-methyl-D-erythritol kinase)	-0.328916	0.323953	0.437677
STM14_4419	unannotated	unannotated	-0.328372	0.518798	0.63299
STM14_2220	cspC	Cold shock-like protein CspC	-0.328265	0.319338	0.432634
STM14_928	slrP	E3 ubiquitin-protein ligase SlrP (EC 2.3.2.27) (RING-type E3 ubiquitin transferase SlrP) (Secreted effector protein SlrP)	-0.327754	0.174985	0.268883
STM14_4281	ugpE	sn-glycerol-3-phosphate transport system permease protein UgpE	-0.327466	0.507864	0.62433
STM14_3110	sseB	Enhanced serine sensitivity protein SseB	-0.324984	0.46419	0.582906
STM14_4313	yhhJ	Putative ABC transport protein	-0.324375	0.349885	0.464178
STM14_5175	unannotated	unannotated	-0.32379	0.431497	0.550925
STM14_2157	ychF	Ribosome-binding ATPase YchF	-0.322888	0.197191	0.294667
STM14_2552	dacD	Serine-type D-Ala-D-Ala carboxypeptidase (EC 3.4.16.4)	-0.322848	0.251293	0.358952
STM14_4592	yidF	Putative cytoplasmic protein	-0.322068	0.388804	0.505521
STM14_3771	unannotated	unannotated	-0.322059	0.196408	0.293631
STM14_4927	metJ	Met repressor (Met regulon regulatory protein MetJ)	-0.322025	0.221025	0.32244
STM14_1014	deoR	DNA-binding transcriptional repressor DeoR	-0.320439	0.192898	0.289669
STM14_1824	ydfH	Putative regulatory protein	-0.320116	0.241274	0.346601
STM14_0125	thiQ	Thiamine import ATP-binding protein ThiQ (EC 7.6.2.15)	-0.318259	0.404191	0.521666
STM14_3648	unannotated	unannotated	-0.317443	0.266039	0.377348
STM14_1504	unannotated	unannotated	-0.316671	0.38952	0.506269
STM14_2993	pdxK	Pyridoxine/pyridoxal/pyridoxamine kinase (PN/PL/PM kinase) (EC 2.7.1.35) (B6-vitamer kinase)	-0.316461	0.381449	0.498362
STM14_2492	unannotated	unannotated	-0.31587	0.293262	0.407467
STM14_2174	ycgR	Flagellar brake protein YcgR (Cyclic di-GMP binding protein YcgR)	-0.315154	0.576042	0.685247
STM14_2756	unannotated	unannotated	-0.314873	0.686388	0.778909
STM14_0168	coaE	Dephospho-CoA kinase (EC 2.7.1.24) (Dephosphocoenzyme A kinase)	-0.314511	0.206095	0.304997
STM14_0814	seqA	Negative modulator of initiation of replication	-0.314497	0.186368	0.281537
STM14_4897	ydeW	Transcriptional regulator LsrR	-0.314231	0.328033	0.441125
STM14_2195	minE	Cell division topological specificity factor	-0.313494	0.313221	0.426315
STM14_2662	yehT	Putative two-component response-regulatory protein YehT	-0.313429	0.397394	0.514371
STM14_3888	rpoD	RNA polymerase sigma factor RpoD (Sigma-70)	-0.312829	0.199217	0.297293
STM14_0687	fepE	Ferric enterobactin transport protein FepE	-0.312807	0.270792	0.382612
STM14_4924	rpmE	50S ribosomal protein L31	-0.3128	0.256711	0.365785
STM14_2487	unannotated	unannotated	-0.311874	0.54855	0.662688
STM14_5460	yjjB	UPF0442 protein YjjB	-0.311151	0.431799	0.551137
STM14_1714	ssaQ	Type III secretion system protein	-0.310691	0.248878	0.356005
STM14_4417	xylR	Xylose operon regulatory protein	-0.310257	0.341175	0.454862
STM14_0219	yadB	Glutamyl-Q tRNA(Asp) synthetase (Glu-Q-RSs) (EC 6.1.1.-)	-0.307853	0.531079	0.645246
STM14_1414	unannotated	unannotated	-0.305347	0.481804	0.598699
STM14_4701	ilvD	Dihydroxy-acid dehydratase (DAD) (EC 4.2.1.9)	-0.304639	0.280076	0.391893
STM14_1850	unannotated	unannotated	-0.304293	0.555023	0.667148
STM14_3978	folP	Dihydropteroate synthase (DHPS) (EC 2.5.1.15) (Dihydropteroate pyrophosphorylase)	-0.30411	0.264233	0.375314
STM14_1247	hpaB	4-hydroxyphenylacetate catabolism	-0.304055	0.454144	0.573857
STM14_0038	unannotated	nucleic acid-templated transcription	-0.303839	0.418414	0.537106
STM14_2964	yfeA	Anti-FlhC(2)FlhD(4) factor YdiV	-0.302519	0.241695	0.346836
STM14_3744	yggS	Pyridoxal phosphate homeostasis protein (PLP homeostasis protein)	-0.30133	0.270728	0.382612
STM14_1400	sifA	Secreted effector protein	-0.30122	0.272271	0.384164
STM14_2340	flhC	Flagellar transcriptional regulator FlhC	-0.300234	0.240132	0.345452
STM14_3102	putative anaerobic dimethylsulfoxide reductaseK07307 dmsB	anaerobic dimethyl sulfoxide reductase subunit B	-0.299864	0.65072	0.751226
STM14_0926	uvrB	UvrABC system protein B (Protein UvrB) (Excinuclease ABC subunit B)	-0.298765	0.199226	0.297293
STM14_4892	unannotated	nucleic acid-templated transcription	-0.296568	0.2144	0.314137
STM14_2162	hydrogenase 1 large subunitK06281 hyaB	hydrogenase large subunit [EC:1.12.99.6]	-0.294966	0.474181	0.591044
STM14_3836	unannotated	unannotated	-0.294322	0.340505	0.454419
STM14_4843	yiiD	Putative acetyltransferase	-0.294049	0.278081	0.390226
STM14_5293	ytfL	Putative hemolysin-like protein	-0.293711	0.223014	0.324991
STM14_1853	putative hydrogenase proteinK04653 hypC	hydrogenase expression/formation protein HypC	-0.293308	0.415498	0.534081
STM14_4025	cytosine deaminaseK01485 codA	cytosine/creatinine deaminase [EC:3.5.4.1 3.5.4.21]	-0.292612	0.325691	0.439145
STM14_1368	fabG	3-oxoacyl-[acyl-carrier-protein] reductase (EC 1.1.1.100)	-0.292254	0.229197	0.331966
STM14_5305	unannotated	unannotated	-0.291098	0.71501	0.801485
STM14_0658	pyridine nucleotide-disulfide oxidoreductaseK21739 rclA	probable pyridine nucleotide-disulfide oxidoreductase	-0.290103	0.282027	0.394486
STM14_0801	unannotated	unannotated	-0.289642	0.584421	0.693105
STM14_1648	ydiF	Acetate CoA-transferase YdiF (EC 2.8.3.8)	-0.28956	0.541564	0.655424
STM14_5037	pepE	Peptidase E (EC 3.4.13.21) (Alpha-aspartyl dipeptidase) (Asp-specific dipeptidase) (Dipeptidase E)	-0.28893	0.36352	0.478965
STM14_5170	melR	DNA-binding transcriptional regulator MelR	-0.288675	0.432155	0.551285
STM14_2026	unannotated	unannotated	-0.288312	0.344878	0.458589
STM14_3495	invA	Needle complex export protein	-0.288038	0.289855	0.403619
STM14_1018	unannotated	unannotated	-0.287327	0.341147	0.454862
STM14_2045	sapD	Peptide transport protein	-0.286587	0.29011	0.403835
STM14_5040	yjbC	Pseudouridine synthase (EC 5.4.99.-)	-0.284737	0.252799	0.360848
STM14_2141	chaA	Calcium/sodium:proton antiporter	-0.28339	0.291461	0.405437
STM14_5409	unannotated	unannotated	-0.283355	0.249039	0.35611
STM14_2091	yciG	Putative cytoplasmic protein	-0.281961	0.617462	0.721145
STM14_992	yliB	Putative ABC transporter periplasmic binding protein	-0.280566	0.285931	0.398705
STM14_1963	putative carboxylesteraseK03929 pnbA	para-nitrobenzyl esterase [EC:3.1.1.-]	-0.279797	0.320099	0.433341
STM14_5538	pefI	Plasmid-encoded fimbriae regulatory	-0.279408	0.691713	0.783192
STM14_2838	arnD	Probable 4-deoxy-4-formamido-L-arabinose-phosphoundecaprenol deformylase ArnD (EC 3.5.1.n3)	-0.276899	0.323877	0.437677
STM14_3609	recB	RecBCD enzyme subunit RecB (EC 3.1.11.5) (Exonuclease V subunit RecB) (ExoV subunit RecB) (Helicase/nuclease RecBCD subunit RecB)	-0.276825	0.240522	0.345889
STM14_3576	syd	Protein Syd	-0.271499	0.325023	0.438537
STM14_1752	nth	Endonuclease III (EC 4.2.99.18) (DNA-(apurinic or apyrimidinic site) lyase)	-0.271401	0.516151	0.631095
STM14_2208	sdaA	L-serine dehydratase (EC 4.3.1.17)	-0.269365	0.278843	0.390819
STM14_4823	unannotated	unannotated	-0.269311	0.27858	0.390612
STM14_2341	flhD	Flagellar transcriptional regulator FlhD	-0.269306	0.301699	0.415105
STM14_3540	iap	Alkaline phosphatase isozyme conversion aminopeptidase	-0.268434	0.319364	0.432634
STM14_4594	yidH	Putative inner membrane protein	-0.267817	0.624974	0.727209
STM14_3797	uxaC	Uronate isomerase (EC 5.3.1.12) (Glucuronate isomerase) (Uronic isomerase)	-0.267187	0.315767	0.428625
STM14_2731	hypothetical proteinK06940 K06940	uncharacterized protein	-0.266775	0.584819	0.693239
STM14_2592	galF	Alpha-D-glucosyl-1-phosphate uridylyltransferase (EC 2.7.7.9) (UDP-glucose pyrophosphorylase) (UTP--glucose-1-phosphate uridylyltransferase) (Uridine diphosphoglucose pyrophosphorylase)	-0.266722	0.339616	0.453832
STM14_4135	rpmC	50S ribosomal protein L29	-0.266484	0.304591	0.417667
STM14_1552	yeaK	Putative cytoplasmic protein	-0.265657	0.443798	0.563073
STM14_4251	putative dihydroxyacid dehydrataseK01687 ilvD	dihydroxy-acid dehydratase [EC:4.2.1.9]	-0.265462	0.516592	0.631387
STM14_3761	speC	Ornithine decarboxylase	-0.26501	0.32842	0.441499
STM14_2653	stcC	Putative outer membrane protein	-0.264854	0.286913	0.399937
STM14_3265	unannotated	unannotated	-0.2639	0.669182	0.765185
STM14_1326	unannotated	unannotated	-0.263005	0.626133	0.727906
STM14_1891	adhP	Alcohol dehydrogenase	-0.262276	0.539315	0.653485
STM14_2622	yegD	Putative chaperone	-0.262249	0.662265	0.759856
STM14_1098	SopD-like proteinK23936 sopD2	secreted effector protein SopD2	-0.261684	0.304852	0.417879
STM14_3058	bepA	Beta-barrel assembly-enhancing protease (EC 3.4.-.-)	-0.261462	0.305993	0.418449
STM14_2044	sapC	Peptide transport protein	-0.261406	0.464739	0.583414
STM14_1277	unannotated	unannotated	-0.261153	0.273129	0.384704
STM14_929	ybhK	Putative gluconeogenesis factor	-0.26026	0.475115	0.591661
STM14_1124	mukB	Chromosome partition protein MukB (Structural maintenance of chromosome-related protein)	-0.258809	0.279601	0.391565
STM14_1302	ycdZ	Putative inner membrane protein	-0.258781	0.432224	0.551285
STM14_1704	ssaI	Type III secretion system apparatus protein	-0.258667	0.472022	0.5896
STM14_3776	unannotated	unannotated	-0.258417	0.320695	0.434002
STM14_3769	putative transcriptional regulatorK18292 E4.1.3.25	(S)-citramalyl-CoA lyase [EC:4.1.3.25]	-0.257314	0.316339	0.429256
STM14_1202	ycbW	Cell division protein ZapC	-0.257089	0.305775	0.418435
STM14_1250	hpaG	4-hydroxyphenylacetate catabolism	-0.256604	0.671654	0.767361
STM14_4321	yhiP	Dipeptide and tripeptide permease B	-0.255842	0.394268	0.511145
STM14_4639	pseudogene; in-frame stop; putative integrase	Phage integrase	-0.255294	0.418986	0.53767
STM14_4529	marT	Putative transcriptional regulator	-0.252777	0.467223	0.585079
STM14_2118	galU	UTP--glucose-1-phosphate uridylyltransferase (EC 2.7.7.9) (UDP-glucose pyrophosphorylase)	-0.251985	0.299407	0.413652
STM14_0132	leuC	3-isopropylmalate dehydratase large subunit (EC 4.2.1.33) (Alpha-IPM isomerase) (IPMI) (Isopropylmalate isomerase)	-0.251393	0.340471	0.454419
STM14_3689	gcvT	Aminomethyltransferase (EC 2.1.2.10) (Glycine cleavage system T protein)	-0.25029	0.460093	0.579303
STM14_1731	ydhD	Glutaredoxin	-0.248557	0.311982	0.425057
STM14_2201	slp	Putative outer membrane protein	-0.248506	0.397703	0.514607
STM14_2061	unannotated	unannotated	-0.248454	0.803924	0.872357
STM14_1257	hpaX	4-hydroxyphenylacetate catabolism	-0.248033	0.512245	0.627985
STM14_3758	mltC	Membrane-bound lytic murein transglycosylase C (EC 4.2.2.n1) (Murein lyase C)	-0.247525	0.421753	0.540362
STM14_3471	prgJ	Needle complex minor subunit	-0.247041	0.632131	0.733614
STM14_0100	unannotated	unannotated	-0.245869	0.424492	0.543411
STM14_1021	ybjL	Putative transport protein YbjL	-0.245433	0.326537	0.439992
STM14_2565	hisG	ATP phosphoribosyltransferase (ATP-PRT) (ATP-PRTase) (EC 2.4.2.17)	-0.244385	0.398233	0.515087
STM14_4080	prmA	Ribosomal protein L11 methyltransferase (L11 Mtase) (EC 2.1.1.-)	-0.244298	0.510459	0.626607
STM14_1515	putative ABC transporter periplasmic binding proteinK02035 ABC.PE.S	peptide/nickel transport system substrate-binding protein	-0.244179	0.44546	0.56465
STM14_5473	rsmC	Ribosomal RNA small subunit methyltransferase C (EC 2.1.1.172) (16S rRNA m2G1207 methyltransferase) (rRNA (guanine-N(2)-)-methyltransferase RsmC)	-0.242853	0.484913	0.602377
STM14_5047	unannotated	unannotated	-0.238012	0.645222	0.74709
STM14_3237	nadB	L-aspartate oxidase (EC 1.4.3.16)	-0.237468	0.326932	0.440377
STM14_3201	unannotated	unannotated	-0.237196	0.485634	0.602532
STM14_2284	ptrB	Protease 2	-0.237094	0.329914	0.443065
STM14_1263	yccD	Chaperone modulatory protein CbpM	-0.236188	0.429409	0.548953
STM14_1173	unannotated	unannotated	-0.235806	0.470785	0.588445
STM14_4862	yiiL	L-rhamnose mutarotase (EC 5.1.3.32) (Rhamnose 1-epimerase) (Type-3 mutarotase)	-0.235369	0.527577	0.64157
STM14_3647	unannotated	nucleic acid-templated transcription	-0.235094	0.3849	0.502384
STM14_2948	pgtB	Histidine kinase (EC 2.7.13.3)	-0.234957	0.429864	0.549362
STM14_4828	unannotated	unannotated	-0.233981	0.748684	0.82875
STM14_2848	menF	Isochorismate synthase MenF (EC 5.4.4.2) (Isochorismate mutase)	-0.23348	0.369483	0.484767
STM14_3555	putative metal-dependent hydrolaseK06897 K06897	7,8-dihydropterin-6-yl-methyl-4-(beta-D-ribofuranosyl)aminobenzene 5'-phosphate synthase [EC:2.5.1.105]	-0.232943	0.553747	0.666575
STM14_5282	cycA	D-alanine/D-serine/glycine permease	-0.232629	0.3903	0.506976
STM14_4385	lpfC	Long polar fimbrial outer membrane usher protein	-0.229889	0.472996	0.590477
STM14_0378	proB	Glutamate 5-kinase (EC 2.7.2.11) (Gamma-glutamyl kinase) (GK)	-0.229652	0.319805	0.433087
STM14_3054	bcp	Thioredoxin peroxidase	-0.229517	0.347709	0.461746
STM14_1444	unannotated	unannotated	-0.228548	0.503261	0.620216
STM14_4166	unannotated	unannotated	-0.226141	0.424536	0.543411
STM14_3125	putative hydrolaseK06889 K06889	uncharacterized protein	-0.223769	0.449024	0.568455
STM14_5095	dinF	DNA-damage-inducible SOS response protein	-0.223027	0.415529	0.534081
STM14_0393	stbD	Putative fimbrial usher	-0.221892	0.537463	0.651631
STM14_1378	fhuE	Ferric-rhodotorulic acid outer membrane transporter	-0.220831	0.444825	0.564022
STM14_0063	putative transcriptional regulatorK07700 dpiB	two-component system, CitB family, cit operon sensor histidine kinase CitA [EC:2.7.13.3]	-0.220803	0.355504	0.470089
STM14_2469	unannotated	unannotated	-0.220379	0.820576	0.883546
STM14_3596	gcvA	DNA-binding transcriptional activator GcvA	-0.219591	0.357977	0.47274
STM14_5420	yjiG	Gate domain-containing protein	-0.218832	0.769871	0.846544
STM14_1930	srfC	Putative virulence protein	-0.217314	0.421367	0.540149
STM14_5549	unannotated	unannotated	-0.216406	0.512068	0.627985
STM14_0535	cypD	Peptidylprolyl isomerase (EC 5.2.1.8)	-0.216202	0.368681	0.484343
STM14_0895	putative ABC-type cobalamin/Fe3+-siderophore transport componentK02013 ABC.FEV.A	iron complex transport system ATP-binding protein [EC:7.2.2.-]	-0.216006	0.730408	0.814454
STM14_0214	panC	Pantothenate synthetase (PS) (EC 6.3.2.1) (Pantoate--beta-alanine ligase) (Pantoate-activating enzyme)	-0.215829	0.50399	0.620732
STM14_1834	ydeE	Putative MFS-type transporter YdeE	-0.215392	0.397281	0.514371
STM14_2358	unannotated	unannotated	-0.215192	0.398329	0.515087
STM14_0182	pdhR	Transcriptional regulator PdhR	-0.212935	0.390672	0.507296
STM14_2106	oppF	Oligopeptide transport protein	-0.210912	0.387519	0.504498
STM14_4367	unannotated	unannotated	-0.210336	0.716252	0.802656
STM14_3611	recC	RecBCD enzyme subunit RecC (EC 3.1.11.5) (Exonuclease V subunit RecC) (ExoV subunit RecC) (Helicase/nuclease RecBCD subunit RecC)	-0.21021	0.395705	0.512515
STM14_5028	metA	Homoserine O-succinyltransferase (HST) (EC 2.3.1.46) (Homoserine transsuccinylase) (HTS)	-0.210191	0.391393	0.507815
STM14_2080	yciK	Short chain dehydrogenase	-0.208486	0.534486	0.648801
STM14_0828	phrB	Deoxyribodipyrimidine photolyase	-0.207816	0.561693	0.673332
STM14_3707	yggB	Mechanosensitive channel MscS	-0.207573	0.488291	0.605086
STM14_0552	ylaB	Anti-FlhC(2)FlhD(4) factor YdiV (EC 3.1.4.52)	-0.206729	0.391543	0.507816
STM14_2829	yfaX	Putative transcriptional regulator	-0.206601	0.709474	0.797492
STM14_1630	nlpC	Lipoprotein	-0.206206	0.449419	0.568497
STM14_3964	pnp	Polyribonucleotide nucleotidyltransferase (EC 2.7.7.8) (Polynucleotide phosphorylase) (PNPase)	-0.205618	0.447559	0.566955
STM14_2296	pykA	Pyruvate kinase (EC 2.7.1.40)	-0.205072	0.467169	0.585079
STM14_3216	unannotated	unannotated	-0.201739	0.644838	0.746859
STM14_3745	yggT	Putative integral membrane protein	-0.201055	0.498078	0.615515
STM14_959	ybiN	Ribosomal RNA large subunit methyltransferase F (EC 2.1.1.181) (23S rRNA mA1618 methyltransferase) (rRNA adenine N-6-methyltransferase)	-0.200581	0.519609	0.633619
STM14_4014	mtgA	Biosynthetic peptidoglycan transglycosylase (EC 2.4.1.129) (Glycan polymerase) (Peptidoglycan glycosyltransferase MtgA) (PGT)	-0.200154	0.648809	0.749954
STM14_2969	gltX	Glutamate--tRNA ligase (EC 6.1.1.17) (Glutamyl-tRNA synthetase) (GluRS)	-0.199874	0.432433	0.551285
STM14_2554	phsB	Thiosulfate reductase electron transport protein	-0.199851	0.727753	0.812614
STM14_3868	dsbI	Protein-disulfide oxidoreductase DsbI	-0.199034	0.645827	0.747361
STM14_5173	fumB	Fumarate hydratase class I (EC 4.2.1.2)	-0.197782	0.47131	0.588919
STM14_3661	unannotated	unannotated	-0.197244	0.56846	0.678762
STM14_2696	mglA	Galactose/methyl galactoside import ATP-binding protein MglA (EC 7.5.2.11)	-0.196501	0.646362	0.747766
STM14_0204	yadG	Putative ABC-type multidrug transport system ATPase component	-0.196172	0.474568	0.591344
STM14_3161	rnc	Ribonuclease 3 (EC 3.1.26.3) (Ribonuclease III) (RNase III)	-0.193582	0.545907	0.65989
STM14_2146	prfA	Peptide chain release factor 1 (RF-1)	-0.193027	0.485068	0.602385
STM14_1874	unannotated	unannotated	-0.192606	0.436195	0.554461
STM14_3285	unannotated	unannotated	-0.192446	0.511469	0.627648
STM14_0134	leuA	2-isopropylmalate synthase (EC 2.3.3.13) (Alpha-IPM synthase) (Alpha-isopropylmalate synthase)	-0.191739	0.426733	0.546051
STM14_3170	unannotated	unannotated	-0.191503	0.689076	0.781081
STM14_0308	rnhA	Ribonuclease H (RNase H) (EC 3.1.26.4)	-0.191483	0.442019	0.561168
STM14_1883	putative alpha amylaseK01236 treZ	maltooligosyltrehalose trehalohydrolase [EC:3.2.1.141]	-0.191351	0.70836	0.797127
STM14_0909	modC	Molybdenum import ATP-binding protein ModC (EC 7.3.2.5)	-0.188651	0.658571	0.757769
STM14_3853	ygiN	Putative cytoplasmic protein	-0.186	0.615086	0.718578
STM14_5153	yjcO	TPR repeat-containing protein	-0.185129	0.508889	0.625242
STM14_4079	panF	Sodium/panthothenate symporter	-0.184783	0.582396	0.691502
STM14_5163	basS	Histidine kinase (EC 2.7.13.3)	-0.184682	0.461014	0.579819
STM14_4922	cytR	DNA-binding transcriptional regulator CytR	-0.184392	0.469439	0.587489
STM14_1121	smtA	tRNA 5-carboxymethoxyuridine methyltransferase (EC 2.1.1.-) (cmo5U methyltransferase)	-0.184066	0.524781	0.639031
STM14_3057	perM	Putative permease	-0.18402	0.487723	0.604567
STM14_0639	fimH	Minor fimbrial subunit	-0.183413	0.81059	0.877469
STM14_4830	yihO	GPH family transport protein	-0.182772	0.550405	0.663739
STM14_0570	ybaB	Nucleoid-associated protein YbaB	-0.18276	0.682062	0.776398
STM14_1252	hpaD	4-hydroxyphenylacetate catabolism	-0.18251	0.711149	0.798276
STM14_2241	pphA	Serine/threonine protein phosphatase 1	-0.182447	0.565432	0.677177
STM14_3602	ygdL	Putative enzyme	-0.182227	0.5156	0.630611
STM14_3006	yfeZ	Putative inner membrane protein	-0.182118	0.783792	0.857186
STM14_2210	yoaE	Putative inner membrane protein	-0.18209	0.595021	0.702448
STM14_4159	slyD	Peptidyl-prolyl cis-trans isomerase (EC 5.2.1.8)	-0.18203	0.437529	0.555817
STM14_4776	ubiE	Ubiquinone/menaquinone biosynthesis C-methyltransferase UbiE (EC 2.1.1.163) (EC 2.1.1.201) (2-methoxy-6-polyprenyl-1,4-benzoquinol methylase) (Demethylmenaquinone methyltransferase)	-0.182002	0.454765	0.574463
STM14_1324	yceA	tRNA uridine(34) hydroxylase (EC 1.14.-.-) (tRNA hydroxylation protein O)	-0.181428	0.516703	0.631387
STM14_0401	unannotated	nucleic acid-templated transcription	-0.181053	0.473815	0.590953
STM14_1966	trg	Methyl-accepting chemotaxis protein III	-0.180073	0.663539	0.760669
STM14_3737	endA	DNA-specific endonuclease I	-0.18007	0.754085	0.833495
STM14_3298	putative outer membrane efflux proteinK12543 lapE	outer membrane protein, adhesin transport system	-0.179833	0.48045	0.597385
STM14_0538	ybaW	Putative esterase	-0.179811	0.74374	0.824541
STM14_0707	ahpC	Alkyl hydroperoxide reductase C (EC 1.11.1.26) (Peroxiredoxin) (Thioredoxin peroxidase)	-0.179798	0.599874	0.706526
STM14_4554	putative glycosyl hydrolaseK01223 E3.2.1.86B	6-phospho-beta-glucosidase [EC:3.2.1.86]	-0.179607	0.588584	0.696477
STM14_3037	ypfG	Putative periplasmic protein	-0.17905	0.661474	0.75938
STM14_4058	yhcP	p-hydroxybenzoic acid efflux pump subunit AaeB (pHBA efflux pump protein B)	-0.178863	0.492632	0.609531
STM14_985	pflE	Putative pyruvate formate lyase activating enzyme	-0.177828	0.74364	0.824541
STM14_0031	bcfD	Fimbrial subunit	-0.176625	0.558529	0.670732
STM14_3044	acrD	Efflux pump membrane transporter	-0.175629	0.553433	0.666572
STM14_0559	acrB	Efflux pump membrane transporter	-0.173505	0.488562	0.605236
STM14_1372	yceG	Endolytic murein transglycosylase (EC 4.2.2.-) (Peptidoglycan polymerization terminase)	-0.173276	0.498584	0.615951
STM14_4515	yicI	Alpha-xylosidase YicI	-0.173185	0.659072	0.75813
STM14_4619	dgoT	D-galactonate transport protein	-0.171554	0.764711	0.842475
STM14_0737	lipA	Lipoyl synthase (EC 2.8.1.8) (Lip-syn) (LS) (Lipoate synthase) (Lipoic acid synthase) (Sulfur insertion protein LipA)	-0.171048	0.460401	0.579303
STM14_1885	hdeB	Acid stress chaperone HdeB	-0.170818	0.549787	0.663587
STM14_5180	putative anaerobic dimethylsulfoxide reductase subunit CK07308 dmsC	anaerobic dimethyl sulfoxide reductase subunit C	-0.170549	0.817244	0.881317
STM14_0810	fldA	Flavodoxin FldA	-0.170537	0.485366	0.602532
STM14_2980	yfeH	Putative Na+-dependent transporter	-0.169586	0.578931	0.688076
STM14_3348	iroN	Outer membrane receptor FepA	-0.168788	0.540896	0.654812
STM14_4342	yhjD	Putative tRNA-processing ribonuclease	-0.166043	0.611647	0.716425
STM14_0248	dgt	Deoxyguanosinetriphosphate triphosphohydrolase (dGTP triphosphohydrolase) (dGTPase) (EC 3.1.5.1)	-0.165412	0.539626	0.653666
STM14_4414	xylA	Xylose isomerase (EC 5.3.1.5)	-0.16526	0.571687	0.68094
STM14_1936	pdgL	D-alanyl-D-alanine dipeptidase (D-Ala-D-Ala dipeptidase) (EC 3.4.13.22)	-0.163529	0.524856	0.639031
STM14_1955	putative sugar-specific PTS enzyme IIK02773 gatA	galactitol PTS system EIIA component [EC:2.7.1.200]	-0.16298	0.632063	0.733614
STM14_4234	malT	HTH-type transcriptional regulator MalT (ATP-dependent transcriptional activator MalT)	-0.162248	0.518005	0.632213
STM14_4772	putative arylsulfatase regulatorK06871 K06871	uncharacterized protein	-0.161808	0.624348	0.726877
STM14_4519	unannotated	unannotated	-0.161488	0.622239	0.724805
STM14_1703	ssaH	Type III secretion system apparatus protein	-0.160724	0.672128	0.767685
STM14_2175	emtA	Endo-type membrane-bound lytic murein transglycosylase A (EC 4.2.2.n2) (Peptidoglycan lytic endotransglycosylase)	-0.160452	0.73375	0.817503
STM14_2691	sanA	DUF218 domain-containing protein	-0.159359	0.511787	0.627848
STM14_2311	ntpA	dATP pyrophosphohydrolase	-0.158597	0.597505	0.704763
STM14_2626	yegO	Multidrug resistance protein MdtC (Multidrug transporter MdtC)	-0.157579	0.61998	0.723042
STM14_1548	yeaM	Putative regulatory protein	-0.157441	0.681787	0.776303
STM14_2974	xapR	DNA-binding transcriptional activator XapR	-0.15698	0.698193	0.78854
STM14_4703	unannotated	unannotated	-0.156382	0.586426	0.694533
STM14_0092	fixC	Protein FixC	-0.155452	0.754748	0.834
STM14_1595	celB	Permease IIC component	-0.155214	0.674106	0.769074
STM14_5521	lasT	tRNA (cytidine/uridine-2'-O-)-methyltransferase TrmJ (EC 2.1.1.200) (tRNA (cytidine(32)/uridine(32)-2'-O)-methyltransferase) (tRNA Cm32/Um32 methyltransferase)	-0.154596	0.652485	0.752481
STM14_5244	hflK	Protein HflK	-0.154179	0.591974	0.699492
STM14_4472	rfaF	ADP-heptose:LPS heptosyltransferase II	-0.153481	0.542583	0.656461
STM14_1791	ydgF	Spermidine export protein MdtJ	-0.151554	0.805911	0.873809
STM14_2645	yegV	Putative sugar kinase	-0.149883	0.655218	0.75477
STM14_4853	fdhD	Sulfur carrier protein FdhD	-0.149341	0.61372	0.717813
STM14_3092	yfgM	Putative inner membrane protein	-0.148948	0.665337	0.761651
STM14_0682	fepA	Outer membrane receptor FepA	-0.148482	0.612144	0.716666
STM14_4964	trmA	tRNA/tmRNA (uracil-C(5))-methyltransferase (EC 2.1.1.35) (tRNA (uracil(54)-C(5))-methyltransferase) (tRNA(m5U54)-methyltransferase) (RUMT) (tmRNA (uracil(341)-C(5))-methyltransferase)	-0.148188	0.549411	0.663332
STM14_0856	sucB	Dihydrolipoyllysine-residue succinyltransferase component of 2-oxoglutarate dehydrogenase complex (EC 2.3.1.61) (2-oxoglutarate dehydrogenase complex component E2)	-0.147652	0.591425	0.699225
STM14_2455	unannotated	unannotated	-0.146015	0.59375	0.701153
STM14_4550	dgaR	Transcriptional regulatory protein DagR (RpoN-dependent activator DgaR) [Includes: Putative phosphotransferase EIIA component (EC 2.7.1.-) (Putative PTS system EIIA component)]	-0.145793	0.554518	0.667148
STM14_4102	yrdA	Putative ferripyochelin-binding protein	-0.144638	0.567759	0.67868
STM14_3857	yqiB	Uncharacterized protein	-0.144105	0.867363	0.920434
STM14_4739	cyaA	Adenylate cyclase (EC 4.6.1.1)	-0.144029	0.55203	0.665499
STM14_3233	rseA	Anti-sigma-E factor RseA (Regulator of SigE) (Sigma-E anti-sigma factor RseA) (Sigma-E factor negative regulatory protein)	-0.14387	0.560458	0.672662
STM14_0901	galE	UDP-glucose 4-epimerase (EC 5.1.3.2)	-0.142388	0.607718	0.71327
STM14_1379	ycfF	Purine nucleoside phosphoramidase	-0.142353	0.592558	0.699949
STM14_3138	cadA	Lysine decarboxylase 1	-0.141911	0.605137	0.710719
STM14_0011	yaaI	UPF0412 protein YaaI	-0.14059	0.612208	0.716666
STM14_0111	surA	Chaperone SurA (Peptidyl-prolyl cis-trans isomerase SurA) (PPIase SurA) (EC 5.2.1.8) (Rotamase SurA)	-0.140576	0.557017	0.669315
STM14_5366	miaE	Hydroxylase	-0.140528	0.866854	0.920136
STM14_3982	rrmJ	Ribosomal RNA large subunit methyltransferase E (EC 2.1.1.166) (23S rRNA Um2552 methyltransferase) (rRNA (uridine-2'-O-)-methyltransferase)	-0.138104	0.567183	0.678303
STM14_4746	pseudogene; 2 frameshifts	#N/A	-0.137788	0.934437	0.967476
STM14_0206	stiH	Putative fimbrial protein precurosr	-0.137099	0.737053	0.820504
STM14_960	ybiO	Uncharacterized protein	-0.135545	0.620198	0.723042
STM14_3039	yfeW	Putative D-alanyl-D-alanine carboxypeptidase (EC 3.4.16.4) (DD-carboxypeptidase) (DD-CPase)	-0.135078	0.608277	0.713719
STM14_0045	putative arylsulfatase regulatorK06871 K06871	uncharacterized protein	-0.134491	0.606552	0.712108
STM14_3135	hmpA	Flavohemoprotein (Flavohemoglobin) (Hemoglobin-like protein) (Nitric oxide dioxygenase) (NO oxygenase) (NOD) (EC 1.14.12.17)	-0.133895	0.739038	0.821888
STM14_1208	ymbA	Putative outer membrane protein	-0.13333	0.631241	0.733001
STM14_4712	rhlB	ATP-dependent RNA helicase RhlB (EC 3.6.4.13)	-0.130344	0.60018	0.706609
STM14_4702	ilvA	L-threonine dehydratase (EC 4.3.1.19) (Threonine deaminase)	-0.130307	0.6129	0.717062
STM14_2082	yciL	Pseudouridine synthase (EC 5.4.99.-)	-0.129825	0.710163	0.797879
STM14_1946	tehB	Tellurite resistance protein TehB	-0.129523	0.625173	0.727209
STM14_0121	araA	L-arabinose isomerase (EC 5.3.1.4)	-0.129339	0.855119	0.910807
STM14_2508	cbiO	Cobalt import ATP-binding protein CbiO (EC 7.-.-.-) (Energy-coupling factor transporter ATP-binding protein CbiO) (ECF transporter A component CbiO)	-0.128665	0.727097	0.812143
STM14_1878	putative transcriptional regulatorK02529 lacI	LacI family transcriptional regulator	-0.127985	0.726682	0.812091
STM14_2721	fruA	Fructose-specific PTS system IIBC component	-0.126424	0.720106	0.805634
STM14_3098	ndk	Nucleoside diphosphate kinase (NDK) (NDP kinase) (EC 2.7.4.6) (Nucleoside-2-P kinase)	-0.125641	0.634551	0.735998
STM14_5066	putative phage tail sheath proteinK06907 K06907	uncharacterized protein	-0.125137	0.847147	0.904732
STM14_5615	traF	Conjugative transfer: assembly	-0.124488	0.740887	0.822692
STM14_2702	yeiB	DUF418 domain-containing protein	-0.124416	0.649708	0.750563
STM14_1964	unannotated	unannotated	-0.124095	0.849434	0.906647
STM14_5011	hupA	Transcriptional regulator HU subunit alpha	-0.123835	0.612634	0.716958
STM14_5169	adi	Catabolic arginine decarboxylase	-0.123392	0.664356	0.761174
STM14_3764	yqgA	Putative inner membrane protein	-0.122993	0.672467	0.767855
STM14_0614	ybbY	Putative purine permease YbbY	-0.122677	0.811365	0.877838
STM14_1183	unannotated	unannotated	-0.122513	0.658094	0.757436
STM14_1934	ydcW	Gamma-aminobutyraldehyde dehydrogenase (ABALDH) (EC 1.2.1.19) (1-pyrroline dehydrogenase) (4-aminobutanal dehydrogenase) (5-aminopentanal dehydrogenase) (EC 1.2.1.-)	-0.121743	0.654344	0.754194
STM14_3455	fhlA	Formate hydrogen-lyase transcriptional activator	-0.12161	0.666449	0.762708
STM14_4680	rbsC	Ribose ABC transporter permease protein	-0.121236	0.738017	0.821352
STM14_5048	unannotated	unannotated	-0.121069	0.827015	0.888821
STM14_5264	yjfR	Probable L-ascorbate-6-phosphate lactonase UlaG (EC 3.1.1.-) (L-ascorbate utilization protein G)	-0.119606	0.762824	0.841306
STM14_2177	ycgO	K(+)/H(+) antiporter NhaP2 (Potassium/proton antiporter NhaP2)	-0.119172	0.632626	0.733977
STM14_4244	glpG	Rhomboid protease GlpG (EC 3.4.21.105) (Intramembrane serine protease)	-0.118128	0.685452	0.778404
STM14_0474	proY	Putative proline-specific permease	-0.118002	0.694242	0.785615
STM14_2081	btuR	Corrinoid adenosyltransferase (EC 2.5.1.17) (Cob(II)alamin adenosyltransferase) (Cob(II)yrinic acid a,c-diamide adenosyltransferase)	-0.117985	0.707573	0.796684
STM14_4172	unannotated	unannotated	-0.116876	0.911879	0.953897
STM14_2979	yfeR	Putative transcriptional regulator	-0.116023	0.782387	0.856114
STM14_0912	ybhC	Putative pectinesterase	-0.115845	0.684496	0.777878
STM14_5312	putative NAD-dependent aldehyde dehydrogenaseK00140 mmsA	malonate-semialdehyde dehydrogenase (acetylating) / methylmalonate-semialdehyde dehydrogenase [EC:1.2.1.18 1.2.1.27]	-0.115552	0.835298	0.895342
STM14_5619	traG	Conjugative transfer: assembly abd aggregate stability	-0.115092	0.622218	0.724805
STM14_3795	uxuA	Mannonate dehydratase (EC 4.2.1.8) (D-mannonate hydro-lyase)	-0.113383	0.763403	0.841492
STM14_2310	yebC	Probable transcriptional regulatory protein YebC	-0.113314	0.669166	0.765185
STM14_5238	yjeE	t(6)A37 threonylcarbamoyladenosine biosynthesis protein TsaE (tRNA threonylcarbamoyladenosine biosynthesis protein TsaE)	-0.113215	0.785044	0.858323
STM14_1436	unannotated	unannotated	-0.112783	0.71745	0.803552
STM14_5506	gpmB	Probable phosphoglycerate mutase GpmB (EC 5.4.2.-) (PGAM) (Phosphoglyceromutase)	-0.112703	0.704343	0.79406
STM14_2019	unannotated	unannotated	-0.112484	0.649234	0.75023
STM14_2667	yehX	Putative ABC-type proline/glycine betaine transport system ATPase component	-0.112222	0.815339	0.880565
STM14_1172	unannotated	unannotated	-0.111629	0.803884	0.872357
STM14_0085	caiB	L-carnitine CoA-transferase (EC 2.8.3.21) (Crotonobetainyl-CoA:carnitine CoA-transferase)	-0.111462	0.763811	0.841712
STM14_1654	ydiM	Putative transport protein	-0.110708	0.794398	0.865739
STM14_0373	gpt	Xanthine-guanine phosphoribosyltransferase (XGPRT) (EC 2.4.2.22) (Xanthine phosphoribosyltransferase)	-0.110272	0.768667	0.84568
STM14_2553	phsC	Thiosulfate reductase cytochrome B subunit	-0.11027	0.824237	0.886493
STM14_3163	lepA	Elongation factor 4 (EF-4) (EC 3.6.5.n1) (Ribosomal back-translocase LepA)	-0.110104	0.67895	0.773946
STM14_2625	yegN	Multidrug resistance protein MdtB (Multidrug transporter MdtB)	-0.109355	0.679845	0.774747
STM14_1814	speG	Spermidine N1-acetyltransferase	-0.1077	0.680925	0.775541
STM14_2672	dld	Quinone-dependent D-lactate dehydrogenase (EC 1.1.5.12) (D-lactate dehydrogenase) (D-LDH)	-0.107607	0.676413	0.771489
STM14_2465	unannotated	unannotated	-0.107375	0.904103	0.947856
STM14_3720	speB	Agmatinase (EC 3.5.3.11) (Agmatine ureohydrolase) (AUH)	-0.107058	0.694649	0.785855
STM14_2099	yciA	Acyl-CoA thioester hydrolase YciA	-0.106947	0.72713	0.812143
STM14_0159	ftsZ	Cell division protein FtsZ	-0.105902	0.683128	0.776955
STM14_2167	putative cytochrome oxidase subunit IK00425 cydA	cytochrome bd ubiquinol oxidase subunit I [EC:7.1.1.7]	-0.105892	0.831041	0.89291
STM14_0854	sdhB	Succinate dehydrogenase iron-sulfur subunit (EC 1.3.5.1)	-0.104757	0.798726	0.86905
STM14_0145	yabB	Transcriptional regulator MraZ	-0.10379	0.696202	0.787037
STM14_3266	yfiA	Translation inhibitor protein RaiA	-0.103071	0.722179	0.807506
STM14_0356	ybeJ	Putative xylanase/chitin deacetylase	-0.102915	0.768339	0.845549
STM14_4330	putative sugar kinaseK10710 frlD	fructoselysine 6-kinase [EC:2.7.1.218]	-0.102514	0.844112	0.902634
STM14_1817	ynfA	UPF0060 membrane protein YnfA	-0.102497	0.812096	0.878159
STM14_2138	ychP	IAT_beta domain-containing protein	-0.102283	0.68785	0.780129
STM14_0495	nusB	Transcription antitermination protein NusB (Antitermination factor NusB)	-0.102129	0.719519	0.8052
STM14_1682	orf70	Fumarase D (EC 4.2.1.2)	-0.101594	0.870005	0.92229
STM14_4170	prkB	Phosphoribulokinase (EC 2.7.1.19)	-0.101479	0.758018	0.837155
STM14_0306	gloB	Hydroxyacylglutathione hydrolase (EC 3.1.2.6) (Glyoxalase II) (Glx II)	-0.101406	0.722547	0.807694
STM14_3558	pyrG	CTP synthase (EC 6.3.4.2) (Cytidine 5'-triphosphate synthase) (Cytidine triphosphate synthetase) (CTP synthetase) (CTPS) (UTP--ammonia ligase)	-0.101207	0.721397	0.806855
STM14_0896	gpmA	2,3-bisphosphoglycerate-dependent phosphoglycerate mutase (BPG-dependent PGAM) (PGAM) (Phosphoglyceromutase) (dPGM) (EC 5.4.2.11)	-0.10079	0.765185	0.842768
STM14_2522	cbiB	Cobalamin biosynthesis protein CbiB	-0.100487	0.808274	0.875721
STM14_5257	yjfM	Putative inner membrane protein	-0.0999974	0.817878	0.881346
STM14_1753	ydgQ	Ion-translocating oxidoreductase complex subunit E (EC 7.-.-.-) (Rsx electron transport complex subunit E)	-0.099919	0.710989	0.798276
STM14_5461	yjjP	ThrE domain-containing protein	-0.0998336	0.711695	0.798656
STM14_1380	ycfL	Putative outer membrane lipoprotein	-0.0993283	0.741054	0.822692
STM14_3336	putative transposaseK07497 K07497	putative transposase	-0.0990454	0.901516	0.946692
STM14_1860	unannotated	nucleic acid-templated transcription	-0.0979518	0.703856	0.793827
STM14_4355	yhjL	Cellulose synthase subunit BcsC	-0.0970711	0.684672	0.777878
STM14_2824	sseL	Deubiquitinase	-0.0969995	0.710213	0.797879
STM14_2482	unannotated	unannotated	-0.0957331	0.850201	0.906986
STM14_5308	sugar transporterK08138 xylE	MFS transporter, SP family, xylose:H+ symportor	-0.0952568	0.73519	0.818882
STM14_0372	pepD	Aminoacyl-histidine dipeptidase	-0.0946198	0.695002	0.786035
STM14_0123	araC	DNA-binding transcriptional regulator AraC	-0.0941028	0.925015	0.962819
STM14_3717	tktA	Transketolase (EC 2.2.1.1)	-0.0940098	0.713647	0.800402
STM14_3525	putative cytoplasmic proteinK21759 bsdD	vanillate/4-hydroxybenzoate decarboxylase subunit D [EC:4.1.1.- 4.1.1.61]	-0.0938102	0.920255	0.959677
STM14_0763	ybeR	Putative cytoplasmic protein	-0.0934827	1	1
STM14_0743	ybeD	UPF0250 protein YbeD	-0.0930227	0.730814	0.814682
STM14_1178	unannotated	unannotated	-0.0920194	1	1
STM14_1416	icdA	Isocitrate dehydrogenase [NADP] (EC 1.1.1.42)	-0.0913551	0.797783	0.868318
STM14_1803	putative ABC transporter permease componentK05846 opuBD	osmoprotectant transport system permease protein	-0.091067	0.877735	0.927302
STM14_3111	pepB	Peptidase B (EC 3.4.11.23) (Aminopeptidase B)	-0.0908722	0.793849	0.865739
STM14_3067	ppx	Exopolyphosphatase (EC 3.6.1.11)	-0.0907321	0.741533	0.822998
STM14_3931	garL	5-keto-4-deoxy-D-glucarate aldolase (KDGluc aldolase) (KDGlucA) (EC 4.1.2.20) (2-dehydro-3-deoxy-D-glucarate aldolase) (2-keto-3-deoxy-D-glucarate aldolase) (5-dehydro-4-deoxy-D-glucarate aldolase) (Alpha-keto-beta-deoxy-D-glucarate aldolase)	-0.0894452	0.85355	0.909598
STM14_1130	ompF	Outer membrane protein F	-0.0885349	0.729328	0.813751
STM14_1992	hslJ	Heat-inducible protein	-0.0881456	0.807948	0.875721
STM14_3594	ygdE	Ribosomal RNA large subunit methyltransferase M (EC 2.1.1.186) (23S rRNA (cytidine2498-2'-O)-methyltransferase) (23S rRNA 2'-O-ribose methyltransferase RlmM)	-0.0881287	0.729917	0.81413
STM14_1226	unannotated	unannotated	-0.0869362	0.789959	0.86253
STM14_5458	dnaC	DNA replication protein DnaC	-0.0868054	0.782331	0.856114
STM14_0323	unannotated	unannotated	-0.0855317	0.904697	0.947856
STM14_4541	yicL	Putative permease	-0.0850279	0.732563	0.816406
STM14_5452	putative PTS permeaseK19509 gfrD	fructoselysine/glucoselysine PTS system EIID component	-0.0848003	0.884532	0.932883
STM14_2484	unannotated	unannotated	-0.0842916	0.754058	0.833495
STM14_0261	dxr	1-deoxy-D-xylulose 5-phosphate reductoisomerase (DXP reductoisomerase) (EC 1.1.1.267) (1-deoxyxylulose-5-phosphate reductoisomerase) (2-C-methyl-D-erythritol 4-phosphate synthase)	-0.0830705	0.741038	0.822692
STM14_1225	yccW	Ribosomal RNA large subunit methyltransferase I (EC 2.1.1.191) (23S rRNA m5C1962 methyltransferase) (rRNA (cytosine-C(5)-)-methyltransferase RlmI)	-0.0819036	0.771937	0.847893
STM14_0338	putative cytoplasmic proteinK11904 vgrG	type VI secretion system secreted protein VgrG	-0.0810263	0.870888	0.92229
STM14_3547	putative cytoplasmic proteinK19123 casA	CRISPR system Cascade subunit CasA	-0.080681	0.879606	0.928792
STM14_4863	putative alcohol dehydrogenaseK00001 E1.1.1.1	alcohol dehydrogenase [EC:1.1.1.1]	-0.0801248	1	1
STM14_3899	ygjO	Ribosomal RNA large subunit methyltransferase G (EC 2.1.1.174) (23S rRNA m2G1835 methyltransferase) (rRNA (guanine-N(2)-)-methyltransferase RlmG)	-0.0796561	0.813127	0.878803
STM14_4568	uhpT	Sugar phosphate antiporter	-0.0794605	0.815575	0.880565
STM14_3725	unannotated	unannotated	-0.0791201	0.802067	0.871044
STM14_1005	putative acyl-CoA dehydrogenaseK00249 ACADM	acyl-CoA dehydrogenase [EC:1.3.8.7]	-0.0781436	0.763025	0.841306
STM14_0760	unannotated	nucleic acid-templated transcription	-0.0772866	0.778984	0.853777
STM14_1486	unannotated	unannotated	-0.0770207	0.773973	0.849898
STM14_948	ybhF	Putative ABC-type multidrug transport system ATPase component	-0.0764539	0.837831	0.896904
STM14_3198	hypothetical proteinK23941 pipA	PipA/GogA/GtgA family effector protease	-0.0748506	0.808324	0.875721
STM14_5570	unannotated	unannotated	-0.0747938	0.8004	0.870003
STM14_2939	yfcZ	Putative cytoplasmic protein	-0.0735707	0.787771	0.86084
STM14_0289	metN	Methionine import ATP-binding protein MetN (EC 7.4.2.11)	-0.0734518	0.823578	0.886069
STM14_5448	putative transcriptional regulatorK19505 gfrR	sigma-54 dependent transcriptional regulator, gfr operon transcriptional activator	-0.0732887	0.82441	0.886493
STM14_0655	sensor kinaseK07644 cusS	two-component system, OmpR family, heavy metal sensor histidine kinase CusS [EC:2.7.13.3]	-0.0728585	0.897458	0.943451
STM14_5490	deoD	Purine nucleoside phosphorylase DeoD-type (PNP) (EC 2.4.2.1)	-0.072617	0.777192	0.852507
STM14_4458	putative permeaseK03535 gudP	MFS transporter, ACS family, glucarate transporter	-0.0710212	0.79411	0.865739
STM14_2991	crr	Glucose-specific PTS system component	-0.070961	0.779438	0.854042
STM14_3131	csiE	Stationary phase inducible protein CsiE	-0.0706405	0.904496	0.947856
STM14_4585	unannotated	unannotated	-0.0706227	0.88655	0.934415
STM14_4031	yhcK	HTH-type transcriptional repressor NanR	-0.0694617	0.834967	0.895342
STM14_3556	ygcF	7-carboxy-7-deazaguanine synthase (CDG synthase) (EC 4.3.99.3) (Queuosine biosynthesis protein QueE)	-0.0692554	0.775278	0.851097
STM14_2190	ycgN	UPF0260 protein YcgN	-0.065941	0.834081	0.894987
STM14_4466	yigQ	Putative periplasmic protein	-0.0657763	0.848419	0.905802
STM14_5378	idnT	L-idonate transport protein	-0.0656354	0.861932	0.915874
STM14_3506	unannotated	unannotated	-0.0647137	0.863828	0.917386
STM14_5317	iolG	Inositol 2-dehydrogenase (EC 1.1.1.18) (Myo-inositol 2-dehydrogenase) (MI 2-dehydrogenase)	-0.0637454	0.864037	0.917386
STM14_0062	putative transcriptional regulatorK07702 dpiA	two-component system, CitB family, response regulator CitB	-0.0637061	0.875946	0.92638
STM14_4527	misL	Putative autotransporter	-0.0609382	0.839752	0.898686
STM14_3993	nlp	DNA-binding transcriptional regulator Nlp	-0.0609348	0.926383	0.963581
STM14_5184	unannotated	unannotated	-0.0606195	0.928538	0.963947
STM14_2017	unannotated	unannotated	-0.0603856	0.903984	0.947856
STM14_3772	putative arylsulfatase regulatorK24118 atsB	serine-type anaerobic sulfatase-maturating enzyme [EC:1.1.98.7]	-0.0598786	0.913185	0.954275
STM14_3785	putative cytoplasmic proteinK11903 hcp	type VI secretion system secreted protein Hcp	-0.0595695	1	1
STM14_0158	ftsA	Cell division protein FtsA	-0.058396	0.815098	0.880565
STM14_5241	miaA	tRNA dimethylallyltransferase (EC 2.5.1.75) (Dimethylallyl diphosphate:tRNA dimethylallyltransferase) (DMAPP:tRNA dimethylallyltransferase) (DMATase) (Isopentenyl-diphosphate:tRNA isopentenyltransferase) (IPP transferase) (IPPT) (IPTase)	-0.0575419	0.819002	0.882267
STM14_5107	aphA	Class B acid phosphatase (EC 3.1.3.2)	-0.0570543	0.835113	0.895342
STM14_3992	ispB	Octaprenyl diphosphate synthase	-0.0568817	0.815628	0.880565
STM14_5424	yjiN	Putative inner membrane protein	-0.0568736	0.855136	0.910807
STM14_1103	ycaP	Putative inner membrane protein	-0.0568486	0.913774	0.954644
STM14_2119	hnr	Regulator of RpoS	-0.0568429	0.835874	0.895599
STM14_0213	panD	Aspartate 1-decarboxylase (EC 4.1.1.11) (Aspartate alpha-decarboxylase) [Cleaved into: Aspartate 1-decarboxylase beta chain; Aspartate 1-decarboxylase alpha chain]	-0.0560202	0.816429	0.881194
STM14_0642	fimY	Putative regulatory protein	-0.0558205	0.871619	0.922528
STM14_5082	malF	Maltose/maltodextrin transport system permease protein	-0.0556588	0.954334	0.98054
STM14_4673	asnC	DNA-binding transcriptional regulator AsnC	-0.0547813	0.87681	0.927051
STM14_3574	yqcC	Putative cytoplasmic protein	-0.0547292	0.911753	0.953897
STM14_1984	ydcF	Putative inner membrane protein	-0.0540053	0.850151	0.906986
STM14_1905	narZ	Nitrate reductase (quinone) (EC 1.7.5.1)	-0.053714	0.900309	0.945957
STM14_1087	unannotated	unannotated	-0.0532502	0.909555	0.951959
STM14_4806	dsbA	Thiol:disulfide interchange protein	-0.0525793	0.831507	0.893174
STM14_1184	sodC_1	Superoxide dismutase [Cu-Zn] (EC 1.15.1.1)	-0.0522646	0.841091	0.899881
STM14_4693	yifA	HTH-type transcriptional regulator HdfR (H-NS-dependent flhDC regulator)	-0.0521359	0.869644	0.92229
STM14_0267	hlpA	Chaperone protein Skp	-0.0520178	0.857201	0.912741
[truncated: 2,042 more rows]

## Sheet: B DgreAB H2O2 vs WT H2O2
Locus	Gene	Function	logFC	PValue	PValue_fdr
STM14_3984	greA	Transcription elongation factor GreA (Transcript cleavage factor GreA)	-9.26895	4.63e-62	1.67e-58
STM14_4218	greB	Transcription elongation factor GreB (Transcript cleavage factor GreB)	-7.18676	1.25e-16	1.96e-14
STM14_1513	unannotated	unannotated	-5.02747	4.77e-22	2.46e-19
STM14_5445	yjiY	Putative carbon starvation protein	-4.12769	2.07e-13	2.26e-11
STM14_4883	cpxP	Periplasmic repressor CpxP	-3.89117	6.7e-19	1.73e-16
STM14_2797	ompC	Outer membrane porin protein C	-3.81505	1.17e-26	2.11e-23
STM14_3422	srlA	Glucitol/sorbitol-specific enzyme IIC component	-3.76459	3.99e-07	1.06e-05
STM14_2446	unannotated	unannotated	-3.48507	4.61e-15	5.93e-13
STM14_0635	fimA	Fimbrin	-3.29392	1.09e-11	8.18e-10
STM14_2444	unannotated	unannotated	-3.23008	5.88e-26	7.07e-23
STM14_3002	cysP	Thiosulfate transporter subunit	-3.12271	4.68e-05	0.000613058
STM14_2155	ychH	Uncharacterized protein	-3.10677	0.000329589	0.00297787
STM14_1663	sufA	Iron-sulfur cluster assembly scaffold protein	-3.07028	3.51e-10	2.14e-08
STM14_4136	rplP	50S ribosomal protein L16	-3.02179	3.69e-07	1e-05
STM14_3246	trxC	Thioredoxin 2	-2.94468	2.09e-25	1.88e-22
STM14_3791	putative permeaseK08191 exuT	MFS transporter, ACS family, hexuronate transporter	-2.92206	1.98e-05	0.000302508
STM14_2432	unannotated	unannotated	-2.90278	9.44e-16	1.36e-13
STM14_2443	unannotated	unannotated	-2.88247	1.16e-22	6.97e-20
STM14_5441	putative inner membrane proteinK09803 K09803	uncharacterized protein	-2.84601	1.37e-09	7.5e-08
STM14_2438	unannotated	unannotated	-2.80642	2.4e-20	7.21e-18
STM14_2460	unannotated	unannotated	-2.76742	1.81e-09	9.34e-08
STM14_2445	unannotated	unannotated	-2.76499	5.14e-17	9.26e-15
STM14_2441	unannotated	unannotated	-2.74773	1.22e-21	5.51e-19
STM14_2576	rfbP	Undecaprenol-phosphate galactosephosphotransferase/O-antigen transferase	-2.73957	2.1e-18	4.72e-16
STM14_4600	ibpA	Small heat shock protein IbpA (16 kDa heat shock protein A)	-2.73594	8.26e-12	6.62e-10
STM14_2436	unannotated	unannotated	-2.73091	3.21e-17	6.09e-15
STM14_2437	unannotated	unannotated	-2.73046	1.85e-20	7.21e-18
STM14_2433	putative JayE protein, frameshift	Phage protein Mup47, W	-2.72928	9.78e-23	6.97e-20
STM14_3820	unannotated	unannotated	-2.68249	1.27e-09	7.05e-08
STM14_4557	putative DNA-binding proteinK07726 K07726	putative transcriptional regulator	-2.67922	9.72e-08	3.24e-06
STM14_2448	unannotated	unannotated	-2.67545	2.01e-20	7.21e-18
STM14_2459	lytic enzyme (putative glycohydrolase)K03791 K03791	putative chitinase	-2.64924	1.14e-16	1.86e-14
STM14_4987	rplA	50S ribosomal protein L1	-2.64407	2.52e-08	1.01e-06
STM14_2578	rfbM	Mannose-1-phosphate guanylyltransferase (EC 2.7.7.13)	-2.64235	5.08e-18	1.08e-15
STM14_2577	rfbK	Phosphomannomutase	-2.62674	2.75e-15	3.67e-13
STM14_2450	unannotated	unannotated	-2.56841	2.37e-20	7.21e-18
STM14_0845	unannotated	unannotated	-2.56	3.18e-07	8.74e-06
STM14_2439	unannotated	unannotated	-2.54278	7.78e-16	1.17e-13
STM14_2247	unannotated	unannotated	-2.52364	5.71e-07	1.47e-05
STM14_1003	putative electron transfer protein alpha subunitK03522 fixB	electron transfer flavoprotein alpha subunit	-2.51994	3.57e-11	2.47e-09
STM14_4986	rplK	50S ribosomal protein L11	-2.51251	3.01e-07	8.47e-06
STM14_2453	unannotated	unannotated	-2.50519	2.88e-07	8.18e-06
STM14_5277	rpsR	30S ribosomal protein S18	-2.46526	1.59e-05	0.000251052
STM14_4564	unannotated	nucleic acid-templated transcription	-2.4618	1.53e-05	0.000243069
STM14_5442	unannotated	unannotated	-2.45443	6.67e-06	0.000119015
STM14_3456	ygbA	Uncharacterized protein	-2.40814	2.52e-08	1.01e-06
STM14_2449	pro-head proteaseK06904 K06904	uncharacterized protein	-2.37875	1.69e-13	1.9e-11
STM14_2431	unannotated	unannotated	-2.37298	5.6e-17	9.61e-15
STM14_2580	rfbU	Mannosyl transferase	-2.36254	4.66e-14	5.42e-12
STM14_4142	rplD	50S ribosomal protein L4	-2.34113	3.07e-07	8.51e-06
STM14_0558	ybaJ	Uncharacterized protein	-2.33507	7.13e-07	1.77e-05
STM14_2579	rfbN	Rhamnosyl transferase	-2.32929	1.38e-14	1.66e-12
STM14_1284	#N/A	#N/A	-2.30627	5.92e-12	4.96e-10
STM14_4143	rplC	50S ribosomal protein L3	-2.26864	2.56e-07	7.32e-06
STM14_0369	dinP	DNA polymerase IV (Pol IV) (EC 2.7.7.7)	-2.26102	1.21e-12	1.24e-10
STM14_2565	hisG	ATP phosphoribosyltransferase (ATP-PRT) (ATP-PRTase) (EC 2.4.2.17)	-2.25492	4.18e-10	2.51e-08
STM14_2386	yedF	UPF0033 domain-containing protein	-2.24897	0.000474147	0.00394624
STM14_5275	rpsF	30S ribosomal protein S6	-2.24858	2.02e-07	6.02e-06
STM14_2581	rfbV	Abequosyltransferase	-2.22519	1.14e-15	1.58e-13
STM14_0077	carA	Carbamoyl-phosphate synthase small chain (EC 6.3.5.5) (Carbamoyl-phosphate synthetase glutamine chain)	-2.18792	3.02e-06	6.09e-05
STM14_1283	unannotated	unannotated	-2.18712	5.56e-11	3.71e-09
STM14_2447	unannotated	unannotated	-2.17893	2.08e-07	6.14e-06
STM14_2435	unannotated	unannotated	-2.17006	3.84e-12	3.46e-10
STM14_2452	unannotated	unannotated	-2.16692	5.98e-15	7.44e-13
STM14_1979	putative ABC-type polar amino acid transport system ATPase componentK02028 ABC.PA.A	polar amino acid transport system ATP-binding protein [EC:7.4.2.1]	-2.12423	1.22e-05	0.000202568
STM14_1664	sufB	Cysteine desulfurase activator complex subunit SufB	-2.10424	2.78e-11	1.97e-09
STM14_0405	unannotated	nucleic acid-templated transcription	-2.07067	6.81e-09	3.23e-07
STM14_1857	putative hydrogenase-1 small subunitK06282 hyaA	hydrogenase small subunit [EC:1.12.99.6]	-2.04744	0.000462375	0.00387371
STM14_0119	unannotated	unannotated	-2.04271	8.55e-08	2.94e-06
STM14_1859	unannotated	unannotated	-2.02471	4.45e-10	2.63e-08
STM14_2319	cutC	Copper homeostasis protein CutC	-2.00937	1.64e-08	6.81e-07
STM14_2434	unannotated	unannotated	-1.96833	1.72e-07	5.27e-06
STM14_0887	unannotated	nucleic acid-templated transcription	-1.96478	1.7e-10	1.08e-08
STM14_2454	hypothetical proteinK07451 mcrA	5-methylcytosine-specific restriction enzyme A [EC:3.1.21.-]	-1.94257	0.000155846	0.00162848
STM14_3509	pphB	Serine/threonine-specific protein phosphatase 2	-1.92109	5.72e-12	4.96e-10
STM14_3218	chromosome partitioning ATPaseK03496 parA	chromosome partitioning protein	-1.91877	6.27e-09	3.01e-07
STM14_2013	unannotated	unannotated	-1.90412	1.29e-05	0.00021292
STM14_2809	unannotated	nucleic acid-templated transcription	-1.89872	1.8e-11	1.3e-09
STM14_0572	htpG	Chaperone protein HtpG (Heat shock protein HtpG) (High temperature protein G)	-1.88793	1.07e-11	8.18e-10
STM14_2440	unannotated	unannotated	-1.87309	2.16e-12	2.16e-10
STM14_2428	hypothetical proteinK23943 sseK3	type III secretion system effector arginine glycosyltransferase	-1.85745	3.4e-12	3.14e-10
STM14_5595	traJ	Conjugative transfer: regulation	-1.75708	5.38e-10	3.13e-08
STM14_1634	ydiE	Uncharacterized protein	-2.27812	1.97e-07	5.93e-06
STM14_0886	fumarate hydrataseK01677 E4.2.1.2AA	fumarate hydratase subunit alpha [EC:4.2.1.2]	-2.1345	1.45e-07	4.57e-06
STM14_5571	tlpA	Alpha-helical coiled coil protein	-2.11027	5.9e-07	1.51e-05
STM14_5404	unannotated	unannotated	-2.18237	2.54e-08	1.01e-06
STM14_2636	unannotated	unannotated	-1.79995	1.41e-11	1.04e-09
STM14_4138	rplV	50S ribosomal protein L22	-2.31758	1.61e-05	0.000253121
STM14_2457	unannotated	unannotated	-1.78224	4.89e-07	1.27e-05
STM14_4574	rbsK	Ribokinase (RK) (EC 2.7.1.15)	-2.09188	0.000282141	0.00264874
STM14_1157	unannotated	unannotated	-1.94474	5.89e-12	4.96e-10
STM14_1688	ssaB	Salmonella pathogenicity island 2 protein C (Secretion system apparatus protein B)	-1.81242	7.45e-13	7.9e-11
STM14_0585	unannotated	unannotated	-1.9104	1.18e-08	5.18e-07
STM14_3217	unannotated	unannotated	-1.96484	1.03e-09	5.82e-08
STM14_4769	metE	5-methyltetrahydropteroyltriglutamate--homocysteine methyltransferase (EC 2.1.1.14) (Cobalamin-independent methionine synthase) (Methionine synthase, vitamin-B12 independent isozyme)	-2.20468	3.85e-06	7.35e-05
STM14_3070	putatve inner membrane protein	Putative inner membrane protein	-1.88828	6.72e-12	5.51e-10
STM14_4794	rrsA	Small Subunit Ribosomal RNA; ssuRNA; SSU rRNA	-1.85218	5.49e-06	0.000100018
STM14_1891	adhP	Alcohol dehydrogenase	-1.82191	5.26e-09	2.56e-07
STM14_4126	rpsE	30S ribosomal protein S5	-2.13346	4.59e-07	1.2e-05
STM14_4129	rpsH	30S ribosomal protein S8	-2.0455	2.3e-07	6.75e-06
STM14_4489	rpmG	50S ribosomal protein L33	-1.94202	1.93e-06	4.11e-05
STM14_5560	spvD	Hydrophilic protein	-1.73409	1.31e-05	0.000214568
STM14_5564	spvR	Regulation of spv operon, lysR family	-1.71625	4.1e-09	2.05e-07
STM14_2655	stcA	Putative fimbrial-like protein	-1.8575	2.47e-05	0.000361066
STM14_2458	lysis proteinK14744 rzpD	prophage endopeptidase [EC:3.4.-.-]	-1.69392	1.51e-08	6.33e-07
STM14_2012	unannotated	unannotated	-1.76972	8.27e-05	0.000956071
STM14_4137	rpsC	30S ribosomal protein S3	-2.2013	1.46e-05	0.000233898
STM14_1293	nanM	N-acetylneuraminate epimerase (EC 5.1.3.24) (N-acetylneuraminate mutarotase) (Neu5Ac mutarotase) (Sialic acid epimerase)	-1.63418	0.00212442	0.0128069
STM14_3799	unannotated	unannotated	-1.71522	5.4e-11	3.68e-09
STM14_5382	idnK	Gluconokinase (EC 2.7.1.12)	-1.64747	3.17e-08	1.24e-06
STM14_1294	putative outer membrane proteinK22110 kdgM	oligogalacturonate-specific porin family protein	-1.57083	0.000379075	0.00334124
STM14_4532	slsA	Putative inner membrane protein	-1.57327	2.52e-06	5.17e-05
STM14_3241	yfiE	Putative transcriptional regulator	-1.79043	9.02e-11	5.91e-09
STM14_2244	sopE2	Guanine nucleotide exchange factor	-1.60968	6.6e-08	2.36e-06
STM14_4150	fusA	Elongation factor G (EF-G)	-2.01423	7.91e-07	1.91e-05
STM14_3847	putative regulatory proteinK13652 K13652	AraC family transcriptional regulator	-1.59814	1.78e-05	0.000275921
STM14_0132	leuC	3-isopropylmalate dehydratase large subunit (EC 4.2.1.33) (Alpha-IPM isomerase) (IPMI) (Isopropylmalate isomerase)	-1.90137	6.87e-08	2.43e-06
STM14_4599	ibpB	Small heat shock protein IbpB (16 kDa heat shock protein B)	-1.56009	1.16e-08	5.15e-07
STM14_4133	rplN	50S ribosomal protein L14	-1.91583	4.29e-08	1.61e-06
STM14_4476	rfaZ	Lipopolysaccharide core biosynthesis protein	-1.46975	4.14e-06	7.81e-05
STM14_0133	leuB	3-isopropylmalate dehydrogenase (EC 1.1.1.85) (3-IPM-DH) (Beta-IPM dehydrogenase) (IMDH)	-1.93828	3.03e-07	8.47e-06
STM14_4141	rplW	50S ribosomal protein L23	-1.94408	7.95e-05	0.000928043
STM14_1306	csgD	DNA-binding transcriptional regulator CsgD	-1.48986	0.000906868	0.00656478
STM14_5620	traS	Conjugative transfer: surface exclusion	-1.8881	1.43e-07	4.57e-06
STM14_0398	unannotated	nucleic acid-templated transcription	-1.58219	0.000252137	0.00241101
STM14_5207	groEL	60 kDa chaperonin (GroEL protein) (Protein Cpn60)	-1.79346	1.6e-09	8.5e-08
STM14_1156	unannotated	unannotated	-1.86213	5.78e-08	2.08e-06
STM14_4767	metR	HTH-type transcriptional regulator MetR	-1.90714	1.66e-06	3.61e-05
STM14_1509	putative molecular chaperoneK04080 ibpA	molecular chaperone IbpA	-1.50658	2.33e-07	6.79e-06
STM14_1689	ssaC	Type 3 secretion system secretin (T3SS secretin) (Outer membrane protein SpiA) (Type III secretion system outer membrane protein SpiA)	-1.55495	1.32e-07	4.29e-06
STM14_3726	unannotated	unannotated	-1.58079	0.00447351	0.0223676
STM14_4931	unannotated	unannotated	-1.72665	8.38e-06	0.000143862
STM14_0702	ybdL	Putative aminotransferase	-2.10788	2.29e-05	0.000341783
STM14_3220	unannotated	unannotated	-1.23597	0.0068358	0.0314325
STM14_1708	ssaL	Type III secretion system apparatus protein	-1.49927	1.07e-06	2.46e-05
STM14_1215	sulA	Cell division inhibitor SulA	-1.99762	3.19e-06	6.33e-05
STM14_1621	rpmI	50S ribosomal protein L35	-2.08362	3.02e-05	0.000431801
STM14_4673	asnC	DNA-binding transcriptional regulator AsnC	-1.71203	2.39e-05	0.000351398
STM14_5072	unannotated	unannotated	-1.73491	0.00806402	0.0358456
STM14_1690	ssaD	Virulence protein	-1.39939	6.15e-05	0.000761531
STM14_1665	sufC	Cysteine desulfurase ATPase component	-1.36745	2.1e-05	0.000316966
STM14_2430	unannotated	unannotated	-1.53524	3.88e-08	1.49e-06
STM14_3071	unannotated	unannotated	-1.54906	6.83e-06	0.000120619
STM14_0183	aceE	Pyruvate dehydrogenase E1 component (EC 1.2.4.1)	-1.87769	6.66e-07	1.67e-05
STM14_3770	unannotated	nucleic acid-templated transcription	-1.51174	4.68e-06	8.74e-05
STM14_3871	glgS	Surface composition regulator	-1.88547	0.0002982	0.00276163
STM14_0131	leuD	3-isopropylmalate dehydratase small subunit (EC 4.2.1.33) (Alpha-IPM isomerase) (IPMI) (Isopropylmalate isomerase)	-1.80479	3.8e-06	7.29e-05
STM14_3266	yfiA	Translation inhibitor protein RaiA	-1.8097	1.52e-07	4.74e-06
STM14_2985	cysK	Cysteine synthase (EC 2.5.1.47)	-1.78031	0.00325187	0.0179525
STM14_1702	ssaG	Type III secretion system apparatus protein	-1.61241	2.08e-09	1.06e-07
STM14_2192	ycgL	Protein YcgL	-1.67576	1.48e-08	6.28e-07
STM14_4556	unannotated	unannotated	-1.78104	1.3e-06	2.92e-05
STM14_1022	ybjM	Putative inner membrane protein	-1.55179	4.27e-07	1.12e-05
STM14_1706	unannotated	unannotated	-1.52076	9.93e-07	2.33e-05
STM14_5572	yacC	Putative DNA polymerase III epsilon subunit (3'-5' exonuclease)	-1.47025	0.000897603	0.00651078
STM14_0342	unannotated	unannotated	-1.393	1.37e-05	0.000222708
STM14_3550	sopD	Secreted effector protein	-1.4222	1.72e-06	3.71e-05
STM14_2816	unannotated	nucleic acid-templated transcription	-1.61362	0.00020785	0.00205851
STM14_4144	rpsJ	30S ribosomal protein S10	-1.86284	0.000142715	0.00152215
STM14_4139	rpsS	30S ribosomal protein S19	-1.92085	7.4e-05	0.000874048
STM14_4845	putative cytoplasmic proteinK19166 higB	mRNA interferase HigB [EC:3.1.-.-]	-1.50218	5.21e-09	2.56e-07
STM14_3272	unannotated	unannotated	-1.47524	9.77e-05	0.0011038
STM14_2040	pspA	Phage shock protein PspA	-1.58651	8.36e-08	2.92e-06
STM14_0100	unannotated	unannotated	-1.76589	4.57e-05	0.000601363
STM14_1198	unannotated	unannotated	-1.58207	0.000199578	0.00199855
STM14_1940	sifB	Secreted effector protein	-1.28995	4.79e-06	8.9e-05
STM14_2159	unannotated	unannotated	-1.47072	1.32e-07	4.29e-06
STM14_1490	envF	Putative envelope lipoprotein	-1.29999	0.00113254	0.00786665
STM14_1429	unannotated	unannotated	-1.72149	9.62e-07	2.28e-05
STM14_4928	metB	Cystathionine gamma-synthase	-1.75783	2.44e-06	5.04e-05
STM14_4132	rplX	50S ribosomal protein L24	-1.67611	2.69e-06	5.45e-05
STM14_0370	unannotated	unannotated	-1.39586	0.00172169	0.0108699
STM14_3848	ygiW	Putative outer membrane protein	-1.49766	8.87e-08	2.99e-06
STM14_3380	alaE	L-alanine exporter AlaE	-1.47294	0.000287374	0.00268389
STM14_2022	oxidoreductaseK19336 bdcA	cyclic-di-GMP-binding biofilm dispersal mediator protein	-1.35434	0.00388298	0.0201305
STM14_4235	putative cytoplasmic proteinK19157 yafQ	mRNA interferase YafQ [EC:3.1.-.-]	-1.64156	5.9e-05	0.000741226
STM14_0650	unannotated	unannotated	-1.47906	0.0040546	0.0206744
STM14_2496	unannotated	unannotated	-1.17589	0.00170707	0.0107965
STM14_5278	rplI	50S ribosomal protein L9	-1.86688	0.000120546	0.00132087
STM14_3505	unannotated	nucleic acid-templated transcription	-1.78719	9.8e-06	0.000165057
STM14_3651	yohL	Putative cytoplasmic protein	-1.66094	0.000113044	0.00125714
STM14_5128	soxR	Redox-sensitive transcriptional activator SoxR	-1.34676	5.12e-05	0.000664307
STM14_3219	unannotated	unannotated	-1.15621	0.0035623	0.0190819
STM14_2497	unannotated	unannotated	-1.34426	1.21e-07	4.02e-06
STM14_4107	smg	Protein Smg	-1.59671	3.29e-06	6.44e-05
STM14_1287	putative sodium/glucose cotransporterK03307 TC.SSS	solute:Na+ symporter, SSS family	-1.43638	1.09e-08	4.96e-07
STM14_0827	ybfA	Putative periplasmic protein	-1.69727	4.17e-05	0.000559273
STM14_1622	rplT	50S ribosomal protein L20	-1.77972	2.32e-05	0.00034317
STM14_2095	ompW	Outer membrane protein W	-1.74388	0.00036697	0.00325043
STM14_1856	putative hydrogenase-1 large subunitK06281 hyaB	hydrogenase large subunit [EC:1.12.99.6]	-1.28131	0.00128346	0.00853868
STM14_2582	rfbX	Putative O-antigen transferase	-1.28133	6.47e-06	0.000116084
STM14_2282	unannotated	unannotated	-1.15726	0.00261062	0.015204
STM14_3465	hilC	Invasion regulatory protein	-1.32024	0.000333247	0.0029959
STM14_1813	ynfC	UPF0257 lipoprotein YnfC	-1.59373	3.03e-05	0.000431801
STM14_0134	leuA	2-isopropylmalate synthase (EC 2.3.3.13) (Alpha-IPM synthase) (Alpha-isopropylmalate synthase)	-1.44773	6.61e-07	1.67e-05
STM14_0416	putative inner membrane proteinK08178 JEN	MFS transporter, SHS family, lactate transporter	-1.2318	1.62e-05	0.000253976
STM14_3475	hilA	Invasion protein regulator	-1.35426	4.28e-05	0.000569774
STM14_3494	invB	Secretion chaperone	-1.68872	0.00816797	0.036263
STM14_4927	metJ	Met repressor (Met regulon regulatory protein MetJ)	-1.76351	0.000134176	0.00145315
STM14_0586	copA	Copper exporting ATPase	-1.28829	3.31e-05	0.000466125
STM14_4272	rbsK	Ribokinase (RK) (EC 2.7.1.15)	-1.4443	0.00142654	0.00931641
STM14_2195	minE	Cell division topological specificity factor	-1.62584	1.41e-06	3.12e-05
STM14_1703	ssaH	Type III secretion system apparatus protein	-1.44899	2.53e-07	7.29e-06
STM14_2586	rfbF	Glucose-1-phosphate cytidylyltransferase	-1.47869	1.33e-06	2.96e-05
STM14_2485	yeeI	Protein MtfA (Mlc titration factor A)	-1.41477	5.87e-05	0.000740088
STM14_3329	unannotated	unannotated	-1.12587	0.00131272	0.00866731
STM14_1275	ymdF	Putative cytoplasmic protein	-1.28551	1.17e-06	2.65e-05
STM14_4703	unannotated	unannotated	-1.42995	2.24e-06	4.7e-05
STM14_4935	metF	Methylenetetrahydrofolate reductase (EC 1.5.1.20)	-1.75629	0.000144926	0.00153213
STM14_2019	unannotated	unannotated	-1.60875	1.04e-06	2.41e-05
STM14_0901	galE	UDP-glucose 4-epimerase (EC 5.1.3.2)	-1.70727	3.17e-05	0.000450305
STM14_4140	rplB	50S ribosomal protein L2	-1.67912	6.28e-05	0.000775371
STM14_4278	yhhA	Uncharacterized protein	-1.74365	9.26e-05	0.00104933
STM14_3821	unannotated	unannotated	-1.28023	0.00343318	0.0186958
STM14_0257	rpsB	30S ribosomal protein S2	-1.69758	1.81e-05	0.000278676
STM14_3536	ygbE	Uncharacterized protein	-1.30712	5.08e-05	0.000661114
STM14_1759	ydgK	Putative inner membrane protein	-1.45219	7.77e-07	1.89e-05
STM14_1042	artI	Arginine transport system	-1.3372	0.000187049	0.00188355
STM14_3234	rpoE	ECF RNA polymerase sigma-E factor (RNA polymerase sigma-E factor)	-1.30114	8.23e-07	1.98e-05
STM14_1155	unannotated	unannotated	-1.0888	0.000557316	0.00448465
STM14_2728	unannotated	unannotated	-1.26561	3.73e-05	0.000514558
STM14_0390	unannotated	unannotated	-1.25227	0.00359967	0.0192534
STM14_5398	yeeN	Probable transcriptional regulatory protein YeeN	-1.15403	1.06e-05	0.000176596
STM14_4124	rplO	50S ribosomal protein L15	-1.7513	0.000142384	0.00152215
STM14_4401	unannotated	unannotated	-1.54341	8.6e-06	0.000146871
STM14_3476	iagB	Invasion protein	-1.3152	0.000876923	0.00638648
STM14_5568	rlgA	Putative resolvase	-1.54587	5.33e-06	9.81e-05
STM14_3944	galactitol utilization operon transcriptional repressorK02436 gatR	DeoR family transcriptional regulator, galactitol utilization operon repressor	-1.61494	0.000173172	0.00177353
STM14_1440	unannotated	unannotated	-1.473	2.31e-06	4.79e-05
STM14_2652	stcD	Putative outer membrane lipoprotein	-1.22673	5.96e-05	0.000743603
STM14_4149	tuf_1	Translation elongation factor Tu	-1.62025	8.65e-05	0.000989549
STM14_0518	TPR repeat-containing proteinK07126 K07126	uncharacterized protein	-1.20587	3.75e-05	0.000516065
STM14_0289	metN	Methionine import ATP-binding protein MetN (EC 7.4.2.11)	-1.66895	9.07e-05	0.00103442
STM14_2462	unannotated	unannotated	-1.29728	2.15e-05	0.000323587
STM14_0896	gpmA	2,3-bisphosphoglycerate-dependent phosphoglycerate mutase (BPG-dependent PGAM) (PGAM) (Phosphoglyceromutase) (dPGM) (EC 5.4.2.11)	-1.58809	4.16e-05	0.000559247
STM14_1991	ldhA	D-lactate dehydrogenase	-1.17319	4.06e-06	7.7e-05
STM14_0293	rrsH	16S rRNA	-1.34464	7.72e-06	0.000134401
STM14_1705	ssaJ	Secretion system apparatus lipoprotein SsaJ	-1.16973	0.000363279	0.00322567
STM14_1980	putative ABC-type transport system membrane componentK02029 ABC.PA.P	polar amino acid transport system permease protein	-1.21058	0.0003987	0.0034634
STM14_5559	putative transposase, IS200-like protein	Putative transposase, IS200-like protein	-1.17581	0.00595802	0.0278582
STM14_3562	hypothetical proteinK19092 parE1_3_4	toxin ParE1/3/4	-1.42992	5.56e-05	0.00071308
STM14_0184	aceF	Acetyltransferase component of pyruvate dehydrogenase complex (EC 2.3.1.12)	-1.62451	0.000102629	0.00115258
STM14_970	unannotated	unannotated	-1.53957	0.00104891	0.00742596
STM14_1409	phoP	Virulence transcriptional regulatory protein PhoP	-1.24456	7.41e-07	1.82e-05
STM14_5489	deoB	Phosphopentomutase (EC 5.4.2.7) (Phosphodeoxyribomutase)	-1.50299	3.54e-05	0.000492239
STM14_1007	putative dehydrogenaseK00311 ETFDH	electron-transferring-flavoprotein dehydrogenase [EC:1.5.5.1]	-1.16828	3.89e-05	0.000530764
STM14_3963	nlpI	Lipoprotein NlpI	-1.35119	2.62e-06	5.33e-05
STM14_4475	rfaK	Putative hexose transferase	-1.20744	0.000707902	0.00545297
STM14_0297	rrlH	23S ribosomal RNA	-1.41498	5.16e-05	0.000666713
STM14_2050	steC	Secreted effector kinase SteC (EC 2.7.-.-) (Salmonella translocated effector C)	-1.13854	0.000393554	0.00343526
STM14_3498	invF	Invasion regulatory protein	-1.19956	0.000247551	0.00237979
STM14_2205	yoaH	UPF0181 protein YoaH	-1.14126	0.000769977	0.00580705
STM14_0507	phnS	2-aminoethylphosphonate transporter	-1.28545	0.00489195	0.0238693
STM14_4236	putative DNA-damage-inducibile proteinK07473 dinJ	DNA-damage-inducible protein J	-1.42495	6.73e-05	0.000819101
STM14_3075	guaA	GMP synthase [glutamine-hydrolyzing] (EC 6.3.5.2) (GMP synthetase) (Glutamine amidotransferase)	-1.27531	0.000645671	0.00507112
STM14_3795	uxuA	Mannonate dehydratase (EC 4.2.1.8) (D-mannonate hydro-lyase)	-1.37323	1.3e-05	0.000213446
STM14_0432	prpC	Citrate synthase	-1.21714	0.00150455	0.00972603
STM14_4400	unannotated	unannotated	-1.18671	0.00932328	0.0396349
STM14_2018	unannotated	unannotated	-1.14429	0.0109208	0.0444203
STM14_1148	unannotated	unannotated	-1.41243	9.68e-06	0.000164684
STM14_0713	ybdQ	Putative universal stress protein	-1.43867	8.38e-06	0.000143862
STM14_3477	sptP	Protein-tyrosine-phosphatase (EC 3.1.3.48)	-1.03743	0.000841818	0.00621876
STM14_973	unannotated	unannotated	-1.36324	2.23e-05	0.000334222
STM14_0013	dnaK	Chaperone protein DnaK (HSP70) (Heat shock 70 kDa protein) (Heat shock protein 70)	-1.14446	6.73e-06	0.000119552
STM14_1666	sufD	Cysteine desulfurase activator complex subunit SufD	-0.961612	0.00364696	0.0193627
STM14_4855	unannotated	unannotated	-1.20036	5.39e-06	9.87e-05
STM14_3478	sicP	Secretion chaparone	-0.95387	0.00392914	0.0202931
STM14_1704	ssaI	Type III secretion system apparatus protein	-1.09531	0.000463126	0.00387371
STM14_1610	pfkB	Phosphofructokinase	-1.35961	0.00150545	0.00972603
STM14_3233	rseA	Anti-sigma-E factor RseA (Regulator of SigE) (Sigma-E anti-sigma factor RseA) (Sigma-E factor negative regulatory protein)	-1.14238	8.31e-06	0.000143862
STM14_0553	rpmE2	50S ribosomal protein L31 type B	-1.39252	7.54e-06	0.000131952
STM14_1441	unannotated	unannotated	-1.08924	8.52e-05	0.000981429
STM14_0192	yacL	UPF0231 protein YacL	-1.55623	0.000313508	0.0028806
STM14_1063	clpS	ATP-dependent Clp protease adapter protein ClpS	-1.12414	0.000371445	0.00328201
STM14_1232	pipA	Pathogenicity island-encoded protein A	-1.07744	1.38e-05	0.000223092
STM14_974	unannotated	unannotated	-1.31071	2.53e-05	0.000365969
STM14_0900	galT	Galactose-1-phosphate uridylyltransferase (EC 2.7.7.12)	-1.34756	0.0041528	0.0211452
STM14_5558	unannotated	unannotated	-1.55417	0.000275119	0.00259635
STM14_1898	nmpC	Outer membrane porin protein OmpD	-1.6281	0.00137537	0.00903132
STM14_4706	ilvC	Ketol-acid reductoisomerase (NADP(+)) (KARI) (EC 1.1.1.86) (Acetohydroxy-acid isomeroreductase) (AHIR) (Alpha-keto-beta-hydroxylacyl reductoisomerase)	-1.50154	0.000255204	0.00243389
STM14_0288	yaeE	DL-methionine transporter permease subunit	-1.2641	0.000147631	0.00155617
STM14_4640	unannotated	unannotated	-0.996833	0.00149481	0.00969208
STM14_0600	sfbA	Putative ABC-type transport system ATPase component	-0.998974	0.00026123	0.00248479
STM14_2951	unannotated	unannotated	-1.24384	0.000110386	0.00123201
STM14_2038	pspC	DNA-binding transcriptional activator PspC	-1.15371	0.00933496	0.0396379
STM14_0885	fumarate hydrataseK01678 E4.2.1.2AB	fumarate hydratase subunit beta [EC:4.2.1.2]	-1.08823	0.000414035	0.0035708
STM14_2226	yobG	PhoP/PhoQ regulator MgrB	-1.23047	0.000212228	0.00209039
STM14_1005	putative acyl-CoA dehydrogenaseK00249 ACADM	acyl-CoA dehydrogenase [EC:1.3.8.7]	-1.1612	3.19e-05	0.00045033
STM14_4813	unannotated	unannotated	-1.32636	2.32e-05	0.00034317
STM14_1815	ynfB	UPF0482 protein YnfB	-1.35871	7.42e-05	0.000874048
STM14_3348	iroN	Outer membrane receptor FepA	-0.989211	0.000391159	0.00342264
STM14_3276	rplS	50S ribosomal protein L19	-1.24826	0.00200599	0.0122986
STM14_3256	rrlG	23S ribosomal RNA	-1.29621	7.13e-05	0.000853821
STM14_3925	tdcC	Threonine/serine transporter TdcC (H(+)/threonine-serine symporter)	-1.07096	0.00106781	0.00753319
STM14_0705	ybdO	Putative transcriptional regulator	-1.07703	8.15e-05	0.000944681
STM14_4844	putative cytoplasmic proteinK18831 higA	HTH-type transcriptional regulator / antitoxin HigA	-1.10571	1.88e-05	0.00028785
STM14_5027	yjaB	N-acetyltransferase domain-containing protein	-1.42422	0.000157757	0.00164368
STM14_1848	unannotated	unannotated	-1.07773	0.000769911	0.00580705
STM14_4519	unannotated	unannotated	-1.1665	0.000160911	0.00167172
STM14_2418	ompS	Putative porin	-1.05959	0.000251773	0.00241101
STM14_1110	rpsA	30S ribosomal protein S1	-1.36106	4.23e-05	0.000564312
STM14_5206	groES	10 kDa chaperonin (GroES protein) (Protein Cpn10)	-1.13051	3.77e-06	7.28e-05
STM14_3837	unannotated	unannotated	-1.24626	0.0104454	0.0430349
STM14_2908	putative regulatory proteinK06714 rocR	arginine utilization regulatory protein	-1.49293	0.00184727	0.0115015
STM14_3277	trmD	tRNA (guanine-N(1)-)-methyltransferase (EC 2.1.1.228) (M1G-methyltransferase) (tRNA [GM37] methyltransferase)	-1.08031	0.000222817	0.00217096
STM14_1619	thrS	Threonine--tRNA ligase (EC 6.1.1.3) (Threonyl-tRNA synthetase) (ThrRS)	-1.19982	1.72e-05	0.00026793
STM14_2909	purF	Amidophosphoribosyltransferase (ATase) (EC 2.4.2.14) (Glutamine phosphoribosylpyrophosphate amidotransferase) (GPATase)	-1.31352	0.000296122	0.00275844
STM14_2935	yfcN	UPF0115 protein YfcN	-1.12766	0.00302033	0.0170931
STM14_3982	rrmJ	Ribosomal RNA large subunit methyltransferase E (EC 2.1.1.166) (23S rRNA Um2552 methyltransferase) (rRNA (uridine-2'-O-)-methyltransferase)	-1.33083	0.000828954	0.0061363
STM14_1310	csgA	Cryptic curlin major subunit	-1.17767	0.000935999	0.00674855
STM14_0402	unannotated	unannotated	-0.961741	0.00121273	0.0082401
STM14_2287	yebG	DNA damage-inducible protein YebG	-1.38069	0.000144242	0.00153213
STM14_5549	unannotated	unannotated	-0.978097	0.00209022	0.012643
STM14_0401	unannotated	nucleic acid-templated transcription	-1.09382	5.6e-05	0.000716508
STM14_1197	unannotated	unannotated	-0.973814	0.000180392	0.00183187
STM14_4678	rbsD	D-ribose pyranase (EC 5.4.99.62)	-1.05564	0.00175379	0.0109955
STM14_1548	yeaM	Putative regulatory protein	-1.05014	0.000650009	0.00508304
STM14_2824	sseL	Deubiquitinase	-0.974935	0.000324798	0.00295681
STM14_5517	unannotated	unannotated	-1.11291	3.77e-05	0.000516342
STM14_5307	unannotated	nucleic acid-templated transcription	-1.06461	0.000513804	0.00420015
STM14_3135	hmpA	Flavohemoprotein (Flavohemoglobin) (Hemoglobin-like protein) (Nitric oxide dioxygenase) (NO oxygenase) (NOD) (EC 1.14.12.17)	-1.13247	0.00189912	0.0117634
STM14_4341	yhjC	Putative transcriptional regulator	-1.14733	0.00363708	0.0193388
STM14_2569	hisH	Imidazole glycerol phosphate synthase subunit HisH (EC 4.3.2.10) (IGP synthase glutaminase subunit) (EC 3.5.1.2) (IGP synthase subunit HisH) (ImGP synthase subunit HisH) (IGPS subunit HisH)	-1.05046	0.0036368	0.0193388
STM14_1694	translocation machinery componentK15344 sseB	secreted effector protein SseB	-1.03039	6.89e-05	0.00083027
STM14_944	ybhQ	Putative inner membrane protein	-1.0303	0.00499041	0.0242786
STM14_2279	putative inner membrane proteinK07245 pcoD	copper resistance protein D	-1.00001	0.00266967	0.0154827
STM14_3482	sipD	Translocation machinery component	-0.988221	0.00174279	0.0109456
STM14_1695	sscA	Secretion system chaparone	-1.02973	0.000150842	0.00158077
STM14_0358	sinR	Transcriptional regulator	-1.02744	0.000144622	0.00153213
STM14_0517	putative periplasmic proteinK07126 K07126	uncharacterized protein	-1.03606	0.000383052	0.00336805
STM14_0701	ybdH	Fe-ADH domain-containing protein	-1.26014	0.000319567	0.00292396
STM14_2567	hisC	Histidinol-phosphate aminotransferase (EC 2.6.1.9) (Imidazole acetol-phosphate transaminase)	-1.09138	0.0003896	0.00341729
STM14_0240	unannotated	unannotated	-1.02157	0.00452517	0.0225496
STM14_1333	yceB	Uncharacterized protein	-1.09673	1.41e-05	0.000226428
STM14_1620	infC	Translation initiation factor IF-3	-1.15932	6.92e-05	0.000831958
STM14_4130	rpsN	30S ribosomal protein S14	-1.14952	0.000328331	0.00297412
STM14_5621	traT	TraT complement resistance protein	-1.25142	0.000125058	0.00136616
STM14_1336	rimJ	Ribosomal-protein-S5-alanine N-acetyltransferase	-1.12931	0.000192448	0.00193252
STM14_5073	unannotated	unannotated	-1.1095	5.78e-05	0.000731751
STM14_0200	cueO	Multicopper oxidase	-1.16938	0.000715861	0.00550251
STM14_1330	bssS	Biofilm formation regulatory protein BssS	-1.16803	0.000166057	0.00171529
STM14_0644	fimW	Putative fimbrial protein	-1.01837	0.000496027	0.0040826
STM14_2231	htpX	Protease HtpX (EC 3.4.24.-) (Heat shock protein HtpX)	-1.07197	2.83e-05	0.000405921
STM14_0554	rpmJ_1	50S ribosomal protein L36	-1.17735	0.000266716	0.00253029
STM14_4285	yhhV	Antitoxin	-1.19663	0.00259889	0.0151602
STM14_5547	replication protein	Uncharacterized protein	-1.0102	5.94e-05	0.000743449
STM14_0051	unannotated	sodium ion transport	-0.954689	0.00958597	0.0403708
STM14_3258	rrsG	16S ribosomal RNA	-1.25296	0.0100202	0.0417121
STM14_4688	rrlC	23S ribosomal RNA	-1.24477	0.000298762	0.00276163
STM14_2212	manX	EIIAB-Man (EC 2.7.1.191) (EIII-Man) (Mannose-specific phosphotransferase enzyme IIA component) (Mannose-specific phosphotransferase enzyme IIB component) (PTS system mannose-specific EIIA component) (PTS system mannose-specific EIIAB component) (PTS system mannose-specific EIIB component)	-1.38044	0.00399518	0.0204874
STM14_3483	sipC	Cell invasion protein SipC (Effector protein SipC)	-1.01012	0.000105609	0.00118236
STM14_4036	rpsI	30S ribosomal protein S9	-1.32184	0.00101979	0.00725118
STM14_1693	secretion system chaperone proteinK15367 sseA	secretion system chaperone SseA	-0.943898	0.00028495	0.00266816
STM14_3752	yggN	Uncharacterized protein	-0.925654	0.000874588	0.00638236
STM14_3001	cysU	Sulfate transport system permease protein CysT	-1.16825	0.00186404	0.011586
STM14_1193	sseI	Secreted effector protein	-0.895748	0.00239242	0.014162
STM14_1315	mdoC	Glucans biosynthesis protein C (EC 2.1.-.-)	-0.89366	0.00320439	0.017781
STM14_5625	putative cytoplasmic proteinK18829 mvpT	antitoxin VapB	-1.31692	0.00215194	0.0129296
STM14_3735	galP	Galactose/proton symporter	-0.987012	0.00820796	0.036351
STM14_2111	unannotated	unannotated	-0.957595	0.00309227	0.0174182
STM14_5624	vapC	tRNA(fMet)-specific endonuclease VapC (EC 3.1.-.-) (RNase VapC) (Toxin VapC)	-1.11416	0.00486837	0.0238134
STM14_0555	ylaC	Putative inner membrane protein	-1.07587	0.000149279	0.00156896
STM14_3484	sipB	Translocation machinery component	-0.917381	0.00312321	0.0175618
STM14_3506	unannotated	unannotated	-1.0391	0.000537282	0.00436239
STM14_1364	rpmF	50S ribosomal protein L32	-1.04144	0.00583634	0.0274674
STM14_0476	putative thiol-alkyl hydroperoxide reductaseK03386 PRDX2_4	peroxiredoxin 2/4 [EC:1.11.1.24]	-0.909452	0.00112658	0.00784035
STM14_4246	glpD	Glycerol-3-phosphate dehydrogenase (EC 1.1.5.3)	-1.01046	0.000869347	0.00638236
STM14_2585	rfbG	CDP glucose 4,6-dehydratase	-0.986541	0.000628297	0.00497805
STM14_3870	yqiC	Ubiquinone biosynthesis accessory factor UbiK	-1.18905	0.000652221	0.00508621
STM14_3313	unannotated	unannotated	-1.14395	0.000349712	0.00311669
STM14_3076	guaB	Inosine-5'-monophosphate dehydrogenase (IMP dehydrogenase) (IMPD) (IMPDH) (EC 1.1.1.205)	-1.01619	0.00688644	0.0315446
STM14_4013	yrbL	Uncharacterized protein	-0.97798	0.00115951	0.00799484
STM14_5508	creA	Protein CreA (Catabolite regulation protein A)	-0.920841	0.000431664	0.00368756
STM14_3973	argG	Argininosuccinate synthase (EC 6.3.4.5) (Citrulline--aspartate ligase)	-1.24697	0.00163314	0.0104573
STM14_3108	unannotated	unannotated	-0.912241	0.00236351	0.014037
STM14_3664	putative virulence-associated proteinK18829 mvpT	antitoxin VapB	-1.05552	0.000175115	0.00178836
STM14_0340	unannotated	unannotated	-0.850733	0.000639833	0.00504726
STM14_1397	potD	Putrescine-binding periplasmic protein	-0.922553	0.000228024	0.00220975
STM14_1444	unannotated	unannotated	-0.883326	0.00775806	0.0347426
STM14_4991	rpoC	DNA-directed RNA polymerase subunit beta' (RNAP subunit beta') (EC 2.7.7.6) (RNA polymerase subunit beta') (Transcriptase subunit beta')	-1.28562	0.00118602	0.00810315
STM14_4474	rfaL	O-antigen ligase	-0.886899	0.00423614	0.0214325
STM14_3286	grpE	Protein GrpE (HSP-70 cofactor)	-0.89669	0.00180303	0.011261
STM14_3293	yfjG	Ribosome association toxin RatA	-1.06655	0.000341664	0.00305632
STM14_0736	tatE	Probable Sec-independent protein translocase protein TatE	-0.829736	0.00283998	0.0163028
STM14_5365	yjgD	Regulator of ribonuclease activity B	-1.18383	0.000489054	0.00404367
STM14_4253	unannotated	nucleic acid-templated transcription	-1.20474	0.00127683	0.00853868
STM14_1974	sseJ	Secreted effector protein	-0.940519	0.00115578	0.00799484
STM14_2801	rcsB	Transcriptional regulatory protein RcsB	-0.992771	0.00021016	0.00207569
STM14_1400	sifA	Secreted effector protein	-0.9951	0.00111723	0.00780547
STM14_0888	transcriptional regulatorK21645 hypT	LysR family transcriptional regulator, hypochlorite-specific transcription factor HypT	-0.853122	0.00507291	0.0246135
STM14_2280	yobA	CopC domain-containing protein	-0.941291	0.00988678	0.0412999
STM14_2199	fadD	Long-chain-fatty-acid--CoA ligase	-1.27096	0.00424608	0.0214385
STM14_2072	cysB	Transcriptional regulator CysB	-1.11515	0.000505855	0.00415393
STM14_4704	unannotated	unannotated	-0.879208	0.000320815	0.00292794
STM14_1855	putative Ni/Fe hydrogenase 1 b-type cytochrome subunitK03620 hyaC	Ni/Fe-hydrogenase 1 B-type cytochrome subunit	-0.889671	0.000859811	0.00632575
STM14_3008	amiA	N-acetylmuramoyl-L-alanine amidase (EC 3.5.1.28)	-0.796157	0.00193158	0.0119235
STM14_3430	ygaA	Anaerobic nitric oxide reductase transcription regulator NorR	-0.919392	0.0053539	0.0256189
STM14_1718	ssaU	Secretion system apparatus protein SsaU	-0.849802	0.00369341	0.0195805
STM14_2566	hisD	Histidinol dehydrogenase (HDH) (EC 1.1.1.23)	-1.10469	0.00280619	0.0161602
STM14_2857	nuoN	NADH-quinone oxidoreductase subunit N (EC 7.1.1.-) (NADH dehydrogenase I subunit N) (NDH-1 subunit N)	-1.1324	0.00543088	0.0258973
STM14_2852	putative chemotaxis signal transduction proteinK03415 cheV	two-component system, chemotaxis family, chemotaxis protein CheV	-0.885383	0.000410763	0.00355108
STM14_5574	putative cytoplasmic proteinK24087 rpnB	recombination-promoting nuclease RpnB [EC:3.1.21.-]	-1.1053	0.000844655	0.00622695
STM14_4217	ompR	Osmolarity response regulator	-0.854965	0.00263842	0.0153411
STM14_0256	similar to rpsB	30S ribosomal protein S2	-1.16597	0.00240016	0.0141846
STM14_0007	talB	Transaldolase (EC 2.2.1.2)	-1.10291	0.000796811	0.00598439
STM14_2286	yebF	Protein YebF	-1.10369	0.00535829	0.0256189
STM14_1415	ymfC	Pseudouridine synthase (EC 5.4.99.-)	-0.857252	0.00063014	0.0049817
STM14_3042	narQ	Sensor protein (EC 2.7.13.3)	-0.975965	0.000828305	0.0061363
STM14_2703	folE	GTP cyclohydrolase 1 (EC 3.5.4.16) (GTP cyclohydrolase I) (GTP-CH-I)	-0.971517	0.00177446	0.0111058
STM14_1023	grxA	Glutaredoxin 1	-0.756272	0.00965182	0.0406007
STM14_4031	yhcK	HTH-type transcriptional repressor NanR	-0.95101	0.000823153	0.00612063
STM14_2525	pocR	Transcriptional regulator	-0.957762	0.000874422	0.00638236
STM14_2568	hisB	Histidine biosynthesis bifunctional protein HisB [Includes: Histidinol-phosphatase (EC 3.1.3.15); Imidazoleglycerol-phosphate dehydratase (IGPD) (EC 4.2.1.19)]	-0.883097	0.00235134	0.0139877
STM14_3343	unannotated	unannotated	-0.970543	0.00591744	0.0277044
STM14_0557	hha	Hemolysin expression-modulating protein	-1.12902	0.000653236	0.00508621
STM14_4402	unannotated	nucleic acid-templated transcription	-1.13996	0.00154458	0.00996103
STM14_0530	clpP	ATP-dependent Clp protease proteolytic subunit (EC 3.4.21.92) (Endopeptidase Clp)	-0.974394	0.000276464	0.00260222
STM14_0658	pyridine nucleotide-disulfide oxidoreductaseK21739 rclA	probable pyridine nucleotide-disulfide oxidoreductase	-1.19878	0.00393796	0.0203005
STM14_5623	trbH	Conjugative transfer protein	-1.24729	0.0035497	0.0190427
STM14_4990	rpoB	DNA-directed RNA polymerase subunit beta (RNAP subunit beta) (EC 2.7.7.6) (RNA polymerase subunit beta) (Transcriptase subunit beta)	-1.11689	0.000802855	0.00600476
STM14_0443	sbmA	Transport protein	-1.01071	0.00041985	0.00360371
STM14_2851	elaC	Ribonuclease Z (EC 3.1.26.11)	-0.885062	0.00339025	0.0185206
STM14_2584	rfbH	CDP-6-deoxy-D-xylo-4-hexulose-3-dehydrase	-0.846213	0.00402483	0.0206018
STM14_0543	ybaO	Putative transcriptional regulator	-0.991617	0.00045744	0.00384399
STM14_1763	add	Adenosine deaminase (EC 3.5.4.4) (Adenosine aminohydrolase)	-0.869853	0.0052603	0.0253699
STM14_0287	metQ	Lipoprotein	-0.85774	0.00129392	0.00855888
STM14_2758	oafA	O-antigen acetylase	-0.953008	0.0011782	0.00807494
STM14_1997	ynaF	Putative universal stress protein	-1.07184	0.00118681	0.00810315
STM14_1710	ssaV	Secretion system apparatus protein SsaV	-0.804159	0.0032332	0.0178768
STM14_0718	rna	Ribonuclease I	-0.960848	0.000467211	0.00389883
STM14_1931	ydcX	Putative inner membrane protein	-0.783424	0.00752968	0.0339306
STM14_4982	tuf_2	Translation elongation factor Tu	-1.11317	0.00145544	0.00948802
STM14_5550	ccdA	Toxin addiction system: antidote	-0.931331	0.00155245	0.0099761
STM14_1866	unannotated	nucleic acid-templated transcription	-1.1169	0.00370976	0.0196095
STM14_5575	parA	Plasmid partition protein A	-0.910771	0.000741453	0.00565103
STM14_0907	modA	Molybdate transporter periplasmic protein	-0.909433	0.00117003	0.00804953
STM14_0110	pdxA_1	4-hydroxythreonine-4-phosphate dehydrogenase (EC 1.1.1.262) (4-(phosphohydroxy)-L-threonine dehydrogenase)	-0.849125	0.000798556	0.00598502
STM14_4699	ilvM	Acetolactate synthase 2 regulatory subunit	-0.781926	0.0111212	0.0451488
STM14_2653	stcC	Putative outer membrane protein	-0.856277	0.000649218	0.00508304
STM14_1671	lpp	Major outer membrane lipoprotein Lpp (Braun lipoprotein) (Murein lipoprotein) (BLP)	-1.07734	0.00110731	0.00776623
STM14_1363	yceD	23S rRNA accumulation protein YceD (Large ribosomal RNA subunit accumulation protein YceD)	-0.962129	0.0012931	0.00855888
STM14_0249	htrA	Periplasmic serine endoprotease DegP-like (EC 3.4.21.107)	-0.906544	0.0038445	0.0199992
STM14_2637	unannotated	unannotated	-0.716075	0.00819628	0.0363439
STM14_0850	unannotated	unannotated	-0.903778	0.000506998	0.00415393
STM14_0849	gltA	Citrate synthase	-0.945031	0.000596124	0.00474399
STM14_4989	rplL	50S ribosomal protein L7/L12	-1.09513	0.00313754	0.0175763
STM14_2962	mntH	Divalent metal cation transporter MntH	-0.947793	0.00285296	0.0163513
STM14_5248	purA	Adenylosuccinate synthetase (AMPSase) (AdSS) (EC 6.3.4.4) (IMP--aspartate ligase)	-0.903603	0.000753345	0.00572955
STM14_2548	yeeX	UPF0265 protein YeeX	-0.816856	0.000431475	0.00368756
STM14_0779	phoL	Putative phosphate starvation-inducible protein	-0.736391	0.00455555	0.0226521
STM14_5122	putative ABC-type bacteriocin/lantibiotic exporterK06148 ABCC-BAC	ATP-binding cassette, subfamily C, bacterial	-0.776864	0.00291599	0.0166595
STM14_0872	ybgF	Cell division coordinator CpoB	-0.765817	0.0037994	0.0198793
STM14_0564	unannotated	unannotated	-0.896832	0.00360519	0.0192544
STM14_1213	ycbG	Macrodomain Ter protein	-0.929669	0.00198596	0.0121966
STM14_0022	unannotated	chitin catabolic process	-0.932251	0.0020304	0.0124061
STM14_3193	unannotated	unannotated	-0.821906	0.00225732	0.0134506
STM14_2659	yehR	Putative lipoprotein	-0.756271	0.00930949	0.039623
STM14_4804	yihD	Putative cytoplasmic protein	-0.935368	0.00122641	0.00827944
STM14_0561	acrR	DNA-binding transcriptional repressor AcrR	-0.850511	0.00124483	0.00837241
STM14_0379	proA	Gamma-glutamyl phosphate reductase (GPR) (EC 1.2.1.41) (Glutamate-5-semialdehyde dehydrogenase) (Glutamyl-gamma-semialdehyde dehydrogenase) (GSA dehydrogenase)	-0.796325	0.00314472	0.0175763
STM14_1224	yccV	Heat shock protein HspQ	-0.809039	0.00164227	0.0104601
STM14_3417	recA	Protein RecA (Recombinase A)	-0.974849	0.00128072	0.00853868
STM14_4715	rho	Transcription termination factor Rho (EC 3.6.4.-) (ATP-dependent helicase Rho)	-0.655131	0.0121302	0.0484269
STM14_4151	rpsG	30S ribosomal protein S7	-0.83834	0.0010785	0.00757893
STM14_2007	fnr	Fumarate/nitrate reduction transcriptional regulator	-0.984971	0.000811856	0.00605951
STM14_4988	rplJ	50S ribosomal protein L10	-0.869222	0.0037355	0.0196591
STM14_2491	TPR repeat-containing proteinK07126 K07126	uncharacterized protein	-0.791614	0.00476689	0.0235406
STM14_2270	unannotated	unannotated	-0.826128	0.00173398	0.0109092
STM14_1408	phoQ	Sensor histidine kinase PhoQ (EC 2.7.13.3)	-0.72365	0.00354769	0.0190427
STM14_4152	rpsL	30S ribosomal protein S12	-0.708199	0.0117203	0.0471559
STM14_1423	exodeoxyribonuclease 8K10906 recE	exodeoxyribonuclease VIII [EC:3.1.11.-]	-0.740087	0.00257245	0.0150792
STM14_4323	prlC	Oligopeptidase A	-0.812954	0.00576674	0.0271753
STM14_3481	sipA	Secreted effector protein	-0.725236	0.00446221	0.022342
STM14_4538	mgtC	Protein MgtC	-0.965243	0.00435064	0.0219051
STM14_2378	fliC	Flagellin	-0.910779	0.00107217	0.00754914
STM14_4084	yhdJ	Methyltransferase (EC 2.1.1.-)	-0.779497	0.00347947	0.0188058
STM14_2991	crr	Glucose-specific PTS system component	-0.943353	0.00207781	0.0126102
STM14_2455	unannotated	unannotated	-0.712186	0.004308	0.0217208
STM14_3247	yfiP	tRNA-uridine aminocarboxypropyltransferase (EC 2.5.1.25)	-0.938557	0.0047636	0.0235406
STM14_0601	sfbB	Methionine import ATP-binding protein MetN (EC 7.4.2.11)	-0.692492	0.00830387	0.0366769
STM14_0642	fimY	Putative regulatory protein	-0.696179	0.00521229	0.0251881
STM14_3058	bepA	Beta-barrel assembly-enhancing protease (EC 3.4.-.-)	-0.797269	0.00169257	0.0107425
STM14_4120	rpsK	30S ribosomal protein S11	-0.910672	0.005143	0.02492
STM14_2010	ynaI	Putative integral membrane protein	-0.743142	0.00348632	0.0188146
STM14_1731	ydhD	Glutaredoxin	-0.974814	0.00208231	0.0126164
STM14_4713	trxA	Thioredoxin	-0.694609	0.00587202	0.0275993
STM14_4823	unannotated	unannotated	-0.861213	0.00345217	0.0187426
STM14_3908	yqjA	Uncharacterized protein	-0.831909	0.00155184	0.0099761
STM14_4114	putative cytoplasmic proteinK09890 arfA	alternative ribosome-rescue factor	-0.693223	0.00480262	0.02362
STM14_3136	cadC	DNA-binding transcriptional activator CadC	-0.66386	0.0118012	0.0473228
STM14_4700	ilvE	Branched-chain-amino-acid aminotransferase (BCAT) (EC 2.6.1.42)	-0.721879	0.00699305	0.0319923
STM14_5448	putative transcriptional regulatorK19505 gfrR	sigma-54 dependent transcriptional regulator, gfr operon transcriptional activator	-0.885185	0.00781999	0.0349332
STM14_2994	ptsJ	Putative regulatory protein	-0.768959	0.0105813	0.0433967
STM14_2186	unannotated	unannotated	-0.716502	0.00945204	0.0400407
STM14_2084	trpH	POLIIIAc domain-containing protein	-0.917519	0.0112294	0.0454852
STM14_0873	hypothetical	Uncharacterized protein	-0.685254	0.011787	0.0473188
STM14_4685	yieP	Putative regulatory protein	-0.786638	0.00619833	0.0289068
STM14_3064	purM	Phosphoribosylformylglycinamidine cyclo-ligase (EC 6.3.3.1) (AIR synthase) (AIRS) (Phosphoribosyl-aminoimidazole synthetase)	-0.804967	0.0082233	0.0363742
STM14_3335	putative transposaseK07483 K07483	transposase	-0.77945	0.0115805	0.0466454
STM14_3937	agaR	AGA operon transcriptional repressor	-0.896818	0.00328546	0.0180275
STM14_1388	ycfR	Putative outer membrane protein	-0.865263	0.00128406	0.00853868
STM14_0732	cspE	Cold shock protein CspE	-0.827076	0.00326929	0.0180019
STM14_3575	csrB	small regulatory RNA CsrB	-0.849942	0.00121373	0.0082401
STM14_0743	ybeD	UPF0250 protein YbeD	-0.635114	0.00990256	0.041318
STM14_1605	ydjM	Uncharacterized protein	-0.758909	0.00775622	0.0347426
STM14_4716	rfe	Undecaprenyl-phosphate alpha-N-acetylglucosaminyl 1-phosphate transferase (EC 2.7.8.33) (UDP-GlcNAc:undecaprenyl-phosphate GlcNAc-1-phosphate transferase) (Undecaprenyl-phosphate GlcNAc-1-phosphate transferase)	-0.775241	0.00165183	0.0105024
STM14_5576	parB	Plasmid partition protein B	-0.828921	0.00437182	0.0219811
STM14_2559	sbcB	Exodeoxyribonuclease I (EC 3.1.11.1)	-0.698918	0.00750827	0.0338765
STM14_1998	putative membrane transporter of cationsK03297 emrE	small multidrug resistance pump	-0.666353	0.00912098	0.0392376
STM14_966	dps	DNA protection during starvation protein (EC 1.16.-.-)	-0.785922	0.00221895	0.0132879
STM14_0861	cydA	Cytochrome d terminal oxidase polypeptide subunit I	-0.94555	0.00526398	0.0253699
STM14_5108	yjbQ	Putative cytoplasmic protein	-0.826872	0.0105354	0.0433069
STM14_4116	yhdN	DUF1992 domain-containing protein	-0.852361	0.00744866	0.0336849
STM14_3629	ygdQ	Putative transport protein	-0.827328	0.00323191	0.0178768
STM14_4109	def	Peptide deformylase (PDF) (EC 3.5.1.88) (Polypeptide deformylase)	-0.879138	0.00377022	0.0197841
STM14_4118	rpoA	DNA-directed RNA polymerase subunit alpha (RNAP subunit alpha) (EC 2.7.7.6) (RNA polymerase subunit alpha) (Transcriptase subunit alpha)	-0.969175	0.00483849	0.023764
STM14_3991	rplU	50S ribosomal protein L21	-0.729588	0.00389905	0.0201665
STM14_5567	unannotated	unannotated	-0.681767	0.00646199	0.0299218
STM14_5519	arcA	Two-component response regulator	-0.771069	0.00382114	0.0199064
STM14_5249	yjeB	HTH-type transcriptional repressor NsrR	-0.778949	0.00381983	0.0199064
STM14_4930	unannotated	unannotated	-0.694813	0.0119545	0.0477781
STM14_1728	unannotated	unannotated	-0.79557	0.00318291	0.0177074
STM14_0871	pal	Peptidoglycan-associated protein	-0.956301	0.00571121	0.0269489
STM14_4910	fpr	Ferredoxin (flavodoxin):NADP(+) oxidoreductase (EC 1.18.1.2) (EC 1.19.1.1) (Ferredoxin--NADP reductase) (Flavodoxin--NADP reductase) (Flavodoxin/ferredoxin--NADP reductase)	-0.897633	0.00929446	0.039623
STM14_1523	unannotated	unannotated	-0.861278	0.0115333	0.0465072
STM14_4471	rfaD	ADP-L-glycero-D-manno-heptose-6-epimerase (EC 5.1.3.20) (ADP-L-glycero-beta-D-manno-heptose-6-epimerase) (ADP-glyceromanno-heptose 6-epimerase) (ADP-hep 6-epimerase) (AGME)	-0.744918	0.00732747	0.0332271
STM14_3301	hypothetical	Uncharacterized protein	-0.940716	0.00975021	0.0409668
STM14_5408	unannotated	unannotated	-0.659699	0.00715294	0.0326409
STM14_5028	metA	Homoserine O-succinyltransferase (HST) (EC 2.3.1.46) (Homoserine transsuccinylase) (HTS)	-0.8271	0.00929346	0.039623
STM14_0492	ybaD	Transcriptional repressor NrdR	-0.722171	0.0049319	0.0240264
STM14_0160	lpxC	UDP-3-O-acyl-N-acetylglucosamine deacetylase (UDP-3-O-acyl-GlcNAc deacetylase) (EC 3.5.1.108) (UDP-3-O-[R-3-hydroxymyristoyl]-N-acetylglucosamine deacetylase)	-0.814321	0.00625488	0.0290953
STM14_1369	acpP	Acyl carrier protein (ACP)	-0.713081	0.00537571	0.0256681
STM14_3223	unannotated	unannotated	-0.683803	0.00687907	0.0315446
STM14_3672	lysS	Lysine--tRNA ligase (EC 6.1.1.6) (Lysyl-tRNA synthetase) (LysRS)	-0.816867	0.0112161	0.0454828
STM14_1814	speG	Spermidine N1-acetyltransferase	-0.639598	0.00953246	0.0402733
STM14_2423	umuD	DNA polymerase V subunit UmuD	-0.725592	0.00883341	0.0383668
STM14_0906	acrZ	Multidrug efflux pump accessory protein AcrZ (AcrAB-TolC multidrug efflux pump accessory protein AcrZ) (Acridine resistance protein Z)	-0.74838	0.0087613	0.0381687
STM14_4661	atpD	ATP synthase subunit beta (EC 7.1.2.2) (ATP synthase F1 sector subunit beta) (F-ATPase subunit beta)	-0.830385	0.00980745	0.0410161
STM14_4320	uspA	Universal stress protein	-0.831592	0.0104336	0.0430349
STM14_4536	mgtB	Magnesium-transporting ATPase, P-type 1 (EC 7.2.2.14) (Mg(2+) transport ATPase, P-type 1)	-0.868094	0.00907513	0.0391624
STM14_4119	rpsD	30S ribosomal protein S4	-0.814693	0.00865229	0.0378998
STM14_0760	unannotated	nucleic acid-templated transcription	-0.683048	0.012494	0.0497688
STM14_0522	cyoB	Cytochrome bo(3) ubiquinol oxidase subunit 1 (EC 7.1.1.3) (Cytochrome o ubiquinol oxidase subunit 1) (Oxidase bo(3) subunit 1) (Ubiquinol oxidase polypeptide I) (Ubiquinol oxidase subunit 1)	-0.702058	0.0106688	0.0436561
STM14_1432	unannotated	unannotated	-0.649266	0.0109295	0.0444203
STM14_3727	unannotated	nucleic acid-templated transcription	-0.756715	0.0092227	0.039472
STM14_3268	pheA	Bifunctional chorismate mutase/prephenate dehydratase (EC 4.2.1.51) (EC 5.4.99.5) (Chorismate mutase) (Chorismate mutase-prephenate dehydratase) (Prephenate dehydratase) (p-protein)	-0.719672	0.00859783	0.037707
STM14_4123	secY	Protein translocase subunit SecY	-0.733988	0.0112598	0.0455105
STM14_1687	ssrA	Histidine kinase (EC 2.7.13.3)	-1.74227	1.88e-07	5.69e-06
STM14_4974	birA	Bifunctional ligase/repressor BirA (Biotin operon repressor) (Biotin--[acetyl-CoA-carboxylase] ligase) (EC 6.3.4.15) (Biotin--protein ligase) (Biotin-[acetyl-CoA carboxylase] synthetase)	0.648211	0.00980282	0.0410161
STM14_3986	dacB	D-alanyl-D-alanine carboxypeptidase/endopeptidase	0.667251	0.00906733	0.0391624
STM14_1125	ycbB	Uncharacterized protein	0.668116	0.0107317	0.0438636
STM14_3603	mltA	Membrane-bound lytic murein transglycosylase A (EC 4.2.2.n1) (Murein hydrolase A)	0.679128	0.0122197	0.0487299
STM14_5245	hflC	Protein HflC	0.679403	0.00702377	0.0320921
STM14_2106	oppF	Oligopeptide transport protein	0.681532	0.00720933	0.0328152
STM14_4778	ubiB	Probable protein kinase UbiB (EC 2.7.-.-) (Ubiquinone biosynthesis protein UbiB)	0.687276	0.00873261	0.0381687
STM14_3885	gcp	tRNA N6-adenosine threonylcarbamoyltransferase (EC 2.3.1.234) (N6-L-threonylcarbamoyladenine synthase) (t(6)A synthase) (t(6)A37 threonylcarbamoyladenosine biosynthesis protein TsaD) (tRNA threonylcarbamoyladenosine biosynthesis protein TsaD)	0.688796	0.0106275	0.0435365
STM14_2318	yecP	tRNA U34 carboxymethyltransferase (EC 2.5.1.-)	0.693698	0.00954411	0.0402733
STM14_992	yliB	Putative ABC transporter periplasmic binding protein	0.694749	0.00979379	0.0410161
STM14_2892	unannotated	unannotated	0.699633	0.00654801	0.0302635
STM14_4963	yijD	Uncharacterized protein	0.700493	0.00616267	0.0287778
STM14_4841	rbn	UPF0761 membrane protein YihY	0.700546	0.00996577	0.0415337
STM14_5164	basR	DNA-binding transcriptional regulator BasR	0.700587	0.0077055	0.0345932
STM14_2810	ubiG	Ubiquinone biosynthesis O-methyltransferase (2-polyprenyl-6-hydroxyphenol methylase) (EC 2.1.1.222) (3-demethylubiquinone 3-O-methyltransferase) (EC 2.1.1.64)	0.701606	0.00756694	0.0340135
STM14_4652	pstS	Phosphate-binding protein PstS	0.702414	0.00832225	0.0366769
STM14_1788	pntB	NAD(P) transhydrogenase subunit beta (EC 7.1.1.1) (Nicotinamide nucleotide transhydrogenase subunit beta)	0.704409	0.00890131	0.0385688
STM14_4717	wzzE	ECA polysaccharide chain length modulation protein	0.705574	0.00639982	0.0296929
STM14_5461	yjjP	ThrE domain-containing protein	0.706344	0.0119533	0.0477781
STM14_3609	recB	RecBCD enzyme subunit RecB (EC 3.1.11.5) (Exonuclease V subunit RecB) (ExoV subunit RecB) (Helicase/nuclease RecBCD subunit RecB)	0.708055	0.0108596	0.0442859
STM14_4744	cyaY	Iron-sulfur cluster assembly protein CyaY	0.708988	0.0058885	0.0276387
STM14_5231	orn	Oligoribonuclease (EC 3.1.-.-)	0.711837	0.00778081	0.0348013
STM14_3161	rnc	Ribonuclease 3 (EC 3.1.26.3) (Ribonuclease III) (RNase III)	0.712004	0.00556367	0.0264256
STM14_2928	mnmC	tRNA 5-methylaminomethyl-2-thiouridine biosynthesis bifunctional protein MnmC (tRNA mnm(5)s(2)U biosynthesis bifunctional protein) [Includes: tRNA (mnm(5)s(2)U34)-methyltransferase (EC 2.1.1.61); FAD-dependent cmnm(5)s(2)U34 oxidoreductase (EC 1.5.-.-)]	0.712484	0.00832109	0.0366769
STM14_0688	fepC	Iron-enterobactin transporter ATP-binding protein	0.715016	0.00548078	0.0260662
STM14_2954	yfdZ	Aminotransferase	0.715063	0.00402892	0.0206018
STM14_2942	fadL	Long-chain fatty acid transport protein (Outer membrane FadL protein) (Outer membrane flp protein)	0.715212	0.00589574	0.0276387
STM14_3162	lepB	Signal peptidase I (EC 3.4.21.89)	0.715426	0.00873832	0.0381687
STM14_0272	rnhB	Ribonuclease HII (RNase HII) (EC 3.1.26.4)	0.71655	0.0101816	0.0422848
STM14_0075	dapB	4-hydroxy-tetrahydrodipicolinate reductase (HTPA reductase) (EC 1.17.1.8)	0.717859	0.00930218	0.039623
STM14_4777	yigP	Ubiquinone biosynthesis accessory factor UbiJ	0.718864	0.00876093	0.0381687
STM14_2628	baeS	Histidine kinase (EC 2.7.13.3)	0.721176	0.00916488	0.0393326
STM14_3596	gcvA	DNA-binding transcriptional activator GcvA	0.726986	0.0103628	0.0428906
STM14_2675	yohC	Putative transport protein	0.727317	0.00954663	0.0402733
STM14_5209	yjeI	Putative outer membrane lipoprotein	0.729999	0.00267276	0.0154827
STM14_1511	unannotated	unannotated	0.730146	0.00843842	0.037053
STM14_1122	mukF	Chromosome partition protein MukF	0.732132	0.0112609	0.0455105
STM14_2105	putative voltage-gated potassium channelK10716 kch	voltage-gated potassium channel	0.734888	0.00674083	0.0310354
STM14_3708	fba	Fructose-bisphosphate aldolase (FBP aldolase) (EC 4.1.2.13)	0.734921	0.00347815	0.0188058
STM14_3804	yghU	Putative glutathione S-transferase YghU	0.740273	0.00833323	0.0366804
STM14_3237	nadB	L-aspartate oxidase (EC 1.4.3.16)	0.740675	0.005328	0.0255758
STM14_4896	ydeV	Autoinducer-2 kinase (AI-2 kinase) (EC 2.7.1.189)	0.747598	0.00328303	0.0180275
STM14_2914	accD	Acetyl-coenzyme A carboxylase carboxyl transferase subunit beta (ACCase subunit beta) (Acetyl-CoA carboxylase carboxyltransferase subunit beta) (EC 2.1.3.15)	0.750161	0.00452868	0.0225496
STM14_4785	yigC	3-octaprenyl-4-hydroxybenzoate carboxy-lyase (EC 4.1.1.98) (Polyprenyl p-hydroxybenzoate decarboxylase)	0.750313	0.00784168	0.0349867
STM14_5481	ytjA	UPF0391 membrane protein YtjA	0.75352	0.0104333	0.0430349
STM14_0213	panD	Aspartate 1-decarboxylase (EC 4.1.1.11) (Aspartate alpha-decarboxylase) [Cleaved into: Aspartate 1-decarboxylase beta chain; Aspartate 1-decarboxylase alpha chain]	0.757034	0.00884557	0.0383734
STM14_3915	yqjG	Putative glutathione S-transferase	0.758315	0.00719324	0.0327834
STM14_2340	flhC	Flagellar transcriptional regulator FlhC	0.760689	0.00738992	0.0334682
STM14_5297	ytfN	Putative periplasmic protein	0.761405	0.00475119	0.0235275
STM14_3701	rpiA	Ribose-5-phosphate isomerase A (EC 5.3.1.6) (Phosphoriboisomerase A) (PRI)	0.764318	0.00362551	0.0193343
STM14_3705	yggE	Uncharacterized protein	0.768706	0.00353627	0.0190427
STM14_4458	putative permeaseK03535 gudP	MFS transporter, ACS family, glucarate transporter	0.771492	0.00344418	0.0187274
STM14_0228	fhuA	Ferrichrome outer membrane transporter	0.77154	0.00797054	0.0354738
STM14_1525	aadA	Aminoglycoside (3'') (9) adenylyltransferase (EC 2.7.7.47)	0.77252	0.00279941	0.016147
STM14_1453	bacteriophage lysis proteinK14744 rzpD	prophage endopeptidase [EC:3.4.-.-]	0.772881	0.00906336	0.0391624
STM14_4817	glnG	DNA-binding transcriptional regulator NtrC (Nitrogen regulation protein NR(I))	0.775304	0.00565551	0.0267912
STM14_4062	tldD	Protease TldD	0.778898	0.00205259	0.0124782
STM14_4327	gor	Glutathione reductase	0.780327	0.00197989	0.01218
STM14_5239	amiB	N-acetylmuramoyl-L-alanine amidase (EC 3.5.1.28)	0.780954	0.00444429	0.0222833
STM14_4735	hemX	Putative uroporphyrinogen III C-methyltransferase	0.781073	0.00839107	0.03689
STM14_3163	lepA	Elongation factor 4 (EF-4) (EC 3.6.5.n1) (Ribosomal back-translocase LepA)	0.781485	0.00312751	0.0175618
STM14_5289	cysQ	3'(2'),5'-bisphosphate nucleotidase CysQ (EC 3.1.3.7) (3'(2'),5-bisphosphonucleoside 3'(2')-phosphohydrolase) (3'-phosphoadenosine 5'-phosphate phosphatase) (PAP phosphatase)	0.784323	0.00203748	0.0124124
STM14_1277	unannotated	unannotated	0.790228	0.00379863	0.0198793
STM14_4684	yieO	Putative tranport protein	0.790483	0.0105693	0.0433967
STM14_2096	putative ferredoxinK06940 K06940	uncharacterized protein	0.790844	0.00646576	0.0299218
STM14_1968	alcohol dehydrogenase class IIIK00121 frmA	S-(hydroxymethyl)glutathione dehydrogenase / alcohol dehydrogenase [EC:1.1.1.284 1.1.1.1]	0.795577	0.00354866	0.0190427
STM14_1218	yccS	Putative transporter	0.798813	0.00250727	0.014721
STM14_5176	dcuR	Transcriptional regulatory protein	0.79904	0.00373238	0.0196591
STM14_4752	uvrD	DNA helicase (EC 3.6.4.12)	0.799435	0.00519144	0.025121
STM14_1088	serS	Serine--tRNA ligase (EC 6.1.1.11) (Seryl-tRNA synthetase) (SerRS) (Seryl-tRNA(Ser/Sec) synthetase)	0.800704	0.00259169	0.0151427
STM14_5369	yjgM	Putative acetyltransferase	0.801447	0.00339817	0.0185331
STM14_4258	glgB	1,4-alpha-glucan branching enzyme GlgB (EC 2.4.1.18) (1,4-alpha-D-glucan:1,4-alpha-D-glucan 6-glucosyl-transferase) (Alpha-(1->4)-glucan branching enzyme) (Glycogen branching enzyme) (BE)	0.801924	0.00387455	0.0201265
STM14_2713	cirA	Colicin I receptor	0.806172	0.00638438	0.0296594
STM14_2746	bcr	Bcr/CflA family efflux transporter	0.809685	0.0113623	0.0458691
STM14_3948	yraO	DnaA initiator-associating protein DiaA	0.810052	0.00570252	0.0269431
STM14_4001	yrbF	Putative ABC transporter ATP-binding protein YrbF	0.811767	0.00394185	0.0203005
STM14_1084	ftsK	DNA translocase FtsK	0.813176	0.00910586	0.0392194
STM14_1753	ydgQ	Ion-translocating oxidoreductase complex subunit E (EC 7.-.-.-) (Rsx electron transport complex subunit E)	0.818531	0.00725501	0.0329815
STM14_1800	bioD_2	ATP-dependent dethiobiotin synthetase BioD (EC 6.3.3.3) (DTB synthetase) (DTBS) (Dethiobiotin synthase)	0.820027	0.00373041	0.0196591
STM14_4309	yhhS	Uncharacterized MFS-type transporter YhhS	0.820081	0.010477	0.0431158
STM14_4923	priA	Primosomal protein N' (EC 3.6.4.-) (ATP-dependent helicase PriA)	0.820326	0.00267565	0.0154827
STM14_3611	recC	RecBCD enzyme subunit RecC (EC 3.1.11.5) (Exonuclease V subunit RecC) (ExoV subunit RecC) (Helicase/nuclease RecBCD subunit RecC)	0.822013	0.00139647	0.00915326
STM14_4440	selB	SelB translation factor (Selenocysteine-specific elongation factor)	0.824376	0.00149103	0.00968495
STM14_930	moaA	GTP 3',8-cyclase (EC 4.1.99.22) (Molybdenum cofactor biosynthesis protein A)	0.827448	0.00201206	0.0123149
STM14_0274	accA	Acetyl-coenzyme A carboxylase carboxyl transferase subunit alpha (ACCase subunit alpha) (Acetyl-CoA carboxylase carboxyltransferase subunit alpha) (EC 2.1.3.15)	0.831667	0.0022128	0.0132731
STM14_1806	ynfI	Tat proofreading chaperone DmsD (DMSO reductase maturation protein) (Twin-arginine leader-binding protein DmsD)	0.832227	0.00187681	0.0116453
STM14_4702	ilvA	L-threonine dehydratase (EC 4.3.1.19) (Threonine deaminase)	0.832292	0.00755476	0.0340012
STM14_5405	unannotated	unannotated	0.834122	0.00316121	0.0176139
STM14_0500	dxs	1-deoxy-D-xylulose-5-phosphate synthase (EC 2.2.1.7) (1-deoxyxylulose-5-phosphate synthase) (DXP synthase) (DXPS)	0.834467	0.000873658	0.00638236
STM14_3891	yqjH	Putative transporter	0.839188	0.00315995	0.0176139
STM14_4779	tatA	Sec-independent protein translocase protein TatA	0.841144	0.00211914	0.0127965
STM14_0003	thrB	Homoserine kinase (HK) (HSK) (EC 2.7.1.39)	0.841277	0.00294589	0.0168037
STM14_3082	ratB	Putative outer membrane protein	0.841483	0.00140938	0.00922107
STM14_5376	yjgQ	Putative permease	0.847447	0.00314164	0.0175763
STM14_0254	glnD	Bifunctional uridylyltransferase/uridylyl-removing enzyme (UTase/UR) (Bifunctional [protein-PII] modification enzyme) (Bifunctional nitrogen sensor protein) [Includes: [Protein-PII] uridylyltransferase (PII uridylyltransferase) (UTase) (EC 2.7.7.59); [Protein-PII]-UMP uridylyl-removing enzyme (UR) (EC 3.1.4.-)]	0.850724	0.00458754	0.0227797
STM14_0569	dnaX	DNA polymerase III subunit gamma/tau (EC 2.7.7.7)	0.852519	0.00135509	0.00893074
STM14_1483	sspH1	E3 ubiquitin-protein ligase SspH1 (EC 2.3.2.27) (RING-type E3 ubiquitin transferase SspH1) (Salmonella secreted protein H1) (Secreted effector protein SspH1)	0.853224	0.00112649	0.00784035
STM14_4029	nanT	Sialic acid transporter NanT (Sialic acid permease) (Sialic acid/H(+) symporter)	0.856123	0.00908177	0.0391624
STM14_1824	ydfH	Putative regulatory protein	0.858726	0.00489303	0.0238693
STM14_4780	tatB	Sec-independent protein translocase protein TatB	0.861438	0.00125266	0.00840941
STM14_3142	yfhG	Uncharacterized protein	0.861523	0.00305089	0.017212
STM14_1045	orfB	UPF0145 protein YbjQ	0.863926	0.000963381	0.0068772
STM14_2414	dcm	Cytosine-specific methyltransferase (EC 2.1.1.37)	0.867668	0.000955675	0.0068587
STM14_2948	pgtB	Histidine kinase (EC 2.7.13.3)	0.870337	0.0104077	0.0430273
STM14_3913	yqjK	Putative inner membrane protein	0.870554	0.00119326	0.00813175
STM14_5251	yjfH	23S rRNA (guanosine-2'-O-)-methyltransferase RlmB (EC 2.1.1.185) (23S rRNA (guanosine2251 2'-O)-methyltransferase) (23S rRNA Gm2251 2'-O-methyltransferase)	0.870721	0.00146742	0.00954882
STM14_1840	ydeA	Probable sugar efflux transporter	0.872343	0.00442942	0.0222396
STM14_1095	ycaM	Putative amino-acid transporter	0.875177	0.00622918	0.0290132
STM14_2335	cheW	Chemotaxis protein CheW	0.8767	0.0118604	0.0475073
STM14_1105	serC	Phosphoserine aminotransferase (EC 2.6.1.52) (Phosphohydroxythreonine aminotransferase) (PSAT)	0.878354	0.00396187	0.0203745
STM14_4344	yhjE	Putative transport protein	0.880412	0.00478185	0.02355
STM14_5301	ppa	Inorganic pyrophosphatase (EC 3.6.1.1) (Pyrophosphate phospho-hydrolase) (PPase)	0.883013	0.00955165	0.0402733
STM14_2237	yebU	Ribosomal RNA small subunit methyltransferase F (EC 2.1.1.178) (16S rRNA m5C1407 methyltransferase) (rRNA (cytosine-C(5)-)-methyltransferase RsmF)	0.884617	0.0038865	0.0201305
STM14_4257	glgX	Glycogen debranching enzyme (EC 3.2.1.196) (Limit dextrin alpha-1,6-maltotetraose-hydrolase)	0.886006	0.00214603	0.0129156
STM14_1270	agp	Glucose-1-phosphatase/inositol phosphatase	0.887889	0.00121758	0.00825067
STM14_3461	sitD	Putative permease	0.888387	0.0102784	0.0425904
STM14_4004	yrbI	3-deoxy-D-manno-octulosonate 8-phosphate phosphatase KdsC (EC 3.1.3.45) (KDO 8-P phosphatase)	0.889191	0.00282439	0.0162391
STM14_4840	yihX	Phosphatase	0.890303	0.000958966	0.00685927
STM14_0226	mrcB	Penicillin-binding protein 1B (PBP-1b) (PBP1b) (Murein polymerase)	0.892035	0.000445408	0.00376041
STM14_4057	yhcO	Putative cytoplasmic protein	0.893187	0.00937358	0.039755
STM14_0699	cstA	Carbon starvation protein	0.895181	0.000568834	0.00454689
STM14_2842	pmrD	Polymyxin resistance protein B	0.895763	0.00327081	0.0180019
STM14_4007	yhbG	Lipopolysaccharide export system ATP-binding protein LptB	0.896363	0.003206	0.017781
STM14_4197	damX	Cell division protein DamX	0.901591	0.00329754	0.0180663
STM14_3831	yqhD	Putative alcohol dehydrogenase	0.902759	0.000889487	0.00646492
STM14_5193	phoN	Acid phosphatase (EC 3.1.3.2)	0.903981	0.00346844	0.0188026
STM14_4591	dsdA	D-serine dehydratase (EC 4.3.1.18) (D-serine deaminase) (DSD)	0.90527	0.00560504	0.0265871
STM14_0223	hrpB	ATP-dependent RNA helicase HrpB	0.906709	0.000939402	0.00675957
STM14_2893	yfcE	Phosphoesterase (EC 3.1.4.-)	0.910819	0.00169571	0.0107435
STM14_1375	ycfH	Putative metallodependent hydrolase	0.914147	0.00270566	0.0156312
STM14_0471	phoR	Phosphate regulon sensor protein PhoR (EC 2.7.13.3)	0.914833	0.00072414	0.00554252
STM14_1901	unannotated	nucleic acid-templated transcription	0.91507	0.00031403	0.0028806
STM14_3675	dsbC	Thiol:disulfide interchange protein	0.916126	0.00418876	0.0212683
STM14_4904	yneC	(4S)-4-hydroxy-5-phosphonooxypentane-2,3-dione isomerase (EC 5.3.1.32) (Autoinducer 2-degrading protein LsrG) (AI-2-degrading protein LsrG) (Phospho-(S)-4,5-dihydroxy-2,3-pentanedione isomerase) (Phospho-AI-2 isomerase)	0.917569	0.00452325	0.0225496
STM14_0470	phoB	Phosphate regulon transcriptional regulatory protein PhoB	0.920317	0.000328349	0.00297412
STM14_5089	malM	Maltose regulon periplasmic protein	0.927691	0.00474032	0.023506
STM14_4603	yidR	Putative cytoplasmic protein	0.929952	0.00302687	0.0171033
STM14_5304	mpl	UDP-N-acetylmuramate--L-alanyl-gamma-D-glutamyl-meso-2,6-diaminoheptandioate ligase (EC 6.3.2.45) (Murein peptide ligase) (UDP-N-acetylmuramate:L-alanyl-gamma-D-glutamyl-meso-diaminopimelate ligase)	0.936868	0.000755177	0.00573139
STM14_991	yliA	Glutathione transporter ATP-binding protein	0.93751	0.00915813	0.0393326
STM14_0631	ybcJ	S4 RNA-binding domain-containing protein	0.938026	0.00245046	0.0144345
STM14_5466	fhuF	Ferric iron reductase involved in ferric hydroximate transport	0.93817	0.00878113	0.0381857
STM14_5151	gltP	Proton/glutamate-aspartate symporter	0.940687	0.00105055	0.00742596
STM14_3602	ygdL	Putative enzyme	0.940892	0.00225423	0.0134506
STM14_3420	mltB	Murein hydrolase B	0.944351	0.00285839	0.0163564
STM14_4312	nikR	Nickel-responsive regulator	0.946173	0.0108922	0.0443688
STM14_4763	rhtB	Homoserine/homoserine lactone efflux protein	0.949618	0.000641528	0.00504958
STM14_1563	yeaD	Putative glucose-6-phosphate 1-epimerase (EC 5.1.3.15)	0.950294	0.00173175	0.0109092
STM14_4391	yiaC	N-acetyltransferase domain-containing protein	0.950884	0.00299494	0.0170296
STM14_4455	putative transcriptional regulatorK06145 gntR	LacI family transcriptional regulator, gluconate utilization system Gnt-I transcriptional repressor	0.954877	0.000531294	0.00432351
STM14_1378	fhuE	Ferric-rhodotorulic acid outer membrane transporter	0.955197	0.00241329	0.0142388
STM14_3051	nlpB	Outer membrane protein assembly factor BamC	0.960403	0.000823442	0.00612063
STM14_0605	allA	Ureidoglycolate lyase (EC 4.3.2.3) (Ureidoglycolatase)	0.961096	0.00745645	0.0336849
STM14_1124	mukB	Chromosome partition protein MukB (Structural maintenance of chromosome-related protein)	0.961957	0.000216607	0.00212193
STM14_5569	putative carbonic anhydraseK01673 cynT	carbonic anhydrase [EC:4.2.1.1]	0.964392	0.000555807	0.00448252
STM14_1373	tdk_1	Thymidylate kinase (EC 2.7.4.9) (dTMP kinase)	0.965534	0.00197321	0.0121597
STM14_3093	hisS	Histidine--tRNA ligase (EC 6.1.1.21) (Histidyl-tRNA synthetase) (HisRS)	0.965882	0.000475081	0.00394624
STM14_4765	yigL	Putative sugar phosphatase	0.968389	0.00732297	0.0332271
STM14_0462	yaiE	Pyrimidine/purine nucleoside phosphorylase (EC 2.4.2.1) (EC 2.4.2.2) (Adenosine phosphorylase) (Cytidine phosphorylase) (Guanosine phosphorylase) (EC 2.4.2.15) (Inosine phosphorylase) (Thymidine phosphorylase) (EC 2.4.2.4) (Uridine phosphorylase) (EC 2.4.2.3) (Xanthosine phosphorylase)	0.968637	0.000992046	0.00706784
STM14_1722	ydhE	Multidrug resistance protein MdtK (Multidrug-efflux transporter)	0.96869	0.000541889	0.00438007
STM14_5498	smp	Uncharacterized protein	0.968715	0.00486087	0.0238134
STM14_1058	ybjY	Macrolide transporter subunit MacA	0.978853	0.000137693	0.00148174
STM14_2903	ubiX	Flavin prenyltransferase UbiX (EC 2.5.1.129)	0.981354	0.000615319	0.00488596
STM14_1048	ybjT	Putative nucleoside-diphosphate-sugar epimerase	0.985391	0.000350142	0.00311669
STM14_4773	dlhH	Putative dienelactone hydrolase	0.988295	0.00397885	0.0204327
STM14_1049	ltaA	L-threonine aldolase	0.989013	0.000442366	0.00374349
STM14_4389	yhjY	Putative lipase	0.989079	0.000778507	0.00585912
STM14_0095	unannotated	unannotated	0.989358	0.00568415	0.0268915
STM14_3105	putative inner membrane lipoproteinK06894 yfhM	alpha-2-macroglobulin	0.991057	0.000229248	0.00221565
STM14_3083	ratA	Putative outer membrane protein	0.993171	0.000179882	0.00183185
STM14_3594	ygdE	Ribosomal RNA large subunit methyltransferase M (EC 2.1.1.186) (23S rRNA (cytidine2498-2'-O)-methyltransferase) (23S rRNA 2'-O-ribose methyltransferase RlmM)	0.99442	0.000339052	0.00304051
STM14_3756	yggX	Probable Fe(2+)-trafficking protein	0.995033	0.00486557	0.0238134
STM14_2741	yejB	Putative ABC-type dipeptide/oligopeptide/nickel transport system permease	0.99658	0.000169117	0.0017419
STM14_1746	pdxH	Pyridoxine/pyridoxamine 5'-phosphate oxidase (EC 1.4.3.5) (PNP/PMP oxidase) (PNPOx) (Pyridoxal 5'-phosphate synthase)	1.00164	0.000401702	0.00348109
STM14_1391	mfd	Transcription-repair-coupling factor (TRCF) (EC 3.6.4.-)	1.00232	0.000127568	0.00138937
STM14_0273	dnaE	DNA polymerase III subunit alpha (EC 2.7.7.7)	1.00339	6.89e-05	0.00083027
STM14_3351	unannotated	unannotated	1.00464	0.000578559	0.00461439
STM14_0674	nfnB	Dihydropteridine reductase	1.00752	0.00137491	0.00903132
STM14_4348	kdgK	Ketodeoxygluconokinase	1.00837	0.00686379	0.031521
STM14_1674	orf32	Putative proline iminopeptidase	1.0088	0.0016369	0.0104601
STM14_1635	aroH	Phospho-2-dehydro-3-deoxyheptonate aldolase (EC 2.5.1.54)	1.01194	0.00122494	0.00827944
STM14_4358	bcsA	Cellulose synthase catalytic subunit [UDP-forming] (EC 2.4.1.12)	1.01301	0.000415673	0.00357637
STM14_1839	marC	UPF0056 inner membrane protein	1.01366	0.000723226	0.00554252
STM14_4006	yhbN	Lipopolysaccharide export system protein LptA	1.01786	0.000541029	0.00438007
STM14_0881	pnuC	Nicotinamide riboside transporter PnuC	1.02033	0.000680514	0.00528718
STM14_2648	thiM	Hydroxyethylthiazole kinase (EC 2.7.1.50) (4-methyl-5-beta-hydroxyethylthiazole kinase) (TH kinase) (Thz kinase)	1.02133	0.000206527	0.00205105
STM14_5082	malF	Maltose/maltodextrin transport system permease protein	1.02195	0.00248521	0.0146153
STM14_0545	mdlB	Putative multidrug transporter membrane\ATP-binding component	1.02253	0.00113563	0.00787296
STM14_5363	yjgK	Putative cytoplasmic protein	1.02541	0.000114407	0.00126009
STM14_3597	ygdI	Putative lipoprotein	1.02773	0.00300304	0.0170488
STM14_4445	mtlR	Mannitol repressor protein	1.03024	0.000487125	0.00403698
STM14_0666	apeE	Outer membrane esterase	1.03063	0.000185607	0.00187426
STM14_2773	putative outer membrane proteinK12976 pagL	lipid A 3-O-deacylase [EC:3.1.1.-]	1.03561	0.00122882	0.00828019
STM14_4632	dnaA	Chromosomal replication initiator protein DnaA	1.0442	0.00298886	0.0170219
STM14_0149	murE	UDP-N-acetylmuramoyl-L-alanyl-D-glutamate--2,6-diaminopimelate ligase (EC 6.3.2.13) (Meso-A2pm-adding enzyme) (Meso-diaminopimelate-adding enzyme) (UDP-MurNAc-L-Ala-D-Glu:meso-diaminopimelate ligase) (UDP-MurNAc-tripeptide synthetase) (UDP-N-acetylmuramyl-tripeptide synthetase)	1.04666	0.000956984	0.0068587
STM14_3537	cysC	Adenylyl-sulfate kinase (EC 2.7.1.25) (APS kinase) (ATP adenosine-5'-phosphosulfate 3'-phosphotransferase) (Adenosine-5'-phosphosulfate kinase)	1.04718	0.00546047	0.026004
STM14_5290	ytfJ	Putative transcriptional regulator	1.04917	0.00422511	0.0214227
STM14_4668	atpI	F0F1 ATP synthase subunit I	1.05065	0.000521344	0.00425214
STM14_5563	spvA	Outer membrane protein	1.05388	0.00504127	0.024493
STM14_3352	virK	Virulence protein	1.05643	6.74e-05	0.000819101
STM14_0467	sbcC	Nuclease SbcCD subunit C	1.05967	0.00203831	0.0124124
STM14_1937	unannotated	unannotated	1.061	0.000137408	0.00148174
STM14_1554	unannotated	unannotated	1.0704	0.00370499	0.0196095
STM14_0176	ampE	Regulatory protein AmpE	1.07073	0.000447229	0.00376696
STM14_0681	entD	4'-phosphopantetheinyl transferase EntD (Enterobactin synthase component D) (Enterochelin synthase D)	1.07399	0.000495052	0.0040826
STM14_4276	ggt	Gamma-glutamyltranspeptidase periplasmic	1.07525	0.000736607	0.00562599
STM14_0914	hutG	Formimidoylglutamase (EC 3.5.3.8) (Formiminoglutamase) (Formiminoglutamate hydrolase)	1.07813	0.000113658	0.00125714
STM14_0059	ispH	4-hydroxy-3-methylbut-2-enyl diphosphate reductase (HMBPP reductase) (EC 1.17.7.4)	1.07883	4.56e-05	0.000601363
STM14_5139	actP	Cation/acetate symporter ActP (Acetate permease) (Acetate transporter ActP)	1.08087	0.00117508	0.00806891
STM14_5037	pepE	Peptidase E (EC 3.4.13.21) (Alpha-aspartyl dipeptidase) (Asp-specific dipeptidase) (Dipeptidase E)	1.08279	0.0092302	0.039472
STM14_4459	cysE	Serine acetyltransferase (EC 2.3.1.30)	1.08761	9.23e-05	0.00104933
STM14_4786	fre	FMN reductase	1.09004	0.000274909	0.00259635
STM14_4305	tcp	Methyl-accepting transmembrane citrate/phenol chemoreceptor	1.09352	0.000114649	0.00126009
STM14_4364	yhjU	Putative inner membrane protein	1.09757	0.00374174	0.0196632
STM14_5163	basS	Histidine kinase (EC 2.7.13.3)	1.10803	3.53e-05	0.000492239
STM14_0560	acrA	Acridine efflux pump	1.11071	0.000440247	0.00374278
STM14_5213	yjeK	EF-P post-translational modification enzyme B (L-lysine 2,3-aminomutase)	1.11451	3.93e-05	0.000534183
STM14_3617	thyA	Thymidylate synthase (TS) (TSase) (EC 2.1.1.45)	1.11484	0.00380513	0.0198804
STM14_0255	map	Methionine aminopeptidase (MAP) (MetAP) (EC 3.4.11.18) (Peptidase M)	1.11525	6.33e-05	0.000778525
STM14_4397	yiaF	Putative outer membrane lipoprotein	1.11958	6.75e-05	0.000819101
STM14_3565	rumA	23S rRNA (uracil(1939)-C(5))-methyltransferase RlmD (EC 2.1.1.190) (23S rRNA(m5U1939)-methyltransferase)	1.12266	4.46e-05	0.000590667
STM14_1795	asr	Acid shock protein	1.12477	0.00257989	0.0150982
STM14_0452	yaiB	Anti-adapter protein IraP	1.12773	7.6e-05	0.000892054
STM14_2849	elaB	Uncharacterized protein	1.1324	0.00659005	0.0304188
STM14_2913	folC	Dihydrofolate synthase/folylpolyglutamate synthase	1.13267	1.51e-05	0.000241333
STM14_2239	unannotated	unannotated	1.13348	0.00115986	0.00799484
STM14_5076	yjbE	Putative outer membrane protein	1.14165	0.0053231	0.0255758
STM14_0559	acrB	Efflux pump membrane transporter	1.149	2.06e-05	0.000312582
STM14_0821	kdpE	DNA-binding transcriptional activator KdpE	1.14973	0.000241786	0.00233058
STM14_4734	hemY	Putative protoheme IX biogenesis protein	1.15312	6.35e-05	0.000778525
STM14_5156	lpxO	Putative dioxygenase	1.1541	3.43e-05	0.000480529
STM14_3869	ribB	3,4-dihydroxy-2-butanone 4-phosphate synthase (DHBP synthase) (EC 4.1.99.12)	1.15443	0.00423893	0.0214325
STM14_4164	yheS	Putative ABC transporter ATP-binding protein	1.15565	4.84e-05	0.000631784
STM14_4905	ribulose-phosphate 3-epimeraseK01783 rpe	ribulose-phosphate 3-epimerase [EC:5.1.3.1]	1.15587	7.25e-05	0.000862158
STM14_5205	yjeH	Inner membrane protein YjeH	1.17191	5.64e-05	0.000717836
STM14_0919	bioA	Adenosylmethionine-8-amino-7-oxononanoate aminotransferase (EC 2.6.1.62) (7,8-diamino-pelargonic acid aminotransferase) (DAPA AT) (DAPA aminotransferase) (7,8-diaminononanoate synthase) (DANS) (Diaminopelargonic acid synthase)	1.17783	5.44e-05	0.000700918
STM14_5240	mutL	DNA mismatch repair protein MutL	1.17892	0.000171327	0.00175964
STM14_4271	yhhY	Putative acetyltransferase YhhY	1.18045	0.00126255	0.00846001
STM14_2028	ycjI	Murein peptide amidase A (EC 3.4.17.-) (Gamma-D-Glu-Dap amidase) (Zinc metallocarboxypeptidase MpaA)	1.18215	7.79e-05	0.000911429
STM14_3949	yraP	Uncharacterized protein	1.1844	0.000561277	0.00450647
STM14_0628	unannotated	unannotated	1.19047	0.00103305	0.00733097
STM14_1582	argD_1	Succinylornithine transaminase (EC 2.6.1.81) (Succinylornithine aminotransferase)	1.19474	0.00787597	0.0350962
STM14_5504	trpR	Trp operon repressor	1.19584	0.00416737	0.0211895
STM14_0547	amtB	Ammonium transporter	1.20783	0.000206225	0.00205105
STM14_0579	ybaL	Putative cation:proton antiport protein	1.20986	3.08e-06	6.17e-05
STM14_5483	yjjV	Putative deoxyribonuclease YjjV	1.21308	0.00039757	0.00346193
STM14_3529	pcm	Protein-L-isoaspartate O-methyltransferase (EC 2.1.1.77) (L-isoaspartyl protein carboxyl methyltransferase) (Protein L-isoaspartyl methyltransferase) (Protein-beta-aspartate methyltransferase) (PIMT)	1.2131	0.000441243	0.00374278
STM14_4288	livM	Leucine/isoleucine/valine transporter permease subunit	1.21319	0.010852	0.0442859
STM14_1014	deoR	DNA-binding transcriptional repressor DeoR	1.22008	1.8e-05	0.00027861
STM14_0103	yabF	Glutathione-regulated potassium-efflux system ancillary protein KefF (Quinone oxidoreductase KefF) (EC 1.6.5.2)	1.22129	0.00157565	0.0101072
STM14_1013	dacC	Serine-type D-Ala-D-Ala carboxypeptidase (EC 3.4.16.4)	1.2245	6.36e-06	0.000114569
STM14_4650	pstA	Phosphate transport system permease protein PstA	1.22454	0.000165045	0.00170973
STM14_0739	ybeF	Putative DNA-binding transcriptional regulator	1.22701	0.000140869	0.0015114
STM14_3365	glaH	Glutarate 2-hydroxylase (G-2-H) (EC 1.14.11.64)	1.2284	0.000918106	0.00663281
STM14_4392	bisC	Biotin sulfoxide reductase	1.22888	4e-05	0.000541546
STM14_2026	unannotated	unannotated	1.23118	0.00128613	0.00853868
STM14_2089	trpB	Tryptophan synthase beta chain (EC 4.2.1.20)	1.23247	0.00531947	0.0255758
STM14_4231	malQ	4-alpha-glucanotransferase (EC 2.4.1.25) (Amylomaltase) (Disproportionating enzyme)	1.23435	2.45e-05	0.000359479
STM14_3034	tktB	Transketolase (EC 2.2.1.1)	1.23631	2.61e-05	0.00037619
STM14_1614	putative DNA/RNA non-specific endonucleaseK01173 ENDOG	endonuclease G, mitochondrial	1.23835	5.68e-05	0.000720635
STM14_1046	ybjR	Putative aminidase	1.23877	1.49e-06	3.28e-05
STM14_4906	tpiA	Triosephosphate isomerase (TIM) (TPI) (EC 5.3.1.1) (Triose-phosphate isomerase)	1.23901	1.34e-05	0.000217786
STM14_0686	entF	Enterobactin synthase subunit F	1.23909	0.00111151	0.00778054
STM14_5456	mdoB	Phosphoglycerol transferase I (EC 2.7.8.20) (Phosphatidylglycerol--membrane-oligosaccharide glycerophosphotransferase)	1.24213	2.01e-06	4.27e-05
STM14_2359	unannotated	unannotated	1.24227	0.000757202	0.00573469
STM14_4223	yhgG	Probable [Fe-S]-dependent transcriptional repressor	1.24424	0.00180551	0.011261
STM14_3805	hypothetical proteinK02020 modA	molybdate transport system substrate-binding protein	1.24959	0.0100806	0.0419153
STM14_1742	slyA	Transcriptional regulator SlyA	1.25508	2.06e-05	0.000312582
STM14_5423	unannotated	unannotated	1.25878	0.000567329	0.00454493
STM14_2405	yodD	Putative cytoplasmic protein	1.25997	0.000298089	0.00276163
STM14_4952	yijP	Sulfatase domain-containing protein	1.26999	1.05e-06	2.42e-05
STM14_5141	acs	Acetyl-coenzyme A synthetase (AcCoA synthetase) (Acs) (EC 6.2.1.1) (Acetate--CoA ligase) (Acyl-activating enzyme)	1.2707	6.05e-06	0.000109624
STM14_2946	pgtE	Outer membrane protease	1.2783	1.03e-05	0.000173077
STM14_0252	unannotated	unannotated	1.28823	6.28e-07	1.6e-05
STM14_5081	malG	Maltose transporter permease	1.29083	0.000225108	0.00218737
STM14_2029	ycjG	Dipeptide epimerase (EC 5.1.1.-)	1.31404	0.000113684	0.00125714
STM14_4624	yidA	Sugar phosphatase	1.32125	1.89e-06	4.06e-05
STM14_0115	rluA	Pseudouridine synthase (EC 5.4.99.-)	1.33167	8.56e-05	0.000983246
STM14_3564	relA	GDP/GTP pyrophosphokinase	1.33962	7.25e-07	1.79e-05
STM14_4500	putative Zn-dependent hydrolaseK17837 bla2	metallo-beta-lactamase class B [EC:3.5.2.6]	1.34706	0.0040379	0.0206185
STM14_2098	yciB	Probable intracellular septation protein A	1.35281	6.04e-05	0.00075079
STM14_3270	tyrA	T-protein	1.35722	0.00164073	0.0104601
STM14_3832	dkgA	2,5-diketo-D-gluconate reductase A	1.36564	0.000694414	0.00537307
STM14_0731	pagP	Lipid A palmitoyltransferase PagP (EC 2.3.1.251) (Lipid A acylation protein)	1.36691	2.31e-06	4.79e-05
STM14_1367	fabD	Malonyl CoA-acyl carrier protein transacylase (EC 2.3.1.39)	1.36703	3.13e-06	6.23e-05
STM14_4945	frwB	Putative fructose-like phosphotransferase EIIB subunit 2	1.37158	3.78e-06	7.28e-05
STM14_3919	yhaL	Putative cytoplasmic protein	1.3776	0.00980152	0.0410161
STM14_0454	psiF	Uncharacterized protein	1.38522	3.77e-07	1.01e-05
STM14_4723	wecE	dTDP-4-amino-4,6-dideoxygalactose transaminase (EC 2.6.1.59)	1.38531	1.14e-06	2.61e-05
STM14_2621	alkA	DNA-3-methyladenine glycosylase II (EC 3.2.2.21)	1.38581	0.0117841	0.0473188
STM14_3993	nlp	DNA-binding transcriptional regulator Nlp	1.39155	0.000213803	0.00210016
STM14_3166	sarA	Salmonella anti-inflammatory response activator (SarA) (Salmonella translocated effector E)	1.39853	0.000183282	0.00185598
STM14_4356	endo-1K20542 bcsZ	endoglucanase [EC:3.2.1.4]	1.40298	8.05e-05	0.000936514
STM14_1934	ydcW	Gamma-aminobutyraldehyde dehydrogenase (ABALDH) (EC 1.2.1.19) (1-pyrroline dehydrogenase) (4-aminobutanal dehydrogenase) (5-aminopentanal dehydrogenase) (EC 1.2.1.-)	1.41166	8.45e-07	2.02e-05
STM14_1935	ydcR	Putative regulatory protein	1.41374	3.72e-07	1e-05
STM14_2837	yfbG	Bifunctional polymyxin resistance protein ArnA [Includes: UDP-4-amino-4-deoxy-L-arabinose formyltransferase (EC 2.1.2.13) (ArnAFT) (UDP-L-Ara4N formyltransferase); UDP-glucuronic acid oxidase, UDP-4-keto-hexauronic acid decarboxylating (EC 1.1.1.305) (ArnADH) (UDP-GlcUA decarboxylase) (UDP-glucuronic acid dehydrogenase)]	1.41438	3.64e-08	1.41e-06
STM14_2173	ymgE	Putative transglycosylase-associated protein	1.41696	0.00533564	0.0255784
STM14_1512	putative inner membrane proteinK12262 cybB	superoxide oxidase [EC:1.10.3.17]	1.41905	1.47e-08	6.28e-07
STM14_4427	unannotated	unannotated	1.42234	0.000698263	0.00539023
STM14_2086	trpE	Anthranilate synthase component 1 (EC 4.1.3.27)	1.42868	0.0101929	0.0422848
STM14_5484	yjjW	Pyruvate formate lyase-activating enzyme	1.43118	0.00477743	0.02355
STM14_5080	yjbA	Protein PsiE	1.43938	0.000102205	0.0011514
STM14_2088	trpC	Multifunctional fusion protein [Includes: Indole-3-glycerol phosphate synthase (IGPS) (EC 4.1.1.48); N-(5'-phosphoribosyl)anthranilate isomerase (PRAI) (EC 5.3.1.24)]	1.45835	0.00301692	0.0170931
STM14_2838	arnD	Probable 4-deoxy-4-formamido-L-arabinose-phosphoundecaprenol deformylase ArnD (EC 3.5.1.n3)	1.46654	8.85e-08	2.99e-06
STM14_2839	arnT	Undecaprenyl phosphate-alpha-4-amino-4-deoxy-L-arabinose arabinosyl transferase (EC 2.4.2.43) (4-amino-4-deoxy-L-arabinose lipid A transferase) (Lipid IV(A) 4-amino-4-deoxy-L-arabinosyltransferase) (Undecaprenyl phosphate-alpha-L-Ara4N transferase)	1.47095	3.26e-07	8.91e-06
STM14_0116	hepA	RNA polymerase-associated protein RapA (EC 3.6.4.-) (ATP-dependent helicase HepA)	1.47125	3.68e-05	0.000510232
STM14_3534	ftsB	Cell division protein FtsB	1.47372	0.000434363	0.00370184
STM14_1047	unannotated	unannotated	1.47411	2.06e-06	4.34e-05
STM14_1584	astD	N-succinylglutamate 5-semialdehyde dehydrogenase (EC 1.2.1.71) (Succinylglutamic semialdehyde dehydrogenase) (SGSD)	1.47921	0.00876663	0.0381687
STM14_5615	traF	Conjugative transfer: assembly	1.48483	0.00237496	0.0140818
STM14_1059	ybjZ	Macrolide export ATP-binding/permease protein MacB (EC 7.6.2.-)	1.48542	1.3e-06	2.92e-05
STM14_2346	otsB	Trehalose 6-phosphate phosphatase (EC 3.1.3.12)	1.48811	0.000221177	0.00216082
STM14_4793	hemG	Protoporphyrinogen oxidase	1.49156	6.89e-06	0.000121114
STM14_3104	pbpC	Penicillin-insensitive transglycosylase (EC 2.4.1.129) (Peptidoglycan TGase)	1.49349	7.34e-05	0.000869907
STM14_2915	dedA	Uncharacterized protein	1.49421	1.67e-08	6.83e-07
STM14_1481	hypothetical	Uncharacterized protein	1.50174	0.000312795	0.0028806
STM14_2134	narK	Nitrate/nitrite transporter	1.50485	9.74e-06	0.000164846
STM14_0360	unannotated	unannotated	1.51593	7.16e-05	0.000854835
STM14_4093	unannotated	unannotated	1.51844	0.00918257	0.0393617
STM14_1497	pagD	Virulence protein PAGD	1.52088	1.36e-07	4.37e-06
STM14_3262	yfiH	Purine nucleoside phosphorylase	1.55114	1.46e-07	4.57e-06
STM14_2227	unannotated	unannotated	1.55224	2.5e-05	0.000363668
STM14_2835	yfbE	UDP-4-amino-4-deoxy-L-arabinose--oxoglutarate aminotransferase (EC 2.6.1.87) (UDP-(beta-L-threo-pentapyranosyl-4''-ulose diphosphate) aminotransferase) (UDP-Ara4O aminotransferase) (UDP-4-amino-4-deoxy-L-arabinose aminotransferase)	1.55639	6.93e-09	3.24e-07
STM14_4649	pstB	Phosphate import ATP-binding protein PstB (EC 7.3.2.1) (ABC phosphate transporter) (Phosphate-transporting ATPase)	1.55873	8.53e-08	2.94e-06
STM14_2836	pmrF	Undecaprenyl-phosphate 4-deoxy-4-formamido-L-arabinose transferase (EC 2.4.2.53) (Undecaprenyl-phosphate Ara4FN transferase) (Ara4FN transferase)	1.56187	1.52e-09	8.17e-08
STM14_0712	unannotated	unannotated	1.5619	0.00339073	0.0185206
STM14_2917	usg	Putative semialdehyde dehydrogenase	1.62669	4.58e-08	1.7e-06
STM14_0098	unannotated	unannotated	1.63006	9.92e-07	2.33e-05
STM14_4648	phoU	Phosphate-specific transport system accessory protein PhoU	1.64315	3.6e-06	7.02e-05
STM14_5165	yjdB	Putative cell division protein	1.66003	6.21e-10	3.55e-08
STM14_2916	truA	tRNA pseudouridine synthase A (EC 5.4.99.12) (tRNA pseudouridine(38-40) synthase) (tRNA pseudouridylate synthase I) (tRNA-uridine isomerase I)	1.66604	5.41e-08	1.97e-06
STM14_1531	chorismate mutaseK04093 pheA1	chorismate mutase [EC:5.4.99.5]	1.66807	4.24e-06	7.97e-05
STM14_4592	yidF	Putative cytoplasmic protein	1.68086	4.13e-05	0.000557294
STM14_0428	yahO	DUF1471 domain-containing protein	1.69821	1.71e-07	5.27e-06
STM14_4219	yhgF	Putative RNase R	1.72267	1.77e-09	9.23e-08
STM14_4026	yhcH	Putative cytoplasmic protein	1.7244	0.00668573	0.030821
STM14_4324	unannotated	unannotated	1.74597	2.28e-10	1.41e-08
STM14_2721	fruA	Fructose-specific PTS system IIBC component	1.79543	1.12e-08	5.06e-07
STM14_2087	trpD	Anthranilate phosphoribosyltransferase (EC 2.4.2.18)	1.79998	0.000331074	0.00298381
STM14_3263	rluD	Pseudouridine synthase (EC 5.4.99.-)	1.81502	8.48e-12	6.65e-10
STM14_5503	slt	Peptidoglycan lytic exotransglycosylase (EC 4.2.2.n1)	1.83249	5.27e-08	1.94e-06
STM14_3366	ygaF	L-2-hydroxyglutarate dehydrogenase (L2HG dehydrogenase) (EC 1.1.5.13) (L2HG:quinone oxidoreductase)	1.84925	5.25e-06	9.71e-05
STM14_4903	yneB	3-hydroxy-5-phosphonooxypentane-2,4-dione thiolase (EC 2.3.1.245)	1.85693	1.6e-06	3.5e-05
STM14_5432	yjiS	Putative cytoplasmic protein	1.86521	0.000694549	0.00537307
STM14_5586	putative inner membrane proteinK02345 holE	DNA polymerase III subunit theta [EC:2.7.7.7]	1.87468	0.00190981	0.0118094
STM14_4722	wecD	dTDP-fucosamine acetyltransferase (EC 2.3.1.210) (TDP-fucosamine acetyltransferase) (dTDP-4-amino-4,6-dideoxy-D-galactose acyltransferase)	1.90042	0.0022311	0.0133385
STM14_0921	bioF	8-amino-7-oxononanoate synthase (AONS) (EC 2.3.1.47) (7-keto-8-amino-pelargonic acid synthase) (7-KAP synthase) (KAPA synthase) (8-amino-7-ketopelargonate synthase)	1.92305	7.59e-09	3.51e-07
STM14_3961	mtr	Tryptophan permease	1.93562	0.00013423	0.00145315
STM14_1585	astB	N-succinylarginine dihydrolase (EC 3.5.3.23)	1.98718	0.000202816	0.00202535
STM14_5157	phnO	Aminoalkylphosphonic acid N-acetyltransferase	2.04884	2.92e-12	2.77e-10
STM14_0680	ybdK	Putative glutamate--cysteine ligase 2 (EC 6.3.2.2) (Gamma-glutamylcysteine synthetase 2) (GCS 2) (Gamma-GCS 2)	2.41093	3.28e-06	6.44e-05
STM14_0675	ybdF	Uncharacterized protein	2.52984	2.62e-12	2.56e-10
STM14_4467	yibD	Glycosyl transferase	2.72952	1.96e-18	4.7e-16
STM14_0676	unannotated	nucleic acid-templated transcription	2.74931	7.88e-18	1.58e-15
STM14_2262	unannotated	unannotated	2.89396	2.94e-20	8.14e-18
STM14_4186	nirC	Nitrite transporter NirC	3.00871	4.15e-08	1.58e-06
STM14_2129	narI	Nitrate reductase 1 gamma subunit	3.03359	1.45e-08	6.28e-07
STM14_0678	putative regulatory proteinK18325 ramA	AraC family of transcriptional regulator, multidrug resistance transcriptional activator	3.63593	1.63e-10	1.05e-08
STM14_4651	pstC	Phosphate transport system permease protein	0.720864	0.0126526	0.0503172
STM14_4884	fieF	Cation-efflux pump FieF	0.657302	0.0126596	0.0503172
STM14_3923	tdcE	Formate C-acetyltransferase (EC 2.3.1.54)	0.798997	0.0126848	0.0503621
STM14_0851	sdhC	Succinate dehydrogenase cytochrome b556 subunit	-0.792856	0.012758	0.050597
STM14_2858	nuoM	NADH dehydrogenase I subunit M (NADH-quinone oxidoreductase subunit M) (NDH-1 subunit M)	-0.945883	0.0128086	0.0507418
STM14_3660	unannotated	unannotated	-0.694894	0.0128258	0.0507543
STM14_3148	yfhC	tRNA-specific adenosine deaminase (EC 3.5.4.33)	1.11866	0.012844	0.0507703
STM14_0544	mdlA	Putative multidrug transporter membrane\ATP-binding component	0.661701	0.0130897	0.0516849
STM14_0806	tricarballylate dehydrogenaseK13796 cobZ	tricarballylate dehydrogenase	0.828856	0.0132648	0.0523189
STM14_2841	arnF	Probable 4-amino-4-deoxy-L-arabinose-phosphoundecaprenol flippase subunit ArnF (L-Ara4N-phosphoundecaprenol flippase subunit ArnF) (Undecaprenyl phosphate-aminoarabinose flippase subunit ArnF)	0.70582	0.0132968	0.0523878
STM14_1086	ycaJ	Replication-associated recombination protein A	0.709621	0.0133269	0.0524168
STM14_1643	ydiR	Electron transfer flavoprotein subunit YdiR	0.942723	0.0133332	0.0524168
STM14_0762	ybeQ	TPR repeat-containing protein	-0.65914	0.0133851	0.0525635
STM14_1661	ydiH	Putative cytoplasmic protein	-0.652548	0.0134557	0.0527834
STM14_1912	steA	Secreted effector protein SteA (Salmonella translocated effector A)	-0.77419	0.0134986	0.0528939
STM14_4000	yrbE	Intermembrane phospholipid transport system permease protein MlaE	1.22857	0.0135221	0.0529285
STM14_5446	tsr	Methyl-accepting chemotaxis protein I	0.765517	0.0135531	0.0529922
STM14_1870	putative cytoplasmic proteinK06218 relE	mRNA interferase RelE/StbE	-0.696492	0.0136467	0.0531851
STM14_2953	ddg	Lipid A biosynthesis palmitoleoyltransferase (EC 2.3.1.242) (Kdo(2)-lipid IV(A) palmitoleoyltransferase)	-1.28063	0.0136247	0.0531851
STM14_4111	sun	Ribosomal RNA small subunit methyltransferase B (EC 2.1.1.176) (16S rRNA m5C967 methyltransferase) (rRNA (cytosine-C(5)-)-methyltransferase RsmB)	0.768655	0.0136457	0.0531851
STM14_0191	putative restriction endonucleaseK07453 K07453	putative restriction endonuclease	-0.820911	0.0136981	0.0533279
STM14_3655	unannotated	unannotated	-0.913495	0.0137784	0.0535827
STM14_0455	yaiC	Diguanylate cyclase AdrA	0.73822	0.0138384	0.0537579
STM14_1097	unannotated	unannotated	-1.17675	0.0138857	0.053768
STM14_3289	recN	DNA repair protein RecN (Recombination protein N)	-0.650247	0.013874	0.053768
STM14_3567	putative glycerate kinase 2K00865 glxK	glycerate 2-kinase [EC:2.7.1.165]	1.03735	0.0138818	0.053768
STM14_4222	feoB	Ferrous iron transport protein B	0.657885	0.0139373	0.0538177
STM14_0551	ffs	SRP RNA	-1.19296	0.0139433	0.0538177
STM14_0700	ybdD	Putative cytoplasmic protein	-0.876783	0.0139142	0.0538177
STM14_1743	slyB	Putative outer membrane lipoprotein	-0.74286	0.0139834	0.0539144
STM14_1769	manA	Mannose-6-phosphate isomerase (EC 5.3.1.8)	0.748307	0.0141089	0.054283
STM14_1969	putative cytoplasmic proteinK23239 frmR	FrmR/RcnR family transcriptional regulator, repressor of frmRAB operon	0.896303	0.0141091	0.054283
STM14_0112	imp	LPS-assembly protein LptD	0.728149	0.0141361	0.0543292
STM14_4196	dam	Site-specific DNA-methyltransferase (adenine-specific) (EC 2.1.1.72)	-0.651386	0.0141533	0.054337
STM14_1670	lppB	Major outer membrane lipoprotein Lpp (Braun lipoprotein) (Murein lipoprotein) (BLP)	-0.797922	0.0142054	0.0544794
STM14_1573	sppA	Protease 4 (EC 3.4.21.-) (Endopeptidase IV) (Protease IV) (Signal peptide peptidase)	0.646608	0.0142285	0.0545097
STM14_2041	pspF	Phage shock protein operon transcriptional activator	-1.1459	0.0142975	0.0546724
STM14_3817	putative methyl-accepting chemotaxis proteinK03406 mcp	methyl-accepting chemotaxis protein	0.794134	0.0143164	0.0546724
STM14_0770	gltL	Glutamate/aspartate transporter	0.6779	0.0143025	0.0546724
STM14_3633	ygeD	Lysophospholipid transporter LplT	0.920161	0.0144258	0.0550318
STM14_0283	cutF	Copper homeostasis protein CutF precursor / Lipoprotein NlpE involeved in surface adhesion	0.621714	0.0144683	0.0551355
STM14_2660	unannotated	unannotated	-0.661795	0.0145633	0.0554389
STM14_1009	unannotated	unannotated	-0.82501	0.0147106	0.0559405
STM14_1044	ybjP	Putative lipoprotein	-0.831509	0.0148092	0.0562561
STM14_2927	fabB	3-oxoacyl-(Acyl carrier protein) synthase I	0.628022	0.0148716	0.0564339
STM14_1910	nhoA	Putative arylamine N-acetyltransferase	0.772243	0.0149043	0.0564984
STM14_1837	marA	DNA-binding transcriptional activator MarA	-1.30751	0.0150177	0.0568685
STM14_3092	yfgM	Putative inner membrane protein	0.698589	0.0150422	0.0569014
STM14_0843	unannotated	unannotated	-1.19968	0.0150652	0.0569289
STM14_3133	glyA	Serine hydroxymethyltransferase (SHMT) (Serine methylase) (EC 2.1.2.1)	-0.775813	0.0152489	0.0575627
STM14_4064	cafA	Ribonuclease G	0.659116	0.0153716	0.057965
STM14_1358	unannotated	unannotated	0.715581	0.0154007	0.058014
STM14_4394	yiaD	Putative outer membrane lipoprotein	-1.01971	0.0155509	0.0585188
STM14_5237	yjeF	Bifunctional NAD(P)H-hydrate repair enzyme (Nicotinamide nucleotide repair protein) [Includes: ADP-dependent (S)-NAD(P)H-hydrate dehydratase (EC 4.2.1.136) (ADP-dependent NAD(P)HX dehydratase); NAD(P)H-hydrate epimerase (EC 5.1.99.6)]	0.682108	0.0158152	0.0594514
STM14_2669	yehZ	Putative transport protein	1.01124	0.0158638	0.0595583
STM14_3350	pipB2	Secreted effector protein	-0.693215	0.0158767	0.0595583
STM14_3297	unannotated	unannotated	0.602338	0.0159717	0.0598525
STM14_3370	ygaE	DNA-binding transcriptional regulator CsiR	0.743604	0.016174	0.0605475
STM14_4326	yhiR	Ribosomal RNA large subunit methyltransferase J (EC 2.1.1.266) (23S rRNA (adenine(2030)-N6)-methyltransferase) (23S rRNA m6A2030 methyltransferase)	0.613722	0.0162792	0.0608781
STM14_0623	purK	N5-carboxyaminoimidazole ribonucleotide synthase (N5-CAIR synthase) (EC 6.3.4.18) (5-(carboxyamino)imidazole ribonucleotide synthetase)	0.685302	0.0163916	0.0611715
STM14_3271	aroF	Phospho-2-dehydro-3-deoxyheptonate aldolase (EC 2.5.1.54)	0.945585	0.0163784	0.0611715
STM14_0473	brnQ	Branched-chain amino acid transport system carrier protein	0.636354	0.0165306	0.0616264
STM14_5127	soxS	DNA-binding transcriptional regulator SoxS	-0.96507	0.0166976	0.0621848
STM14_1726	ydhB	Putative DNA-binding transcriptional regulator	-0.871542	0.0167849	0.0624453
STM14_3581	sdaC	Putative serine transport protein	-0.888119	0.0168554	0.0626431
STM14_4572	unannotated	unannotated	0.705076	0.0168829	0.0626807
STM14_4727	wecG	UDP-N-acetyl-D-mannosaminuronic acid transferase (UDP-ManNAcA transferase) (EC 2.4.1.180)	0.879823	0.016959	0.0628984
STM14_0016	unannotated	nucleic acid-templated transcription	-0.894386	0.0172416	0.0638808
STM14_3383	ygaM	Uncharacterized protein	1.05879	0.0173798	0.0643267
STM14_5030	aceA	Isocitrase (EC 4.1.3.1) (Isocitratase) (Isocitrate lyase)	0.767352	0.017406	0.0643575
STM14_1936	pdgL	D-alanyl-D-alanine dipeptidase (D-Ala-D-Ala dipeptidase) (EC 3.4.13.22)	0.721221	0.0174406	0.0644064
STM14_2688	yohJ	UPF0299 membrane protein YohJ	-0.616148	0.017455	0.0644064
STM14_1903	narU	Nitrate/nitrite transporter	-0.961526	0.017646	0.065045
STM14_1194	unannotated	unannotated	-0.856541	0.0176685	0.0650611
STM14_3402	luxS	S-ribosylhomocysteine lyase (EC 4.4.1.21) (AI-2 synthesis protein) (Autoinducer-2 production protein LuxS)	0.674621	0.0176894	0.0650716
STM14_1226	unannotated	unannotated	-0.757307	0.017799	0.0654081
STM14_2236	unannotated	unannotated	0.61744	0.0178895	0.0656736
STM14_3332	putative transposaseK07497 K07497	putative transposase	0.892217	0.0179473	0.0657521
STM14_4839	yihW	Putative glycerol-3-phosphate regulon repressor	-0.977433	0.0179445	0.0657521
STM14_1492	msgA	Macrophage survival protein	-0.568925	0.0181114	0.0662859
STM14_2233	proQ	RNA chaperone ProQ	0.60936	0.0181611	0.0663331
STM14_3909	yqjB	Modulator protein MzrA	-0.627878	0.0181561	0.0663331
STM14_1015	ybjG	Undecaprenyl pyrophosphate phosphatase	0.664112	0.0183677	0.0670199
STM14_4921	ftsN	Cell division protein FtsN	0.885752	0.0186478	0.0679729
STM14_4232	malP	Alpha-1,4 glucan phosphorylase (EC 2.4.1.1)	0.727603	0.0188282	0.068512
STM14_5497	lplA	Lipoate-protein ligase A (EC 6.3.1.20) (Lipoate--protein ligase)	-0.834717	0.0188337	0.068512
STM14_2998	cysM	Cysteine synthase (EC 2.5.1.47)	0.667112	0.0191307	0.0695223
STM14_2961	ypeC	Putative periplasmic protein	-0.79759	0.0192031	0.0697154
STM14_2157	ychF	Ribosome-binding ATPase YchF	-0.640447	0.0192603	0.0698524
STM14_1521	unannotated	unannotated	0.813681	0.0195637	0.0708814
STM14_2141	chaA	Calcium/sodium:proton antiporter	0.770413	0.0196184	0.0709424
STM14_5264	yjfR	Probable L-ascorbate-6-phosphate lactonase UlaG (EC 3.1.1.-) (L-ascorbate utilization protein G)	-0.790889	0.0196199	0.0709424
STM14_2140	chaB	Cation transport regulator	0.890292	0.0196654	0.070974
STM14_5298	ytfP	Gamma-glutamylcyclotransferase family protein	0.613523	0.019668	0.070974
STM14_3966	rpsO	30S ribosomal protein S15	-0.707524	0.0197539	0.0712127
STM14_0250	cdaR	Carbohydrate diacid transcriptional activator CdaR	-1.03174	0.0198406	0.071454
STM14_4720	rffG	dTDP-glucose 4,6-dehydratase (EC 4.2.1.46)	0.915206	0.0199105	0.0716341
STM14_3330	#N/A	#N/A	-0.578006	0.0199563	0.0717273
STM14_0550	ybaZ	Putative methyltransferase	0.576154	0.0200724	0.0718094
STM14_0866	ybgC	Acyl-CoA thioester hydrolase YbgC	-0.845543	0.0200788	0.0718094
STM14_1416	icdA	Isocitrate dehydrogenase [NADP] (EC 1.1.1.42)	-0.621176	0.020022	0.0718094
STM14_3733	metK	S-adenosylmethionine synthase (AdoMet synthase) (EC 2.5.1.6) (MAT) (Methionine adenosyltransferase)	-0.710813	0.0200756	0.0718094
STM14_4345	yhjG	Putative inner membrane protein	0.636614	0.0200123	0.0718094
STM14_0818	speF	Ornithine decarboxylase	1.02108	0.0200988	0.07181
STM14_1438	unannotated	unannotated	-0.831777	0.0202349	0.0722247
STM14_2184	dsbB	Disulfide bond formation protein B (Disulfide oxidoreductase)	0.649646	0.0203555	0.0725287
STM14_0525	yajG	Uncharacterized protein	-0.770085	0.0203603	0.0725287
STM14_2177	ycgO	K(+)/H(+) antiporter NhaP2 (Potassium/proton antiporter NhaP2)	-0.718906	0.0204126	0.0726429
STM14_4680	rbsC	Ribose ABC transporter permease protein	1.21999	0.0205069	0.0729067
STM14_4815	hemN	Coproporphyrinogen-III oxidase (EC 1.3.98.3)	0.733704	0.0205313	0.0729216
STM14_0803	ybfN	Putative lipoprotein	0.742321	0.0206122	0.0731368
STM14_2707	fghA	S-formylglutathione hydrolase (EC 3.1.2.12)	0.588069	0.0206745	0.0732136
STM14_1662	putative Na+-dicarboxylate symporterK06956 K06956	uncharacterized protein	-0.781483	0.0206657	0.0732136
STM14_0529	tig	Trigger factor (TF) (EC 5.2.1.8) (PPIase)	-0.720263	0.0207826	0.0735244
STM14_4563	phosphotransferase system mannitol/fructose-specific IIA componentK02773 gatA	galactitol PTS system EIIA component [EC:2.7.1.200]	-0.988308	0.0209434	0.0740207
STM14_1560	mipA	MltA-interacting protein A	0.652221	0.0209775	0.0740684
STM14_1341	flgN	Putative FlgK/FlgL export chaperone	0.806294	0.0211383	0.0744174
STM14_3128	asrC	Anaerobic sulfide reductase	0.837343	0.0211372	0.0744174
STM14_3584	xni	Flap endonuclease Xni (FEN) (EC 3.1.-.-)	0.902721	0.0211331	0.0744174
STM14_5035	metH	Methionine synthase (EC 2.1.1.13) (5-methyltetrahydrofolate--homocysteine methyltransferase)	0.721379	0.021169	0.0744529
STM14_5518	unannotated	unannotated	-1.0303	0.02146	0.0754029
STM14_3878	ygiF	Putative cytoplasmic protein	0.603587	0.0214914	0.0754395
STM14_4127	rplR	50S ribosomal protein L18	-0.825864	0.0217774	0.0763691
STM14_4662	atpG	ATP synthase gamma chain (ATP synthase F1 sector gamma subunit) (F-ATPase gamma subunit)	-0.783174	0.0220767	0.0773435
STM14_2474	unannotated	unannotated	-0.550903	0.0222022	0.0777077
STM14_1214	ompA	Outer membrane protein A (Outer membrane porin A)	-0.739043	0.022265	0.0778518
STM14_1040	artM	Arginine transporter permease subunit ArtM	-1.04206	0.0223256	0.0779882
STM14_1383	nagZ	Beta-hexosaminidase (EC 3.2.1.52) (Beta-N-acetylhexosaminidase) (N-acetyl-beta-glucosaminidase)	0.613873	0.0223521	0.0780053
STM14_4503	ligB	DNA ligase B (EC 6.5.1.2) (Polydeoxyribonucleotide synthase [NAD(+)] B)	1.02924	0.0225892	0.0787564
STM14_1032	ybjO	Putative inner membrane protein	0.778408	0.0228266	0.0793399
STM14_1871	putative cytoplasmic proteinK18923 stbD	antitoxin StbD	-0.567358	0.022828	0.0793399
STM14_4254	glgP	Alpha-1,4 glucan phosphorylase (EC 2.4.1.1)	0.667738	0.0228446	0.0793399
STM14_5000	thiH	Thiamine biosynthesis protein ThiH	-0.910176	0.0228129	0.0793399
STM14_3403	gshA	Glutamate--cysteine ligase (EC 6.3.2.2) (Gamma-ECS) (GCS) (Gamma-glutamylcysteine synthetase)	0.660569	0.0228888	0.079417
STM14_0648	unannotated	unannotated	-0.951344	0.0229273	0.0794739
STM14_2232	prc	Carboxy-terminal protease	0.576951	0.0230835	0.0799354
STM14_5452	putative PTS permeaseK19509 gfrD	fructoselysine/glucoselysine PTS system EIID component	-0.896623	0.0231048	0.0799354
STM14_0916	hutU	Urocanate hydratase (EC 4.2.1.49)	1.05155	0.0232978	0.0805259
STM14_3849	ygiX	DNA-binding transcriptional regulator QseB	0.810631	0.023357	0.0806534
STM14_3284	yfjD	Uncharacterized protein	-0.832059	0.0233897	0.0806888
STM14_1992	hslJ	Heat-inducible protein	-0.957173	0.0234327	0.0807601
STM14_4724	wzxE	Lipid III flippase	0.989088	0.0236313	0.0812889
STM14_0261	dxr	1-deoxy-D-xylulose 5-phosphate reductoisomerase (DXP reductoisomerase) (EC 1.1.1.267) (1-deoxyxylulose-5-phosphate reductoisomerase) (2-C-methyl-D-erythritol 4-phosphate synthase)	0.663347	0.0236301	0.0812889
STM14_0664	ybdG	Uncharacterized protein	0.714941	0.0237567	0.0816425
STM14_5130	putative glutathione S-transferaseK00799 GST	glutathione S-transferase [EC:2.5.1.18]	0.653057	0.0240437	0.0825502
STM14_5015	hydG	Transcriptional regulatory protein ZraR	0.686976	0.0241369	0.0827911
STM14_0014	dnaJ	Chaperone protein DnaJ	-0.625511	0.0241936	0.0829066
STM14_0280	yaeP	UPF0253 protein YaeP	-0.560561	0.0242758	0.0831096
STM14_3899	ygjO	Ribosomal RNA large subunit methyltransferase G (EC 2.1.1.174) (23S rRNA m2G1835 methyltransferase) (rRNA (guanine-N(2)-)-methyltransferase RlmG)	0.799154	0.0243719	0.0833591
STM14_3902	ygjQ	Putative integral membrane protein	1.38448	0.0245566	0.0839114
STM14_3637	unannotated	nucleic acid-templated transcription	0.610376	0.0246274	0.0839943
STM14_4792	trkH	Trk system potassium uptake protein	0.669753	0.0246134	0.0839943
STM14_3780	putative cytoplasmic proteinK06995 K06995	uncharacterized protein	1.1377	0.0247631	0.0842974
STM14_971	ompX	Outer membrane protein X	-0.716989	0.0247542	0.0842974
STM14_3824	exbD	Biopolymer transport protein ExbD	0.626775	0.0251026	0.0853725
STM14_3479	unannotated	unannotated	-0.69903	0.0253942	0.086283
STM14_2242	unannotated	unannotated	-0.742768	0.025616	0.0869545
STM14_2673	pbpG	D-alanyl-D-alanine endopeptidase	0.653838	0.0260455	0.0882463
STM14_4859	unannotated	unannotated	0.545439	0.0260263	0.0882463
STM14_955	ybiJ	DUF1471 domain-containing protein	-0.853113	0.0262105	0.0887221
STM14_4781	tatC	Sec-independent protein translocase protein TatC	0.619281	0.0262752	0.0888576
STM14_2329	unannotated	unannotated	1.2134	0.0264843	0.0894321
STM14_4002	yrbG	Putative calcium/sodium:proton antiporter	0.629425	0.0264947	0.0894321
STM14_2743	yejF	Putative ABC-type transport system ATPase component	0.584912	0.0266052	0.0897209
STM14_4561	putative PTS system galactitol-specific enzyme IIC componentK02775 gatC	galactitol PTS system EIIC component	-0.916521	0.0266609	0.0898248
STM14_2714	unannotated	unannotated	0.754136	0.0266989	0.089869
STM14_3389	nrdE	Ribonucleoside-diphosphate reductase (EC 1.17.4.1)	0.584486	0.0269493	0.0906271
STM14_4070	yhdA	Anti-FlhC(2)FlhD(4) factor YdiV	0.623899	0.0270637	0.0909269
STM14_2863	nuoH	NADH-quinone oxidoreductase subunit H (EC 7.1.1.-) (NADH dehydrogenase I subunit H) (NDH-1 subunit H)	-0.965433	0.0271582	0.0910985
STM14_1050	poxB	Pyruvate dehydrogenase	0.901643	0.0271762	0.0910985
STM14_1114	lpxK	Tetraacyldisaccharide 4'-kinase (EC 2.7.1.130) (Lipid A 4'-kinase)	0.748569	0.0271906	0.0910985
STM14_0140	ilvH	Acetolactate synthase (EC 2.2.1.6)	0.695825	0.0272928	0.0913562
STM14_3688	gcvH	Glycine cleavage system H protein	1.38062	0.0273285	0.0913907
STM14_0222	ligT	RNA 2',3'-cyclic phosphodiesterase (RNA 2',3'-CPDase) (EC 3.1.4.58)	0.608316	0.0273555	0.0913963
STM14_5188	unannotated	nucleic acid-templated transcription	-0.92543	0.0275095	0.0918255
STM14_2929	yfcL	Putative cytoplasmic protein	-0.813592	0.0275379	0.0918356
STM14_4647	yieH	6-phosphogluconate phosphatase	0.59519	0.0277078	0.0923167
STM14_5244	hflK	Protein HflK	0.590807	0.0278307	0.0926404
STM14_2269	unannotated	unannotated	-0.70163	0.027985	0.0929825
STM14_3091	yfgL	Outer membrane protein assembly factor BamB	0.55854	0.0279743	0.0929825
STM14_3896	oat	Putrescine aminotransferase (PAT) (PATase) (EC 2.6.1.82) (Cadaverine transaminase) (Diamine transaminase) (EC 2.6.1.29) (Putrescine transaminase) (Putrescine--2-oxoglutaric acid transaminase)	0.573822	0.0281775	0.0935357
STM14_0485	unannotated	nucleic acid-templated transcription	0.943708	0.0283322	0.0939627
STM14_1121	smtA	tRNA 5-carboxymethoxyuridine methyltransferase (EC 2.1.1.-) (cmo5U methyltransferase)	0.780384	0.0285264	0.0944331
STM14_4108	smf	DprA_WH domain-containing protein	-0.89377	0.0285181	0.0944331
STM14_1454	unannotated	unannotated	-0.591562	0.0290813	0.0961818
STM14_0008	mogA	Molybdenum cofactor biosynthesis protein	-0.727134	0.0291544	0.0963351
STM14_1039	artJ	Arginine transport system component	-0.601518	0.0292517	0.0965681
STM14_4956	argC	N-acetyl-gamma-glutamyl-phosphate reductase (AGPR) (EC 1.2.1.38) (N-acetyl-glutamate semialdehyde dehydrogenase) (NAGSA dehydrogenase)	-0.697804	0.029357	0.0968272
STM14_4041	degS	Serine endoprotease DegS (EC 3.4.21.107) (Site-1 protease DegS) (S1P protease DegS) (Site-1-type intramembrane protease)	0.577768	0.0294739	0.0971239
STM14_2982	ligA	DNA ligase (EC 6.5.1.2) (Polydeoxyribonucleotide synthase [NAD(+)])	0.617682	0.0295142	0.0971676
STM14_2644	yegU	Putative glycohydrolase	0.688824	0.0296029	0.0971936
STM14_4310	yhhT	Putative permease	1.03773	0.0295772	0.0971936
STM14_0521	cyoC	Cytochrome bo(3) ubiquinol oxidase subunit 3 (Cytochrome o ubiquinol oxidase subunit 3) (Oxidase bo(3) subunit 3) (Ubiquinol oxidase polypeptide III) (Ubiquinol oxidase subunit 3)	-0.704697	0.0295926	0.0971936
STM14_943	ybhP	Putative cytoplasmic protein	0.946151	0.0299284	0.0981729
STM14_4477	rfaY	Lipopolysaccharide core biosynthesis protein	-0.975755	0.0300802	0.098581
STM14_0862	cydB	Cytochrome d terminal oxidase polypeptide subunit II	-0.775313	0.0301143	0.0986033
STM14_4037	rplM	50S ribosomal protein L13	-0.792913	0.0302851	0.0990724
STM14_2075	topA	DNA topoisomerase 1 (EC 5.6.2.1) (DNA topoisomerase I)	0.601916	0.0303754	0.0992778
STM14_4063	yhdP	Uncharacterized protein	0.599618	0.0306293	0.0997561
STM14_4359	yhjQ	Cell division protein	0.845517	0.0306324	0.0997561
STM14_4451	lldP	L-lactate permease	0.702366	0.0305691	0.0997561
STM14_0822	kdpD	Histidine kinase (EC 2.7.13.3)	0.624039	0.0306124	0.0997561
STM14_1949	rimL	Ribosomal-protein-L7/L12-serine acetyltransferase	-0.527878	0.0306718	0.0997942
STM14_5284	ytfF	Putative cationic amino acid transporter	0.650168	0.0307963	0.100109
STM14_0515	yajR	Putative transport protein	0.735581	0.0308672	0.100159
STM14_3114	hscA	Chaperone protein HscA (Hsc66)	0.571545	0.0308674	0.100159
STM14_2285	yebE	Putative inner membrane protein	-0.561306	0.031141	0.100956
STM14_5348	treR	Trehalose repressor	-1.13021	0.0315571	0.102213
STM14_3558	pyrG	CTP synthase (EC 6.3.4.2) (Cytidine 5'-triphosphate synthase) (Cytidine triphosphate synthetase) (CTP synthetase) (CTPS) (UTP--ammonia ligase)	0.533767	0.0318678	0.103127
STM14_0117	polB	DNA polymerase (EC 2.7.7.7)	-0.642674	0.032063	0.103665
STM14_0427	yahN	Putative transport protein	0.733067	0.0326004	0.105259
STM14_2967	yfeC	Putative negative regulator	-0.779594	0.0326143	0.105259
STM14_4562	putative periplasmic proteinK02774 gatB	galactitol PTS system EIIB component [EC:2.7.1.200]	-0.851048	0.0327052	0.105334
STM14_4725	wecF	TDP-N-acetylfucosamine:lipid II N-acetylfucosaminyltransferase (EC 2.4.1.325) (4-alpha-L-fucosyltransferase) (TDP-Fuc4NAc:lipid II Fuc4NAc transferase) (Fuc4NAc transferase)	0.8559	0.0326945	0.105334
STM14_0002	thrA	Bifunctional aspartokinase/homoserine dehydrogenase [Includes: Aspartokinase (EC 2.7.2.4); Homoserine dehydrogenase (EC 1.1.1.3)]	-0.631883	0.0327544	0.105334
STM14_0400	unannotated	unannotated	-0.554176	0.0327328	0.105334
STM14_0804	citA	Citrate-proton symporter	0.557514	0.0328229	0.10546
STM14_1163	unannotated	unannotated	-0.694309	0.032911	0.105649
STM14_4762	rhtC	Threonine efflux system	0.678044	0.0331176	0.106218
STM14_3131	csiE	Stationary phase inducible protein CsiE	0.801627	0.0331533	0.106238
STM14_4954	ppc	Phosphoenolpyruvate carboxylase (PEPC) (PEPCase) (EC 4.1.1.31)	0.519606	0.0332379	0.106414
STM14_4083	fis	DNA-binding protein Fis	-1.03156	0.0336545	0.107653
STM14_5596	traY	Relaxosome protein TraY	-0.760452	0.0338065	0.107947
STM14_0475	malZ	Maltodextrin glucosidase	0.885246	0.0338045	0.107947
STM14_1243	hypothetical proteinK07127 uraH	5-hydroxyisourate hydrolase [EC:3.5.2.17]	0.548113	0.0339559	0.108328
STM14_2583	rfbJ	CDP-abequose synthase	-0.702685	0.0340071	0.108366
STM14_4279	ugpQ	Cytoplasmic glycerophosphodiester phosphodiesterase	0.866358	0.0340277	0.108366
STM14_4718	wecB	UDP-N-acetylglucosamine 2-epimerase (EC 5.1.3.14) (UDP-GlcNAc-2-epimerase)	0.548818	0.0340721	0.108411
STM14_1556	yeaH	UPF0229 protein YeaH	0.553771	0.0342998	0.109039
STM14_4382	yhjW	Phosphoethanolamine transferase	0.55605	0.0343772	0.109189
STM14_2740	yejA	Putative ABC transporter periplasmic binding protein	0.586948	0.0344701	0.109292
STM14_3844	sufI	Cell division protein FtsP	0.609923	0.0344687	0.109292
STM14_2795	ada	Methylated-DNA--[protein]-cysteine S-methyltransferase (EC 2.1.1.63)	0.652702	0.0351881	0.11147
STM14_4918	menA	1,4-dihydroxy-2-naphthoate octaprenyltransferase (DHNA-octaprenyltransferase) (EC 2.5.1.74)	0.797472	0.0355224	0.112431
STM14_3261	clpB	Chaperone protein ClpB	-0.556632	0.0358958	0.113314
STM14_3879	ygiM	Putative signal transduction protein	-0.617616	0.0358498	0.113314
STM14_4462	grxC	Glutaredoxin	-1.05191	0.0358677	0.113314
STM14_1002	putative electron transfer protein beta subunitK03521 fixA	electron transfer flavoprotein beta subunit	-0.7371	0.0360701	0.113764
STM14_2288	purT	Formate-dependent phosphoribosylglycinamide formyltransferase (5'-phosphoribosylglycinamide transformylase 2) (Formate-dependent GAR transformylase) (EC 2.1.2.-) (GAR transformylase 2) (GART 2) (Non-folate glycinamide ribonucleotide transformylase) (Phosphoribosylglycinamide formyltransferase 2)	-0.883759	0.0361044	0.113773
STM14_4915	yiiU	Cell division protein ZapB	-0.508435	0.0361471	0.113808
STM14_5023	rrlE	23S ribosomal RNA	-0.849683	0.0362796	0.114126
STM14_2894	yfcF	Putative glutathione S-transferase	0.641627	0.0363161	0.114141
STM14_2833	ais	Lipopolysaccharide core heptose(II)-phosphate phosphatase (EC 3.1.3.-)	0.616179	0.0364376	0.114325
STM14_3454	hypE	Putative hydrogenase formation protein	0.701364	0.0364698	0.114325
STM14_4746	pseudogene; 2 frameshifts	#N/A	-1.00441	0.0364697	0.114325
STM14_1846	unannotated	unannotated	-1.04693	0.0369091	0.114808
STM14_2036	pspE	Thiosulfate:cyanide sulfurtransferase (Rhodanese)	0.722054	0.0368832	0.114808
STM14_2310	yebC	Probable transcriptional regulatory protein YebC	0.704014	0.0369106	0.114808
STM14_2735	yeiU	Lipid A 1-diphosphate synthase (EC 2.7.4.29) (Kdo(2)-lipid A phosphotransferase) (Undecaprenyl pyrophosphate:lipid A 1-phosphate phosphotransferase)	0.701993	0.0368335	0.114808
STM14_3145	purG	Phosphoribosylformylglycinamidine synthase (FGAM synthase) (FGAMS) (EC 6.3.5.3) (Formylglycinamide ribonucleotide amidotransferase) (FGAR amidotransferase) (FGAR-AT)	-0.916192	0.0368236	0.114808
STM14_4612	putative cytochrome c peroxidaseK00428 E1.11.1.5	cytochrome c peroxidase [EC:1.11.1.5]	-0.862349	0.0368259	0.114808
STM14_5032	aceK	Isocitrate dehydrogenase kinase/phosphatase (IDH kinase/phosphatase) (IDHK/P) (EC 2.7.11.5) (EC 3.1.3.-)	0.666492	0.036833	0.114808
STM14_0061	rihC	Non-specific ribonucleoside hydrolase RihC (EC 3.2.-.-) (Purine/pyrimidine ribonucleoside hydrolase)	0.660802	0.0367649	0.114808
STM14_0197	speD	S-adenosylmethionine decarboxylase proenzyme (AdoMetDC) (SAMDC) (EC 4.1.1.50) [Cleaved into: S-adenosylmethionine decarboxylase beta chain; S-adenosylmethionine decarboxylase alpha chain]	-0.836483	0.0368768	0.114808
STM14_3100	unannotated	unannotated	-0.971058	0.0369778	0.114874
STM14_4264	gntU	Low affinity gluconate transporter	0.926591	0.0369954	0.114874
STM14_0508	phnR	2-aminoethylphosphonate transport protein	-0.662061	0.0371476	0.115148
STM14_2136	narX	Sensor protein (EC 2.7.13.3)	0.525046	0.0371444	0.115148
STM14_0830	ybgI	Putative hydrolase-oxidase	0.557209	0.0372242	0.115286
STM14_3864	ygiE	Zinc transporter ZupT	-0.632631	0.0373296	0.115507
STM14_1607	yniB	Putative regulatory protein	-0.552656	0.0373595	0.115507
STM14_1479	unannotated	unannotated	0.611097	0.0374834	0.115791
STM14_2670	bglX	Periplasmic beta-D-glucoside glucohydrolase	0.635654	0.0375956	0.116038
STM14_3671	idi	Isopentenyl-diphosphate Delta-isomerase (IPP isomerase) (EC 5.3.3.2) (IPP:DMAPP isomerase) (Isopentenyl pyrophosphate isomerase)	-0.731578	0.0379261	0.116958
STM14_2574	udg	UDP-glucose 6-dehydrogenase (EC 1.1.1.22)	-0.665449	0.0380194	0.117145
STM14_4667	atpB	ATP synthase subunit a (ATP synthase F0 sector subunit a) (F-ATPase subunit 6)	0.658295	0.0381172	0.117346
STM14_0375	crl	Sigma factor-binding protein Crl	-0.619051	0.038169	0.117405
STM14_0694	entE	Enterobactin synthase subunit E	0.826627	0.0383529	0.117856
STM14_4631	dnaN	Beta sliding clamp	0.736155	0.038381	0.117856
STM14_4054	argR	Arginine repressor	-0.615997	0.0384974	0.118113
STM14_0029	bcfB	Fimbrial chaparone	0.868419	0.0387454	0.118773
STM14_0549	ybaY	Uncharacterized protein	0.642105	0.0389011	0.119149
STM14_1680	ttrS	Histidine kinase (EC 2.7.13.3)	0.601613	0.0390023	0.119358
STM14_5202	aspA	Aspartate ammonia-lyase (Aspartase) (EC 4.3.1.1)	0.552414	0.0393739	0.120392
STM14_1750	tppB	Dipeptide and tripeptide permease A	0.542248	0.0395076	0.120699
STM14_2325	putative cytoplasmic proteinK15532 yteR	unsaturated rhamnogalacturonyl hydrolase [EC:3.2.1.172]	0.76751	0.0398421	0.121618
STM14_4947	pflC	Pyruvate formate lyase II activase	0.539401	0.0398786	0.121626
STM14_5109	yjbR	Putative cytoplasmic protein	-0.95737	0.0400162	0.121943
STM14_4761	recQ	DNA helicase (EC 3.6.4.12)	0.590495	0.040073	0.122013
STM14_3998	yrbC	Putative transport protein	0.536623	0.0402783	0.122535
STM14_3900	ygjP	Putative metal-dependent hydrolase	0.649122	0.0404927	0.123083
STM14_5391	unannotated	unannotated	0.603493	0.0406876	0.123562
STM14_0667	unannotated	nucleic acid-templated transcription	0.532712	0.040719	0.123562
STM14_3050	purC	Phosphoribosylaminoimidazole-succinocarboxamide synthase (EC 6.3.2.6) (SAICAR synthetase)	-1.03971	0.040965	0.124187
STM14_1434	unannotated	unannotated	-0.913236	0.0409939	0.124187
STM14_0495	nusB	Transcription antitermination protein NusB (Antitermination factor NusB)	0.60492	0.0412967	0.125
STM14_2368	sdiA	DNA-binding transcriptional activator SdiA	-0.776557	0.0416471	0.125954
STM14_0300	dkgB	2,5-diketo-D-gluconate reductase B	-0.684822	0.0417554	0.126176
STM14_0185	lpdA	Dihydrolipoyl dehydrogenase (EC 1.8.1.4)	-0.525958	0.0426178	0.128674
STM14_2615	yegH	Putative inner membrane protein	-0.558298	0.0427651	0.129011
STM14_1233	pipB	Secreted effector protein	-0.577957	0.0428601	0.129189
STM14_3755	mutY	Adenine DNA glycosylase (EC 3.2.2.31)	0.796596	0.043722	0.131677
STM14_3368	gabT	4-aminobutyrate aminotransferase	0.780699	0.0438073	0.131824
STM14_2572	hisI	Histidine biosynthesis bifunctional protein HisIE [Includes: Phosphoribosyl-AMP cyclohydrolase (PRA-CH) (EC 3.5.4.19); Phosphoribosyl-ATP pyrophosphatase (PRA-PH) (EC 3.6.1.31)]	-0.516461	0.0439789	0.13223
STM14_0423	cytochrome BD2 subunit IIK00426 cydB	cytochrome bd ubiquinol oxidase subunit II [EC:7.1.1.7]	0.813935	0.0441215	0.132548
STM14_3946	yraM	Penicillin-binding protein activator LpoA (PBP activator LpoA)	0.613181	0.0444709	0.133487
STM14_1106	aroA	3-phosphoshikimate 1-carboxyvinyltransferase (EC 2.5.1.19) (5-enolpyruvylshikimate-3-phosphate synthase) (EPSP synthase) (EPSPS)	0.539138	0.0445117	0.133498
STM14_0616	ylbA	Uncharacterized protein	0.684059	0.044634	0.133551
STM14_1711	ssaN	H(+)-transporting two-sector ATPase (EC 7.1.2.2)	-0.565772	0.0446404	0.133551
STM14_2802	rcsC	Sensor histidine kinase RcsC (EC 2.7.13.3)	0.513935	0.0446359	0.133551
STM14_2214	manZ	Mannose-specific PTS system protein IID	0.635974	0.0447391	0.13369
STM14_3106	sseA	Sulfurtransferase	-0.578246	0.0448724	0.13369
STM14_3877	glnE	Bifunctional glutamine synthetase adenylyltransferase/adenylyl-removing enzyme (ATP:glutamine synthetase adenylyltransferase) (ATase) [Includes: Glutamine synthetase adenylyl-L-tyrosine phosphorylase (EC 2.7.7.89) (Adenylyl removase) (AR) (AT-N); Glutamine synthetase adenylyl transferase (EC 2.7.7.42) (Adenylyl transferase) (AT) (AT-C)]	0.50715	0.0448322	0.13369
STM14_4227	yhgH	DNA utilization protein YhgH (Protein GntX)	-0.99568	0.0447752	0.13369
STM14_4317	yhiN	Putative periplasmic protein	0.8376	0.0448563	0.13369
STM14_2008	ydaA	Universal stress protein UspE	-0.51207	0.0450207	0.133943
STM14_3569	ygcY	Putative D-glucarate dehydratase	1.23101	0.0450317	0.133943
STM14_1707	ssaK	Type III secretion system apparatus protein	-0.68092	0.0452489	0.134319
STM14_2090	trpA	Tryptophan synthase alpha chain (EC 4.2.1.20)	1.02066	0.0452671	0.134319
STM14_3917	yhaJ	Putative transcriptional regulator	0.673167	0.0452698	0.134319
STM14_3511	mutS	DNA mismatch repair protein MutS	0.559043	0.0454457	0.134619
STM14_5173	fumB	Fumarate hydratase class I (EC 4.2.1.2)	0.541877	0.0454422	0.134619
STM14_1886	osmC	Putative envelope protein	0.719213	0.0457283	0.135096
STM14_3766	unannotated	unannotated	-0.871686	0.0457397	0.135096
STM14_4922	cytR	DNA-binding transcriptional regulator CytR	0.970095	0.0457082	0.135096
STM14_1078	cydC	Cysteine/glutathione ABC transporter membrane/ATP-binding component	0.685927	0.0458261	0.135096
STM14_1276	ycdC	Putative transcriptional repressor	1.04517	0.0458316	0.135096
STM14_1366	fabH	3-oxoacyl-[acyl-carrier-protein] synthase 3 (EC 2.3.1.180) (3-oxoacyl-[acyl-carrier-protein] synthase III) (Beta-ketoacyl-ACP synthase III) (KAS III)	0.576845	0.0457706	0.135096
STM14_5562	spvB	Mono(ADP-ribosyl)transferase SpvB (mADPRT) (mART) (EC 2.4.2.31) (NAD(+)--arginine ADP-ribosyltransferase) (Toxin SpvB)	0.532852	0.0459574	0.135357
STM14_1486	unannotated	unannotated	-0.535916	0.0460201	0.135431
STM14_0589	ybbK	Protein QmcA	-0.511721	0.0460712	0.13547
STM14_2960	putative oxidoreductaseK19265 gpr	L-glyceraldehyde 3-phosphate reductase [EC:1.1.1.-]	-0.643036	0.0461625	0.135535
STM14_4749	yigA	Uncharacterized protein	0.723634	0.0461684	0.135535
STM14_2512	cbiL	Cobalt-precorrin-2 C(20)-methyltransferase (EC 2.1.1.151)	1.04422	0.0463163	0.135859
STM14_1263	yccD	Chaperone modulatory protein CbpM	-0.49782	0.0464653	0.136185
STM14_2471	unannotated	unannotated	0.531877	0.0468442	0.137132
STM14_1264	cbpA	Curved DNA-binding protein	-0.585726	0.0468647	0.137132
STM14_0042	unannotated	unannotated	-0.519172	0.0469984	0.137412
STM14_3920	yhaN	UPF0597 protein YhaM	0.621206	0.0470701	0.13751
STM14_4747	yifL	Uncharacterized lipoprotein YifL	0.583121	0.0471322	0.13758
STM14_3674	recJ	Single-stranded-DNA-specific exonuclease RecJ	0.548686	0.0473175	0.137958
STM14_4384	lpfD	Protein LpfD	-0.584565	0.0473763	0.137958
STM14_4629	recF	DNA replication and repair protein RecF	0.707469	0.0473644	0.137958
STM14_0151	mraY	Phospho-N-acetylmuramoyl-pentapeptide-transferase (EC 2.7.8.13) (UDP-MurNAc-pentapeptide phosphotransferase)	0.567789	0.0475756	0.138426
STM14_5090	ubiC	Chorismate pyruvate-lyase (CL) (CPL) (EC 4.1.3.40)	-0.946595	0.0476314	0.138477
STM14_2629	baeR	DNA-binding transcriptional regulator BaeR	-0.828405	0.0477431	0.13869
STM14_4897	ydeW	Transcriptional regulator LsrR	-0.738603	0.0479915	0.139299
STM14_0267	hlpA	Chaperone protein Skp	-0.562616	0.0480714	0.139419
STM14_3397	emrR	Transcriptional repressor MprA	-0.653618	0.0481201	0.139448
STM14_5218	sugE	Quaternary ammonium compound-resistance protein SugE	0.619292	0.0481993	0.139565
STM14_2884	yfcC	Uncharacterized protein	0.554375	0.0485196	0.140267
STM14_1096	pflA	Pyruvate formate-lyase-activating enzyme (EC 1.97.1.4)	-0.529621	0.0484954	0.140267
STM14_4490	rpmB	50S ribosomal protein L28	-0.526328	0.0494496	0.142841
STM14_0352	safA	Putative outer membrane protein	-0.577848	0.0495367	0.142978
STM14_4194	gph	Phosphoglycolate phosphatase (PGP) (PGPase) (EC 3.1.3.18)	0.575659	0.0496857	0.143293
STM14_2083	yciO	YciO protein, TsaC/YrdC paralog	-0.613407	0.0497467	0.143355
STM14_5552	unannotated	unannotated	-1.08173	0.049988	0.143935
STM14_2745	bicyclomycin/multidrug efflux system	Bicyclomycin/multidrug efflux system	-0.579794	0.0501103	0.144172
STM14_3748	yggW	Heme chaperone HemW	0.601901	0.0501582	0.144195
STM14_2747	rsuA	Pseudouridine synthase (EC 5.4.99.-)	0.666697	0.0502533	0.144307
STM14_3595	ygdD	Uncharacterized protein	0.799945	0.0502773	0.144307
STM14_4280	ugpC	sn-glycerol-3-phosphate import ATP-binding protein UgpC (EC 7.6.2.10)	1.01664	0.050497	0.144822
STM14_1398	potC	Spermidine/putrescine ABC transporter membrane protein	-0.988859	0.0507423	0.145295
STM14_4198	aroB	3-dehydroquinate synthase (DHQS) (EC 4.2.3.4)	0.541535	0.0507207	0.145295
STM14_1826	dcp	Dipeptidyl carboxypeptidase II	0.526568	0.0509098	0.145543
STM14_5593	traM	Relaxosome protein TraM	-0.547566	0.0508746	0.145543
STM14_3328	unannotated	unannotated	-0.751223	0.0510174	0.145735
STM14_4284	death-on-curing proteinK07341 doc	death on curing protein	-1.05087	0.0514775	0.146933
STM14_0926	uvrB	UvrABC system protein B (Protein UvrB) (Excinuclease ABC subunit B)	0.605964	0.0518402	0.147734
STM14_2719	yeiH	Putative inner membrane protein	0.617971	0.0518186	0.147734
STM14_1230	yccA	Uncharacterized protein	-0.564042	0.0524177	0.149262
STM14_2191	ycgM	FAA_hydrolase domain-containing protein	-0.481864	0.0527039	0.14984
STM14_0220	dksA	RNA polymerase-binding transcription factor DksA	-0.58116	0.0526862	0.14984
STM14_4750	xerC	Tyrosine recombinase XerC	0.598253	0.053222	0.151194
STM14_4806	dsbA	Thiol:disulfide interchange protein	0.4888	0.0532857	0.151256
STM14_4641	unannotated	RNA-dependent DNA replication	-0.916827	0.0536577	0.152192
STM14_5505	yjjX	Inosine/xanthosine triphosphatase (ITPase/XTPase) (EC 3.6.1.-) (Non-canonical purine NTP phosphatase) (Non-standard purine NTP phosphatase) (Nucleoside-triphosphate phosphatase) (NTPase)	0.634603	0.054281	0.153839
STM14_1863	pqaA	PhoPQ-regulated protein	-0.509479	0.0544699	0.154253
STM14_2964	yfeA	Anti-FlhC(2)FlhD(4) factor YdiV	-0.495422	0.0549735	0.155231
STM14_3159	recO	DNA repair protein RecO (Recombination protein O)	0.742178	0.0548785	0.155231
STM14_3977	glmM	Phosphoglucosamine mutase (EC 5.4.2.10)	0.496085	0.0549876	0.155231
STM14_1592	osmE	DNA-binding transcriptional activator OsmE	0.517013	0.0549737	0.155231
STM14_1682	orf70	Fumarase D (EC 4.2.1.2)	0.914492	0.0550884	0.155394
STM14_0258	tsf	Elongation factor Ts (EF-Ts)	-0.666953	0.0553273	0.155581
STM14_1729	sodB	Superoxide dismutase (EC 1.15.1.1)	-0.548524	0.0552438	0.155581
STM14_1955	putative sugar-specific PTS enzyme IIK02773 gatA	galactitol PTS system EIIA component [EC:2.7.1.200]	0.722263	0.0552921	0.155581
STM14_4473	rfaC	ADP-heptose:LPS heptosyl transferase I	0.795153	0.0552189	0.155581
STM14_1632	ydiV	Anti-FlhC(2)FlhD(4) factor YdiV (EAL-like protein YdiV) (c-di-GMP regulator CdgR)	-0.665594	0.0564992	0.158753
STM14_4676	yieN	ATPase RavA (EC 3.6.3.-) (Regulatory ATPase variant A)	0.505982	0.0565753	0.158843
STM14_0679	ybdJ	Putative inner membrane protein	0.893847	0.0566256	0.15886
STM14_3374	unannotated	nucleic acid-templated transcription	-0.741569	0.0569181	0.159557
STM14_3130	unannotated	unannotated	0.730056	0.0574916	0.161039
STM14_5029	aceB	Malate synthase (EC 2.3.3.9)	0.607646	0.0576575	0.161378
STM14_0915	hutC	Histidine utilization repressor	0.510343	0.0579709	0.16213
STM14_1868	unannotated	tRNA metabolic process	0.670845	0.0581761	0.162451
STM14_4514	yicH	Putative inner membrane protein	0.483612	0.0581675	0.162451
STM14_1385	ndh	Respiratory NADH dehydrogenase 2	-0.685238	0.0584001	0.162951
STM14_1340	mviN	Probable lipid II flippase MurJ	0.600306	0.0586104	0.163411
STM14_1604	ydjN	Kinase/transporter-like protein	-0.626852	0.058667	0.163443
STM14_1018	unannotated	unannotated	0.918773	0.0600531	0.166917
STM14_3861	ygiB	UPF0441 protein YgiB	-0.49256	0.0600079	0.166917
STM14_4281	ugpE	sn-glycerol-3-phosphate transport system permease protein UgpE	-0.993424	0.0599705	0.166917
STM14_4297	ftsX	Cell division protein FtsX	0.545035	0.0601413	0.167024
STM14_4470	kbl	2-amino-3-ketobutyrate coenzyme A ligase (AKB ligase) (EC 2.3.1.29) (Glycine acetyltransferase)	-0.861085	0.0601843	0.167024
STM14_2753	yejL	UPF0352 protein YejL	-0.628557	0.0604953	0.167758
STM14_4946	pflD	Putative formate acetyltransferase 2	0.491788	0.0607536	0.168345
STM14_1920	yncD	Putative outer membrane receptor	0.531745	0.0609882	0.168865
STM14_3047	ypfN	UPF0370 protein YpfN	0.944556	0.0611006	0.169012
STM14_4225	putative cytoplasmic proteinK24087 rpnB	recombination-promoting nuclease RpnB [EC:3.1.21.-]	0.560534	0.061135	0.169012
STM14_5055	putative phage glycosyltransferaseK20534 gtrB	polyisoprenyl-phosphate glycosyltransferase [EC:2.4.-.-]	-0.768827	0.0615599	0.169796
STM14_0373	gpt	Xanthine-guanine phosphoribosyltransferase (XGPRT) (EC 2.4.2.22) (Xanthine phosphoribosyltransferase)	0.561016	0.0615435	0.169796
STM14_0708	ahpF	Alkyl hydroperoxide reductase subunit F	0.540779	0.0615029	0.169796
STM14_1211	fabA	3-hydroxydecanoyl-[acyl-carrier-protein] dehydratase (EC 4.2.1.59) (3-hydroxyacyl-[acyl-carrier-protein] dehydratase FabA) (Beta-hydroxydecanoyl thioester dehydrase) (Trans-2-decenoyl-[acyl-carrier-protein] isomerase) (EC 5.3.3.14)	-0.656283	0.0618205	0.170385
STM14_0536	ppiD	Uncharacterized protein	0.652367	0.0625391	0.172233
STM14_3044	acrD	Efflux pump membrane transporter	-0.480083	0.0630764	0.17358
STM14_4208	yrfF	Putative inner membrane protein	0.45601	0.0631816	0.173737
STM14_1733	gloA	Lactoylglutathione lyase (EC 4.4.1.5) (Glyoxalase I)	-0.472828	0.0635642	0.174656
STM14_0833	ybgL	5-oxoprolinase subunit A (5-OPase subunit A) (EC 3.5.2.9) (5-oxoprolinase (ATP-hydrolyzing) subunit A)	0.591549	0.0638518	0.175179
STM14_2625	yegN	Multidrug resistance protein MdtB (Multidrug transporter MdtB)	0.624643	0.0638256	0.175179
STM14_4554	putative glycosyl hydrolaseK01223 E3.2.1.86B	6-phospho-beta-glucosidase [EC:3.2.1.86]	0.724299	0.0639038	0.175189
STM14_2139	ychN	Putative sulfur reduction protein	0.581488	0.0639939	0.175256
STM14_3692	visC	FAD_binding_3 domain-containing protein	0.472833	0.0640255	0.175256
STM14_0404	unannotated	unannotated	-1.02422	0.0641777	0.175406
STM14_2118	galU	UTP--glucose-1-phosphate uridylyltransferase (EC 2.7.7.9) (UDP-glucose pyrophosphorylase)	-0.4958	0.0641714	0.175406
STM14_2377	fliB	Lysine-N-methylase	-0.563548	0.0646088	0.176451
STM14_2047	unannotated	unannotated	-0.603456	0.0650094	0.17741
STM14_1387	ycfQ	Putative transcriptional repressor	-0.464198	0.0651267	0.177596
STM14_0006	yaaJ	Putative alanine/glycine transport protein	0.517374	0.0655397	0.178587
STM14_5551	ccdB	Cytotoxic protein CcdB (Protein LetD) (Toxin CcdB)	-0.697672	0.0656397	0.178724
STM14_3694	ubiH	2-octaprenyl-6-methoxyphenyl hydroxylase	0.488755	0.0657819	0.178977
STM14_1668	ynhA	Cysteine desulfuration protein SufE	-0.648744	0.0661887	0.179864
STM14_5283	ytfE	Iron-sulfur cluster repair protein YtfE	0.632868	0.066208	0.179864
STM14_3958	yhbW	Bac_luciferase domain-containing protein	0.900497	0.0663271	0.180052
STM14_4058	yhcP	p-hydroxybenzoic acid efflux pump subunit AaeB (pHBA efflux pump protein B)	0.508696	0.0669562	0.181529
STM14_4634	rpmH	50S ribosomal protein L34	-0.711274	0.0670097	0.181529
STM14_5153	yjcO	TPR repeat-containing protein	0.512313	0.0670224	0.181529
STM14_2980	yfeH	Putative Na+-dependent transporter	0.655843	0.0673142	0.182183
STM14_4891	unannotated	unannotated	0.595924	0.0674616	0.182445
STM14_1107	ycaL	Putative Zn-dependent protease	0.585859	0.0678759	0.183428
STM14_0248	dgt	Deoxyguanosinetriphosphate triphosphohydrolase (dGTP triphosphohydrolase) (dGTPase) (EC 3.1.5.1)	-0.488073	0.0679705	0.183546
STM14_3065	purN	Phosphoribosylglycinamide formyltransferase (EC 2.1.2.2) (5'-phosphoribosylglycinamide transformylase) (GAR transformylase) (GART)	-0.542775	0.0680939	0.183741
STM14_1404	pepT	Peptidase T (EC 3.4.11.4) (Aminotripeptidase) (Tripeptidase) (Tripeptide aminopeptidase)	0.552003	0.068229	0.183968
STM14_0542	putative cysteine synthase/cystathionine beta-synthaseK01738 cysK	cysteine synthase [EC:2.5.1.47]	-0.472611	0.0682857	0.183984
STM14_4447	yibL	Uncharacterized protein	-0.730305	0.0683645	0.184058
STM14_4351	dctA	C4-dicarboxylate transport protein	0.586331	0.068536	0.184382
STM14_4176	pabA	Para-aminobenzoate synthase component II	0.852588	0.0691935	0.186012
STM14_3610	ptr	Pitrilysin (EC 3.4.24.55) (Protease 3) (Protease III) (Protease pi)	0.456859	0.0692584	0.186048
STM14_4674	asnA	Aspartate--ammonia ligase (EC 6.3.1.1) (Asparagine synthetase A)	0.495447	0.0693629	0.18619
STM14_928	slrP	E3 ubiquitin-protein ligase SlrP (EC 2.3.2.27) (RING-type E3 ubiquitin transferase SlrP) (Secreted effector protein SlrP)	-0.449584	0.069417	0.186196
STM14_3769	putative transcriptional regulatorK18292 E4.1.3.25	(S)-citramalyl-CoA lyase [EC:4.1.3.25]	-0.553656	0.0694932	0.186262
STM14_0486	yajD	HNHc domain-containing protein	-0.45161	0.0696254	0.186375
STM14_5079	yjbH	Putative outer membrane lipoprotein	0.475766	0.0696388	0.186375
STM14_1240	pipD	Dipeptidase (EC 3.4.-.-)	0.481547	0.0700433	0.187319
STM14_3526	rpoS	RNA polymerase sigma factor RpoS (Sigma S) (Sigma-38)	0.607836	0.0701978	0.187593
STM14_0122	araB	Ribulokinase (EC 2.7.1.16)	0.722328	0.0708277	0.189136
STM14_1542	yaoF	Putative hemolysin	0.812681	0.0714754	0.190583
STM14_4908	yiiR	Putative inner membrane protein	-0.743177	0.0714731	0.190583
STM14_0488	#N/A	#N/A	0.537335	0.071635	0.190868
STM14_4156	yheO	Putative regulatory protein	0.595851	0.0718346	0.191258
STM14_2793	yojI	Multidrug transporter membrane component/ATP-binding component	0.481666	0.072566	0.193025
STM14_3153	2-dehydropantoate 2-reductaseK00077 panE	2-dehydropantoate 2-reductase [EC:1.1.1.169]	-0.515653	0.0726331	0.193025
STM14_1359	rluC	Pseudouridine synthase (EC 5.4.99.-)	0.468138	0.0726588	0.193025
STM14_3073	unannotated	unannotated	-0.854398	0.0729426	0.193636
STM14_3976	secG	Protein-export membrane protein SecG	-0.443033	0.0730732	0.19384
STM14_5336	dihydroorotaseK01465 URA4	dihydroorotase [EC:3.5.2.3]	1.06426	0.0732493	0.194022
STM14_0520	cyoD	Cytochrome bo(3) ubiquinol oxidase subunit 4 (Cytochrome o ubiquinol oxidase subunit 4) (Oxidase bo(3) subunit 4) (Ubiquinol oxidase polypeptide IV) (Ubiquinol oxidase subunit 4)	-0.684934	0.0732159	0.194022
STM14_2006	ogt	Methylated-DNA--protein-cysteine methyltransferase (EC 2.1.1.63) (6-O-methylguanine-DNA methyltransferase) (MGMT) (O-6-methylguanine-DNA-alkyltransferase)	0.484158	0.0733578	0.194166
STM14_1377	ptsG	EIICB-Glc (EC 2.7.1.199) (Glucose permease IIC component) (Glucose-specific phosphotransferase enzyme IIB component) (PTS system glucose-specific EIIB component) (PTS system glucose-specific EIIC component) (PTS system glucose-specific EIICB component)	-0.76578	0.0735462	0.194522
STM14_4917	menG	Regulator of ribonuclease activity A	0.476582	0.0738296	0.195129
STM14_4960	udhA	Soluble pyridine nucleotide transhydrogenase (STH) (EC 1.6.1.1) (NAD(P)(+) transhydrogenase [B-specific])	-0.480678	0.0739468	0.195295
STM14_2990	ptsI	Phosphoenolpyruvate-protein phosphotransferase (EC 2.7.3.9) (Phosphotransferase system, enzyme I)	-0.488664	0.0740515	0.195429
STM14_0574	adk	Adenylate kinase (AK) (EC 2.7.4.3) (ATP-AMP transphosphorylase) (ATP:AMP phosphotransferase) (Adenylate monophosphate kinase)	-0.732042	0.0741771	0.195617
STM14_4154	yheM	Protein TusC (tRNA 2-thiouridine synthesizing protein C)	0.721983	0.0744371	0.196159
STM14_5007	nudC	NADH pyrophosphatase (EC 3.6.1.22)	0.709727	0.0745123	0.196214
STM14_1672	pykF	Pyruvate kinase (EC 2.7.1.40)	0.493772	0.0751234	0.196863
STM14_2883	pta	Phosphate acetyltransferase (EC 2.3.1.8) (Phosphotransacetylase)	-0.658771	0.075185	0.196863
STM14_3358	nixA	Nickel/cobalt efflux system	-0.640509	0.0749497	0.196863
STM14_4193	trpS	Tryptophan--tRNA ligase (EC 6.1.1.2) (Tryptophanyl-tRNA synthetase) (TrpRS)	0.489339	0.0751955	0.196863
STM14_4663	atpA	ATP synthase subunit alpha (EC 7.1.2.2) (ATP synthase F1 sector subunit alpha) (F-ATPase subunit alpha)	-0.656585	0.0751598	0.196863
STM14_0055	ileS	Isoleucine--tRNA ligase (EC 6.1.1.5) (Isoleucyl-tRNA synthetase) (IleRS)	0.449207	0.0749968	0.196863
STM14_0127	tbpA	Thiamine-binding periplasmic protein	0.674179	0.0748694	0.196863
STM14_0484	hypothetical proteinK06996 K06996	uncharacterized protein	0.864518	0.0750357	0.196863
STM14_2679	yohG	Multidrug resistance outer membrane protein MdtQ	-0.672389	0.0753476	0.197118
STM14_1963	putative carboxylesteraseK03929 pnbA	para-nitrobenzyl esterase [EC:3.1.1.-]	0.65778	0.0757575	0.197879
STM14_2322	argS	Arginine--tRNA ligase (EC 6.1.1.19) (Arginyl-tRNA synthetase) (ArgRS)	0.478809	0.0758066	0.197879
STM14_5546	repA2	DNA replication	-0.457439	0.0758491	0.197879
STM14_1505	pliC	Lysozyme inhibitor	0.586347	0.0758581	0.197879
STM14_5121	unannotated	unannotated	-0.435442	0.0762759	0.198825
STM14_0198	speE	Polyamine aminopropyltransferase (Putrescine aminopropyltransferase) (PAPT) (Spermidine synthase) (SPDS) (SPDSY) (EC 2.5.1.16)	-0.47872	0.0764295	0.19903
STM14_0590	ybbL	Putative ABC transporter ATP-binding protein YbbL	-0.508292	0.0764651	0.19903
STM14_4522	sugR	ATP binding protein	-0.486875	0.0766538	0.199377
STM14_1861	unannotated	unannotated	-0.755909	0.0768129	0.199647
STM14_4911	glpX	Fructose-1,6-bisphosphatase	-0.723983	0.0775454	0.201406
STM14_4205	mrcA	DD-transpeptidase (EC 2.4.1.129) (EC 3.4.16.4) (Penicillin-binding protein 1A) (Penicillin-insensitive transglycosylase) (Penicillin-sensitive transpeptidase) (Peptidoglycan TGase)	0.445678	0.0777378	0.20176
STM14_2153	prsA	Ribose-phosphate pyrophosphokinase (RPPK) (EC 2.7.6.1) (5-phospho-D-ribosyl alpha-1-diphosphate) (Phosphoribosyl diphosphate synthase) (Phosphoribosyl pyrophosphate synthase) (P-Rib-PP synthase) (PRPP synthase) (PRPPase)	-0.578164	0.0779356	0.201983
STM14_2560	yeeF	Putative amino acid transport protein	-0.527683	0.0779058	0.201983
STM14_5570	unannotated	unannotated	-0.422144	0.0781381	0.202362
STM14_5487	deoC	Deoxyribose-phosphate aldolase (DERA) (EC 4.1.2.4) (2-deoxy-D-ribose 5-phosphate aldolase) (Phosphodeoxyriboaldolase) (Deoxyriboaldolase)	-0.826886	0.0784136	0.20293
STM14_0647	unannotated	unannotated	-1.18277	0.0786337	0.203215
STM14_5464	bglJ	DNA-binding transcriptional activator BglJ	0.683187	0.0786368	0.203215
STM14_2005	ydaL	Smr domain-containing protein	0.457631	0.0790364	0.204
STM14_2571	hisF	Imidazole glycerol phosphate synthase subunit HisF (EC 4.3.2.10) (IGP synthase cyclase subunit) (IGP synthase subunit HisF) (ImGP synthase subunit HisF) (IGPS subunit HisF)	-0.538109	0.0790535	0.204
STM14_2203	yoaA	Putative DNA helicase	0.54428	0.0797536	0.205659
STM14_0814	seqA	Negative modulator of initiation of replication	0.499327	0.0798504	0.205762
STM14_0733	ccrB	Putative fluoride ion transporter CrcB	-0.442003	0.0801195	0.206308
STM14_1501	pagC	Virulence membrane protein PAGC	0.637137	0.0803091	0.206648
STM14_4353	yhjK	Anti-FlhC(2)FlhD(4) factor YdiV	0.441081	0.0805849	0.20721
STM14_1208	ymbA	Putative outer membrane protein	0.644092	0.0806804	0.207308
STM14_0923	bioD_1	ATP-dependent dethiobiotin synthetase BioD (EC 6.3.3.3) (DTB synthetase) (DTBS) (Dethiobiotin synthase)	0.855697	0.0808875	0.207692
STM14_5350	unannotated	unannotated	-0.429911	0.0815436	0.209228
STM14_1762	ydgJ	Putative oxidoreductase	0.481328	0.0816218	0.209279
STM14_3318	unannotated	unannotated	0.737635	0.0818411	0.209692
STM14_5006	rsd	Regulator of sigma D	0.441102	0.0819663	0.209864
STM14_0684	fes	Enterobactin/ferric enterobactin esterase	0.454486	0.0820419	0.209908
STM14_2877	yfbT	Putative phosphatase	0.465369	0.0822336	0.210125
STM14_3278	rimM	Ribosome maturation factor RimM	-0.586838	0.0822432	0.210125
STM14_3416	recX	Regulatory protein RecX	-0.703726	0.0824062	0.210393
STM14_1229	yccK	Sulfurtransferase (EC 2.8.1.-)	0.56464	0.0824968	0.210475
STM14_5001	thiG	Thiazole synthase (EC 2.8.1.10)	-0.738675	0.0832115	0.212148
STM14_5280	ytfB	Putative cell envelope opacity-associated protein A	-0.510796	0.083397	0.212471
STM14_5311	putative inner membrane proteinK03337 iolB	5-deoxy-glucuronate isomerase [EC:5.3.1.30]	0.734408	0.0838303	0.213424
STM14_1889	sfcA	NAD-dependent malic enzyme (NAD-ME) (EC 1.1.1.38)	0.498816	0.0841106	0.213986
STM14_1842	yneI	Putative succinate-semialdehyde dehydrogenase	-0.713472	0.0847042	0.215252
STM14_3548	ygcB	Putative helicase	-0.645218	0.0847275	0.215252
STM14_2196	rnd	Ribonuclease D (RNase D) (EC 3.1.13.5)	0.663707	0.0853593	0.21667
STM14_3531	truD	tRNA pseudouridine synthase D (EC 5.4.99.27) (tRNA pseudouridine(13) synthase) (tRNA pseudouridylate synthase D) (tRNA-uridine isomerase D)	0.490651	0.085406	0.21667
STM14_0598	unannotated	unannotated	0.583421	0.0856483	0.217132
STM14_3710	epd	D-erythrose-4-phosphate dehydrogenase (E4PDH) (EC 1.2.1.72)	0.496231	0.0857168	0.217153
STM14_3160	era	GTPase Era	0.755071	0.0859611	0.217619
STM14_0742	hypothetical	Uncharacterized protein	-0.412953	0.0862113	0.218099
STM14_3371	ygaU	Uncharacterized protein	0.620435	0.0862718	0.218099
STM14_1190	unannotated	unannotated	-0.842911	0.0863617	0.218174
STM14_0341	unannotated	unannotated	-0.455664	0.0865149	0.218408
STM14_4754	corA	Magnesium transport protein CorA	0.464216	0.0865791	0.218417
STM14_1894	fdnG	Formate dehydorgenase-N alpha subunit	0.460628	0.0869967	0.219184
STM14_5181	putative anaerobic dehydrogenase componentK23349 dmsD	putative dimethyl sulfoxide reductase chaperone	0.874476	0.0870046	0.219184
STM14_2627	yegB	Putative multidrug resistance protein MdtD	0.482923	0.08818	0.22199
STM14_2919	flk	Flagellar regulator flk (Fluke)	0.64412	0.0882712	0.222064
STM14_1834	ydeE	Putative MFS-type transporter YdeE	0.551446	0.0887968	0.223107
STM14_0414	unannotated	unannotated	0.756407	0.0888714	0.223107
STM14_0852	sdhD	Succinate dehydrogenase hydrophobic membrane anchor subunit	-0.514648	0.0888145	0.223107
STM14_1354	flgK	Flagellar hook-associated protein 1 (HAP1)	0.42409	0.0893157	0.223755
STM14_3124	suhB	Nus factor SuhB (Inositol-1-monophosphatase) (I-1-Pase) (IMPase) (Inositol-1-phosphatase) (EC 3.1.3.25)	-0.433251	0.0892705	0.223755
STM14_4355	yhjL	Cellulose synthase subunit BcsC	0.592989	0.0892765	0.223755
STM14_3274	yfiR	Putative periplasmic protein	-0.481247	0.0893869	0.223777
STM14_2027	mppA	Periplasmic murein tripeptide transport protein	0.45064	0.0896355	0.224244
STM14_5339	unannotated	nucleic acid-templated transcription	0.515824	0.089865	0.224507
STM14_5478	prfC	Peptide chain release factor 3 (RF-3)	0.514477	0.0898206	0.224507
STM14_4008	rpoN	RNA polymerase sigma-54 factor	0.478052	0.0907059	0.226451
STM14_1529	unannotated	unannotated	0.866244	0.0908401	0.226629
STM14_5169	adi	Catabolic arginine decarboxylase	0.506143	0.0909548	0.226758
STM14_4814	yihI	Der GTPase-activating protein YihI	0.422564	0.0913927	0.227692
STM14_0657	putative transcriptional regulatorK21746 rclR	AraC family transcriptional regulator, reactive chlorine species (RCS)-specific activator of rcl operon	-0.474243	0.0916103	0.228027
STM14_1132	asnS	Asparagine--tRNA ligase (EC 6.1.1.22) (Asparaginyl-tRNA synthetase) (AsnRS)	0.423596	0.0916535	0.228027
STM14_3201	unannotated	unannotated	0.745394	0.0918228	0.22829
STM14_4266	gntR	Gluconate operon transcriptional repressor	0.425082	0.0923056	0.229332
STM14_5258	yjfC	Putative glutathionylspermidine synthase	0.603976	0.0924438	0.229518
STM14_0568	apt	Adenine phosphoribosyltransferase (APRT) (EC 2.4.2.7)	0.513799	0.0927518	0.230124
STM14_1860	unannotated	nucleic acid-templated transcription	-0.546626	0.0938353	0.232652
STM14_0150	murF	UDP-N-acetylmuramoyl-tripeptide--D-alanyl-D-alanine ligase (EC 6.3.2.10) (D-alanyl-D-alanine-adding enzyme)	0.476439	0.0942258	0.23346
STM14_1207	pqiB	Paraquat-inducible protein B	0.439908	0.0944694	0.233903
STM14_2570	hisA	1-(5-phosphoribosyl)-5-[(5-phosphoribosylamino)methylideneamino] imidazole-4-carboxamide isomerase (EC 5.3.1.16) (Phosphoribosylformimino-5-aminoimidazole carboxamide ribotide isomerase)	-0.721744	0.0946683	0.234074
STM14_0078	carB	Carbamoyl-phosphate synthase large chain (EC 6.3.5.5) (Carbamoyl-phosphate synthetase ammonia chain)	-0.658371	0.0946428	0.234074
STM14_0206	stiH	Putative fimbrial protein precurosr	-0.647221	0.0949861	0.234698
STM14_1389	ycfS	Putative periplasmic protein	-0.584134	0.095292	0.235293
STM14_5353	pyrB	Aspartate carbamoyltransferase (EC 2.1.3.2) (Aspartate transcarbamylase) (ATCase)	-0.943803	0.0954709	0.235573
STM14_0157	ftsQ	Cell division protein FtsQ	0.57558	0.0955627	0.235639
STM14_2228	kdgR	Putative transcriptional repressor	-0.488608	0.0959642	0.236065
STM14_3556	ygcF	7-carboxy-7-deazaguanine synthase (CDG synthase) (EC 4.3.99.3) (Queuosine biosynthesis protein QueE)	-0.427817	0.0958248	0.236065
STM14_5143	nrfA	Cytochrome c-552 (EC 1.7.2.2) (Ammonia-forming cytochrome c nitrite reductase) (Cytochrome c nitrite reductase)	-0.659998	0.0959976	0.236065
STM14_1083	lrp	Leucine-responsive transcriptional regulator	-0.455745	0.0959629	0.236065
STM14_5438	hsdR	Type I site-specific deoxyribonuclease (EC 3.1.21.3)	0.438647	0.0962121	0.236431
STM14_0378	proB	Glutamate 5-kinase (EC 2.7.2.11) (Gamma-glutamyl kinase) (GK)	0.454981	0.0965296	0.23705
STM14_4831	yihP	GPH family transport protein	-0.496425	0.0967021	0.23715
STM14_0539	ybaX	7-cyano-7-deazaguanine synthase (EC 6.3.4.20) (7-cyano-7-carbaguanine synthase) (PreQ(0) synthase) (Queuosine biosynthesis protein QueC)	0.455514	0.0966508	0.23715
STM14_4226	bioH	Pimeloyl-[acyl-carrier protein] methyl ester esterase (EC 3.1.1.85) (Biotin synthesis protein BioH) (Carboxylesterase BioH)	0.404902	0.0970743	0.237578
STM14_4301	yhhL	Uncharacterized protein	-0.726515	0.0970639	0.237578
STM14_0174	nadC	Quinolinate phosphoribosyltransferase [decarboxylating] (EC 2.4.2.19)	0.566552	0.0969658	0.237578
STM14_4881	cpxA	Histidine kinase (EC 2.7.13.3)	0.577302	0.0977428	0.239052
STM14_0247	pfs	5'-methylthioadenosine/S-adenosylhomocysteine nucleosidase (MTA/SAH nucleosidase) (MTAN) (EC 3.2.2.9) (5'-deoxyadenosine nucleosidase) (DOA nucleosidase) (dAdo nucleosidase) (5'-methylthioadenosine nucleosidase) (MTA nucleosidase) (S-adenosylhomocysteine nucleosidase) (AdoHcy nucleosidase) (SAH nucleosidase) (SRH nucleosidase)	0.463203	0.0982098	0.239869
STM14_3235	unannotated	unannotated	-0.521927	0.0981887	0.239869
STM14_4168	yheT	Putative hydrolase	0.495144	0.0985832	0.240455
STM14_4932	unannotated	unannotated	-0.624523	0.0985448	0.240455
STM14_0824	kdpB	Potassium-transporting ATPase ATP-binding subunit (EC 7.2.2.6) (ATP phosphohydrolase [potassium-transporting] B chain) (Potassium-binding and translocating subunit B) (Potassium-translocating ATPase B chain)	0.821413	0.0991955	0.241785
STM14_0104	kefC	Glutathione-regulated potassium-efflux system protein KefC (K(+)/H(+) antiporter)	0.548314	0.0993971	0.241949
STM14_4303	yhhN	Putative inner membrane protein	0.583529	0.0993662	0.241949
STM14_1449	unannotated	unannotated	-0.530872	0.0994952	0.242024
STM14_4115	zntR	Zinc-responsive transcriptional regulator	-0.409803	0.0995864	0.242083
STM14_0603	ybbB	tRNA 2-selenouridine synthase (EC 2.5.1.-)	0.416215	0.0999511	0.242332
STM14_1317	mdoG	Glucans biosynthesis protein G	-0.419018	0.0999043	0.242332
STM14_3413	alaS	Alanine--tRNA ligase (EC 6.1.1.7) (Alanyl-tRNA synthetase) (AlaRS)	-0.434337	0.0999576	0.242332
STM14_3566	barA	Histidine kinase (EC 2.7.13.3)	0.465945	0.0998265	0.242332
STM14_3749	yggM	Putative periplasmic protein	0.443012	0.100034	0.242354
STM14_0805	citB	Citrate utilization protein b	0.764544	0.100126	0.242414
STM14_4812	yihA	Probable GTP-binding protein EngB	0.40804	0.100474	0.243094
STM14_0207	stiC	Putative fimbrial usher	0.652088	0.101105	0.244455
STM14_5328	yjgA	UPF0307 protein YjgA	-0.519546	0.101284	0.244725
STM14_5493	stjC	Putative periplasmic chaperone protein	-0.741182	0.102278	0.246961
STM14_2957	yfeO	Putative ion-transport protein YfeO	0.536997	0.102436	0.247178
STM14_2658	metG	Methionine--tRNA ligase (EC 6.1.1.10) (Methionyl-tRNA synthetase) (MetRS)	0.43657	0.103464	0.24949
STM14_3676	xerD	Tyrosine recombinase XerD	0.515187	0.103561	0.249507
STM14_5565	putative integrase proteinK07494 K07494	putative transposase	-0.546314	0.103679	0.249507
STM14_0246	btuF	Vitamin B12-binding protein	0.595854	0.103676	0.249507
STM14_3667	unannotated	unannotated	0.521451	0.104025	0.24984
STM14_4529	marT	Putative transcriptional regulator	0.663065	0.103976	0.24984
STM14_4907	yiiQ	Putative periplasmic protein	0.547532	0.103928	0.24984
STM14_4751	yigB	Flavin mononucleotide phosphatase	0.565563	0.10453	0.250887
STM14_5250	vacB	Ribonuclease R (RNase R) (EC 3.1.13.1)	0.398732	0.104815	0.251403
STM14_5136	unannotated	nucleic acid-templated transcription	-0.561949	0.105006	0.251694
STM14_5005	thiC	Phosphomethylpyrimidine synthase (EC 4.1.99.17) (Hydroxymethylpyrimidine phosphate synthase) (HMP-P synthase) (HMP-phosphate synthase) (HMPP synthase) (Thiamine biosynthesis protein ThiC)	-0.410925	0.105547	0.252821
STM14_2060	yciT	Putative regulatory protein	0.421791	0.105641	0.252879
STM14_1981	unannotated	unannotated	0.432219	0.105963	0.253481
STM14_3888	rpoD	RNA polymerase sigma factor RpoD (Sigma-70)	-0.434572	0.106273	0.253934
STM14_5220	frdD	Fumarate reductase subunit D (Fumarate reductase 13 kDa hydrophobic protein) (Quinol-fumarate reductase subunit D) (QFR subunit D)	0.596863	0.106434	0.253934
STM14_5364	argI	Ornithine carbamoyltransferase (OTCase) (EC 2.1.3.3)	0.666197	0.106399	0.253934
STM14_1539	yeaQ	Uncharacterized protein	0.474187	0.106406	0.253934
STM14_1064	clpA	ATP-dependent Clp protease ATP-binding subunit	-0.384749	0.106801	0.254321
STM14_1311	csgC	Curli assembly protein	0.714275	0.106808	0.254321
STM14_1971	unannotated	unannotated	0.651405	0.106736	0.254321
STM14_4396	yiaE	Glyoxylate/hydroxypyruvate reductase B (EC 1.1.1.79) (EC 1.1.1.81)	0.398413	0.106961	0.254517
STM14_1686	ssrB	Transcriptional activator	0.61488	0.107222	0.25497
STM14_2071	unannotated	unannotated	-0.749545	0.107478	0.255369
STM14_5271	yjfY	Putative outer membrane protein	-0.551177	0.107531	0.255369
STM14_3539	cysD	Sulfate adenylyltransferase subunit 2 (EC 2.7.7.4) (ATP-sulfurylase small subunit) (Sulfate adenylate transferase) (SAT)	-1.0271	0.107749	0.25555
STM14_1616	rfc	O-antigen polymerase	-0.706893	0.107745	0.25555
STM14_1077	aat	Leucyl/phenylalanyl-tRNA--protein transferase (EC 2.3.2.6) (L/F-transferase) (Leucyltransferase) (Phenyalanyltransferase)	0.505858	0.108139	0.256307
STM14_2070	acnA	Aconitate hydratase (Aconitase) (EC 4.2.1.3)	-0.507154	0.108285	0.25634
STM14_4748	dapF	Diaminopimelate epimerase (DAP epimerase) (EC 5.1.1.7) (PLP-independent amino acid racemase)	0.499897	0.108296	0.25634
STM14_4304	zntA	Zinc/cadmium/mercury/lead-transporting ATPase	0.566408	0.108636	0.256976
STM14_0241	hemL	Glutamate-1-semialdehyde 2,1-aminomutase (GSA) (EC 5.4.3.8) (Glutamate-1-semialdehyde aminotransferase) (GSA-AT)	0.408696	0.109422	0.258452
STM14_0463	rdgC	Recombination-associated protein RdgC	0.479342	0.109475	0.258452
STM14_2465	unannotated	unannotated	-0.769556	0.10964	0.258452
STM14_3775	unannotated	nucleic acid-templated transcription	-0.59163	0.10954	0.258452
STM14_4616	torR	DNA-binding transcriptional regulator TorR	-0.622107	0.109681	0.258452
STM14_4736	hemD	Uroporphyrinogen-III synthase (EC 4.2.1.75)	0.465579	0.10969	0.258452
STM14_4406	glyS	Glycine--tRNA ligase beta subunit (EC 6.1.1.14) (Glycyl-tRNA synthetase beta subunit) (GlyRS)	-0.42158	0.110179	0.25928
STM14_4623	dgoR	Galactonate operon transcriptional repressor	0.497429	0.110185	0.25928
STM14_1578	unannotated	unannotated	-0.745012	0.111153	0.261387
STM14_4617	torT	Periplasmic sensory protein associated with the TorRS two-component regulatory system	0.573714	0.111726	0.262392
STM14_4847	unannotated	unannotated	-0.412801	0.111697	0.262392
STM14_1773	tus	DNA replication terminus site-binding protein (Ter-binding protein)	-0.531578	0.111852	0.262516
STM14_1394	ycfW	Outer membrane-specific lipoprotein transporter subunit LolE	-0.627004	0.112164	0.263079
STM14_5201	dcuA	Anaerobic C4-dicarboxylate transporter	-0.562441	0.112311	0.263253
STM14_5371	valS	Valine--tRNA ligase (EC 6.1.1.9) (Valyl-tRNA synthetase) (ValRS)	-0.410634	0.11239	0.263266
STM14_0218	pcnB	Poly(A) polymerase I (PAP I) (EC 2.7.7.19)	0.498595	0.11265	0.263704
STM14_5294	msrA	Peptide methionine sulfoxide reductase MsrA (Protein-methionine-S-oxide reductase) (EC 1.8.4.11) (Peptide-methionine (S)-S-oxide reductase) (Peptide Met(O) reductase)	0.418425	0.112965	0.264164
STM14_5619	traG	Conjugative transfer: assembly abd aggregate stability	-0.396375	0.112993	0.264164
STM14_2150	ipk	4-diphosphocytidyl-2-C-methyl-D-erythritol kinase (CMK) (EC 2.7.1.148) (4-(cytidine-5'-diphospho)-2-C-methyl-D-erythritol kinase)	0.741688	0.113078	0.264191
STM14_4105	yrdC	Threonylcarbamoyl-AMP synthase (TC-AMP synthase) (EC 2.7.7.87) (L-threonylcarbamoyladenylate synthase) (t(6)A37 threonylcarbamoyladenosine biosynthesis protein TsaC) (tRNA threonylcarbamoyladenosine biosynthesis protein TsaC)	0.643137	0.113161	0.264213
STM14_4248	putative periplasmic phosphate-binding proteinK02040 pstS	phosphate transport system substrate-binding protein	0.411928	0.113288	0.26434
STM14_1428	unannotated	unannotated	-0.529929	0.113376	0.264373
STM14_3385	unannotated	unannotated	0.825823	0.113689	0.264932
STM14_1696	sseC	Translocation machinery component	-0.485783	0.114207	0.265943
STM14_2033	tyrR	Transcriptional regulatory protein TyrR	-0.410126	0.114271	0.265943
STM14_1714	ssaQ	Type III secretion system protein	-0.403428	0.114533	0.266039
STM14_3376	unannotated	unannotated	0.467848	0.114496	0.266039
STM14_0266	yaeT	Outer membrane protein assembly factor BamA	0.410114	0.114451	0.266039
STM14_4407	glyQ	Glycine--tRNA ligase alpha subunit (EC 6.1.1.14) (Glycyl-tRNA synthetase alpha subunit) (GlyRS)	-0.542031	0.114855	0.266616
STM14_5104	dnaB	Replicative DNA helicase (EC 3.6.4.12)	0.496306	0.115294	0.267462
STM14_3167	PagK-like proteinK07801 pagK	PhoPQ-activated protein	1.17374	0.115461	0.267676
STM14_3650	unannotated	unannotated	-0.439594	0.115919	0.268394
STM14_4360	yhjR	Putative cytoplasmic protein	0.65181	0.115908	0.268394
STM14_3052	dapA	4-hydroxy-tetrahydrodipicolinate synthase (HTPA synthase) (EC 4.3.3.7)	0.496971	0.11637	0.269265
STM14_0663	pheP	Phenylalanine transporter	0.470705	0.116521	0.26944
STM14_1379	ycfF	Purine nucleoside phosphoramidase	-0.46942	0.116704	0.269691
STM14_5383	yjgB	Putative alcohol dehydrogenase	0.729372	0.116987	0.270132
STM14_1659	ydiJ	Putative oxidase	0.438658	0.117045	0.270132
STM14_3121	trmJ	tRNA (cytidine/uridine-2'-O-)-methyltransferase TrmJ (EC 2.1.1.200) (tRNA (cytidine(32)/uridine(32)-2'-O)-methyltransferase) (tRNA Cm32/Um32 methyltransferase)	-0.42809	0.117463	0.270925
STM14_4328	putative L-asparaginaseK01424 E3.5.1.1	L-asparaginase [EC:3.5.1.1]	0.427334	0.118369	0.272839
STM14_2891	unannotated	nucleic acid-templated transcription	0.51505	0.118624	0.273253
STM14_0426	foxA	Ferrioxamine receptor	0.428423	0.118882	0.273672
STM14_1151	unannotated	unannotated	-0.458637	0.119039	0.273858
STM14_4418	bax	LYZ2 domain-containing protein	0.451724	0.119154	0.273947
STM14_4465	yibP	Peptidase_M23 domain-containing protein	0.425732	0.119425	0.27422
STM14_0570	ybaB	Nucleoid-associated protein YbaB	-0.885669	0.119404	0.27422
STM14_2364	uvrC	UvrABC system protein C (Protein UvrC) (Excinuclease ABC subunit C)	0.385923	0.119637	0.274534
STM14_2235	yebS	Putative inner membrane protein	0.391961	0.119817	0.274762
STM14_5511	creD	Uncharacterized protein	-0.417433	0.119889	0.274762
STM14_0468	sbcD	Nuclease SbcCD subunit D	0.536803	0.120206	0.275312
STM14_2591	rfbB	dTDP-glucose 4,6-dehydratase (EC 4.2.1.46)	-0.497303	0.120775	0.276441
STM14_1075	infA	Translation initiation factor IF-1	0.400672	0.120999	0.276778
STM14_4800	unannotated	unannotated	1.10738	0.121084	0.276796
STM14_1957	unannotated	nucleic acid-templated transcription	0.526157	0.121256	0.277014
STM14_3646	yqeF	Acetyl-CoA acetyltransferase	0.565392	0.121743	0.277775
STM14_4860	unannotated	unannotated	0.382947	0.121785	0.277775
STM14_1504	unannotated	unannotated	-0.730404	0.121821	0.277775
STM14_2500	yeeO	Uncharacterized protein	0.594723	0.12245	0.279035
STM14_5387	putative restriction endonucleaseK07448 mrr	restriction system protein	-0.460932	0.122598	0.279195
STM14_2720	nfo	Probable endonuclease 4 (EC 3.1.21.2) (Endodeoxyribonuclease IV) (Endonuclease IV)	0.605561	0.122676	0.279195
STM14_4188	bigA	Putative surface-exposed virulence protein	0.442772	0.122827	0.279363
STM14_0203	yadF	Carbonic anhydrase (EC 4.2.1.1) (Carbonate dehydratase)	0.404358	0.123507	0.280306
STM14_0832	ybgK	Putative carboxylase	0.66264	0.123579	0.280306
STM14_1001	unannotated	unannotated	-0.728979	0.123531	0.280306
STM14_4104	aroE_2	Shikimate dehydrogenase (NADP(+)) (SDH) (EC 1.1.1.25)	0.478243	0.12363	0.280306
STM14_959	ybiN	Ribosomal RNA large subunit methyltransferase F (EC 2.1.1.181) (23S rRNA mA1618 methyltransferase) (rRNA adenine N-6-methyltransferase)	0.590873	0.123338	0.280306
STM14_4187	cysG	Siroheme synthase [Includes: Uroporphyrinogen-III C-methyltransferase (Urogen III methylase) (EC 2.1.1.107) (SUMT) (Uroporphyrinogen III methylase) (UROM); Precorrin-2 dehydrogenase (EC 1.3.1.76); Sirohydrochlorin ferrochelatase (EC 4.99.1.4)]	0.507647	0.123845	0.280616
STM14_2958	indolepyruvate decarboxylaseK04103 ipdC	indolepyruvate decarboxylase [EC:4.1.1.74]	0.625822	0.124201	0.281246
STM14_3458	sitA	Putative periplasmic binding protein	-0.392749	0.12431	0.281317
STM14_3473	prgH	Needle complex inner membrane protein	-0.442214	0.124693	0.281946
STM14_4499	unannotated	nucleic acid-templated transcription	0.470692	0.124817	0.281946
STM14_1085	lolA	Outer-membrane lipoprotein carrier protein	-0.459252	0.124823	0.281946
STM14_1145	unannotated	unannotated	-0.880017	0.125206	0.282635
STM14_2844	menC	o-succinylbenzoate synthase (OSB synthase) (OSBS) (EC 4.2.1.113) (4-(2'-carboxyphenyl)-4-oxybutyric acid synthase) (o-succinylbenzoic acid synthase)	0.566262	0.12614	0.284564
STM14_979	unannotated	unannotated	-0.631556	0.126594	0.285411
STM14_4306	yhhP	Sulfur carrier protein TusA (Sulfur mediator TusA) (Sulfur transfer protein TusA) (tRNA 2-thiouridine synthesizing protein A)	0.432244	0.126867	0.285848
STM14_1740	ydhJ	Putative multidrug resistance efflux pump	0.47884	0.127397	0.286504
STM14_4515	yicI	Alpha-xylosidase YicI	-0.720878	0.127318	0.286504
STM14_4783	rfaH	Transcription antitermination protein RfaH	0.49489	0.127392	0.286504
STM14_3084	sinI	Putative outer membrane protein	0.66674	0.127675	0.286951
STM14_3577	queF	NADPH-dependent 7-cyano-7-deazaguanine reductase (EC 1.7.1.13) (7-cyano-7-carbaguanine reductase) (NADPH-dependent nitrile oxidoreductase) (PreQ(0) reductase)	-0.403856	0.127766	0.28696
STM14_0734	ybeM	Putative hydrolase	0.81316	0.127838	0.28696
STM14_1128	aspC	Aminotransferase (EC 2.6.1.-)	0.375636	0.127935	0.286999
STM14_0534	hupB	Transcriptional regulator HU subunit beta	-0.494909	0.12813	0.287257
STM14_3003	ucpA	Short chain dehydrogenase	-0.491399	0.128628	0.288194
STM14_4822	typA	GTP-binding protein	-0.427219	0.128723	0.288227
STM14_4287	livG	Leucine/isoleucine/valine transporter ATP-binding subunit	0.602958	0.128938	0.28853
STM14_0148	ftsI	Peptidoglycan D,D-transpeptidase FtsI (EC 3.4.16.4) (Penicillin-binding protein 3) (PBP-3)	-0.411019	0.129741	0.289607
STM14_0440	ampH	Beta-lactamase/D-alanine carboxypeptidase	-0.433803	0.129684	0.289607
STM14_0754	holA	DNA polymerase III subunit delta (EC 2.7.7.7)	0.639183	0.129678	0.289607
STM14_0793	nagD	UMP phosphatase	0.529656	0.129698	0.289607
STM14_5040	yjbC	Pseudouridine synthase (EC 5.4.99.-)	0.417243	0.129868	0.289711
STM14_2172	treA	Periplasmic trehalase (EC 3.2.1.28) (Alpha,alpha-trehalase) (Alpha,alpha-trehalose glucohydrolase)	0.690671	0.130229	0.290327
STM14_4772	putative arylsulfatase regulatorK06871 K06871	uncharacterized protein	0.570107	0.130336	0.290327
STM14_972	ybiP	Putative integral membrane protein	-0.52825	0.130423	0.290327
STM14_1334	grxB	Glutaredoxin 2	-0.419114	0.130466	0.290327
STM14_5302	fbp	Fructose-1,6-bisphosphatase class 1 (FBPase class 1) (EC 3.1.3.11) (D-fructose-1,6-bisphosphate 1-phosphohydrolase class 1)	-0.39669	0.131123	0.29161
STM14_3521	ygbI	Putative regulatory protein	0.402634	0.131346	0.291926
STM14_4550	dgaR	Transcriptional regulatory protein DagR (RpoN-dependent activator DgaR) [Includes: Putative phosphotransferase EIIA component (EC 2.7.1.-) (Putative PTS system EIIA component)]	0.377737	0.131575	0.292074
STM14_5528	repC	Protein CopB	-0.427374	0.131507	0.292074
STM14_2592	galF	Alpha-D-glucosyl-1-phosphate uridylyltransferase (EC 2.7.7.9) (UDP-glucose pyrophosphorylase) (UTP--glucose-1-phosphate uridylyltransferase) (Uridine diphosphoglucose pyrophosphorylase)	0.387064	0.131882	0.292574
STM14_3496	invE	Invasion protein	-0.930646	0.132399	0.293542
STM14_4619	dgoT	D-galactonate transport protein	0.667245	0.132712	0.293874
STM14_0841	putative ABC transporter permease proteinK09690 ABC-2.LPSE.P	lipopolysaccharide transport system permease protein	-0.823614	0.132707	0.293874
STM14_1057	ybjX	VirK-like protein	-0.501261	0.133291	0.294974
STM14_5243	hflX	GTPase HflX (GTP-binding protein HflX)	0.424778	0.133373	0.294974
STM14_2993	pdxK	Pyridoxine/pyridoxal/pyridoxamine kinase (PN/PL/PM kinase) (EC 2.7.1.35) (B6-vitamer kinase)	-0.610439	0.133501	0.295077
STM14_0766	ybeV	Putative molecular chaperone	0.68528	0.133799	0.295375
STM14_0783	unannotated	unannotated	-0.453215	0.133795	0.295375
STM14_4102	yrdA	Putative ferripyochelin-binding protein	0.369903	0.133919	0.295457
STM14_1599	celG	Chitooligosaccharide deacetylase (COD) (EC 3.5.1.105) (Chitin disaccharide deacetylase) (Chitobiose deacetylase) (Chitobiose-6P deacetylase) (Chitotriose deacetylase) (Chitotriose-6P deacetylase)	0.381834	0.134181	0.295855
STM14_4077	accC	Biotin carboxylase (EC 6.3.4.14) (EC 6.4.1.2)	0.444246	0.134451	0.296269
STM14_1402	potB	Spermidine/putrescine ABC transporter membrane protein	-0.852402	0.134839	0.296943
STM14_3981	hflB	ATP-dependent zinc metalloprotease FtsH (EC 3.4.24.-)	-0.413407	0.134974	0.297058
STM14_2918	pdxB	Erythronate-4-phosphate dehydrogenase (EC 1.1.1.290)	0.355174	0.136067	0.299281
STM14_0810	fldA	Flavodoxin FldA	0.44691	0.136411	0.299855
STM14_2327	flhA	Flagellar biosynthesis protein FlhA	0.734706	0.136681	0.300265
STM14_3338	fljB	Flagellin	-0.396964	0.136991	0.300764
STM14_2751	unannotated	unannotated	-0.424173	0.137325	0.301312
STM14_0682	fepA	Outer membrane receptor FepA	0.402399	0.137499	0.301511
STM14_2984	cysZ	Sulfate transporter CysZ	-0.44628	0.13849	0.303264
STM14_4147	bfd	Bacterioferritin-associated ferredoxin	-0.354962	0.138551	0.303264
STM14_4161	kefB	Glutathione-regulated potassium-efflux system protein KefB (K(+)/H(+) antiporter)	0.377519	0.138449	0.303264
STM14_3245	yfiF	Putative methyltransferase	0.680645	0.139447	0.30504
STM14_1966	trg	Methyl-accepting chemotaxis protein III	0.640324	0.139758	0.305535
STM14_0690	fepD	Iron-enterobactin transporter membrane protein	-0.369095	0.140309	0.306553
STM14_2380	fliD	Flagellar hook-associated protein 2 (HAP2) (Flagellar cap protein)	-0.410018	0.140401	0.30657
STM14_3344	iroB	Putative glycosyl transferase	-0.506053	0.140696	0.307028
STM14_0857	sucC	Succinate--CoA ligase [ADP-forming] subunit beta (EC 6.2.1.5) (Succinyl-CoA synthetase subunit beta) (SCS-beta)	-0.405605	0.140805	0.30708
STM14_2505	cobS	Adenosylcobinamide-GDP ribazoletransferase (EC 2.7.8.26) (Cobalamin synthase) (Cobalamin-5'-phosphate synthase)	0.600744	0.141034	0.307391
STM14_1580	xthA	Exodeoxyribonuclease III (EC 3.1.11.2)	0.388239	0.141647	0.308542
STM14_2283	exoX	Exodeoxyribonuclease X	0.377478	0.141894	0.308894
STM14_0494	ribH	6,7-dimethyl-8-ribityllumazine synthase (DMRL synthase) (LS) (Lumazine synthase) (EC 2.5.1.78)	0.364326	0.142244	0.309469
STM14_1113	msbA	Lipid A export ATP-binding/permease protein MsbA (EC 7.5.2.6)	-0.397078	0.142515	0.309541
STM14_2989	ptsH	Phosphohistidinoprotein-hexose phosphotransferase component of PTS system (Hpr)	-0.601664	0.142401	0.309541
STM14_4238	rtcB	3'-phosphate/5'-hydroxy nucleic acid ligase (EC 6.5.1.8)	-0.420937	0.142535	0.309541
STM14_1370	fabF	3-oxoacyl-[acyl-carrier-protein] synthase 2 (EC 2.3.1.179)	-0.377171	0.142762	0.309847
STM14_5490	deoD	Purine nucleoside phosphorylase DeoD-type (PNP) (EC 2.4.2.1)	-0.372937	0.144146	0.312494
STM14_0447	yaiZ	Putative inner membrane protein	-0.407293	0.144155	0.312494
STM14_2575	gnd	6-phosphogluconate dehydrogenase, decarboxylating (EC 1.1.1.44)	-0.402764	0.144283	0.312583
STM14_1630	nlpC	Lipoprotein	-0.46738	0.144503	0.312872
STM14_1223	putative cytoplasmic proteinK06929 K06929	uncharacterized protein	-0.517488	0.144743	0.313089
STM14_2419	unannotated	unannotated	-0.498619	0.144777	0.313089
STM14_2464	unannotated	unannotated	-0.552735	0.14488	0.313125
STM14_3431	norV	Anaerobic nitric oxide reductase flavorubredoxin (FlRd) (FlavoRb)	-0.403929	0.14497	0.313131
STM14_3856	icc	3',5'-cyclic adenosine monophosphate phosphodiesterase CpdA (3',5'-cyclic AMP phosphodiesterase) (cAMP phosphodiesterase) (EC 3.1.4.53)	0.385596	0.145613	0.314333
STM14_3810	hybD	Hydrogenase 2 maturation endopeptidase	0.740907	0.145756	0.314452
STM14_4644	yieE	Putative cytoplasmic protein	-0.420313	0.146072	0.314757
STM14_4791	yigZ	Uncharacterized protein	0.516202	0.146026	0.314757
STM14_2564	yeeZ	Putative dehydratase	-0.362334	0.146478	0.315444
STM14_1123	mukE	Chromosome partition protein MukE	-0.602315	0.146855	0.316066
STM14_3143	yfhK	Histidine kinase (EC 2.7.13.3)	0.408759	0.14704	0.316277
STM14_4413	xylB	Xylulose kinase (Xylulokinase) (EC 2.7.1.17)	0.452005	0.14721	0.316454
STM14_0613	allB	Allantoinase (EC 3.5.2.5) (Allantoin-utilizing enzyme)	-0.797586	0.147382	0.316634
STM14_1392	ycfU	Outer membrane-specific lipoprotein transporter subunit LolC	0.481156	0.147652	0.317025
STM14_0533	lon	Lon protease (EC 3.4.21.53) (ATP-dependent protease La)	0.367384	0.147912	0.317205
STM14_0541	cof	HMP-PP phosphatase (EC 3.6.1.-)	0.445627	0.14783	0.317205
STM14_0501	ispA	Geranyltranstransferase	0.379738	0.148131	0.317486
STM14_3419	unannotated	unannotated	0.370028	0.148233	0.317517
STM14_3969	infB	Translation initiation factor IF-2	-0.426499	0.148549	0.318005
STM14_0513	apbA	2-dehydropantoate 2-reductase (EC 1.1.1.169) (Ketopantoate reductase)	-0.399083	0.149163	0.319128
STM14_2880	hypothetical	Uncharacterized protein	-0.521199	0.149412	0.319472
STM14_3017	eutA	Ethanolamine utilization protein	0.869163	0.149506	0.319483
STM14_1748	pdxY	Pyridoxal kinase PdxY (PL kinase) (EC 2.7.1.35)	0.478942	0.149811	0.319945
STM14_0912	ybhC	Putative pectinesterase	-0.429802	0.149999	0.320158
STM14_0219	yadB	Glutamyl-Q tRNA(Asp) synthetase (Glu-Q-RSs) (EC 6.1.1.-)	-0.556505	0.15011	0.320205
STM14_0433	prpD	2-methylcitrate dehydratase (EC 4.2.1.79)	0.790249	0.150481	0.320618
STM14_4239	unannotated	unannotated	-0.386396	0.150478	0.320618
STM14_0364	yafV	CN hydrolase domain-containing protein	0.402156	0.150806	0.320792
STM14_3527	nlpD	Lipoprotein NlpD	-0.360534	0.150765	0.320792
STM14_5056	unannotated	unannotated	-0.400306	0.15083	0.320792
STM14_988	moeA	Molybdopterin molybdenumtransferase (EC 2.10.1.1)	0.511498	0.15115	0.321284
STM14_4082	yhdG	tRNA-dihydrouridine synthase B (EC 1.3.1.-)	-0.435172	0.15167	0.322197
STM14_3572	unannotated	unannotated	0.404087	0.152332	0.323153
STM14_4405	yadA	pseudo adhesin	-0.492544	0.152388	0.323153
STM14_5507	rob	Transcriptional regulator	-0.349808	0.152292	0.323153
STM14_3699	serA	2-oxoglutarate reductase (EC 1.1.1.399) (EC 1.1.1.95) (D-3-phosphoglycerate dehydrogenase)	0.348141	0.15256	0.323326
STM14_2785	napB	Periplasmic nitrate reductase, electron transfer subunit (Diheme cytochrome c NapB)	0.82501	0.152778	0.323598
STM14_2142	kdsA	2-dehydro-3-deoxyphosphooctonate aldolase (EC 2.5.1.55) (3-deoxy-D-manno-octulosonic acid 8-phosphate synthase) (KDO-8-phosphate synthase) (KDO 8-P synthase) (KDOPS) (Phospho-2-dehydro-3-deoxyoctonate aldolase)	0.357407	0.152889	0.323605
STM14_1028	potF	Putrescine-binding periplasmic protein	-0.450029	0.15296	0.323605
STM14_2220	cspC	Cold shock-like protein CspC	0.350267	0.15327	0.323979
STM14_5004	thiE	Thiamine-phosphate synthase (TP synthase) (TPS) (EC 2.5.1.3) (Thiamine-phosphate pyrophosphorylase) (TMP pyrophosphorylase) (TMP-PPase)	0.668456	0.153407	0.323979
STM14_5618	traH	Conjugative transfer: assembly	0.448831	0.153361	0.323979
STM14_3152	yfhH	Putative DNA-binding transcriptional regulator	0.595578	0.154052	0.324959
STM14_3288	ppnK	NAD kinase (EC 2.7.1.23) (ATP-dependent NAD kinase)	-0.395565	0.154044	0.324959
STM14_5003	thiF	Thiamine biosynthesis protein ThiF	-0.838399	0.154205	0.325093
STM14_3887	dnaG	DNA primase (EC 2.7.7.-)	-0.356228	0.154843	0.325676
STM14_947	ybhS	Putative transport protein	0.45121	0.154803	0.325676
STM14_0278	tilS	tRNA(Ile)-lysidine synthase (EC 6.3.4.19) (tRNA(Ile)-2-lysyl-cytidine synthase) (tRNA(Ile)-lysidine synthetase)	0.45045	0.154598	0.325676
STM14_0302	unannotated	unannotated	0.746684	0.154748	0.325676
STM14_0094	yaaU	Putative transport protein	0.475877	0.155412	0.326493
STM14_2182	fadR	Fatty acid metabolism regulator protein	-0.384515	0.155376	0.326493
STM14_0260	frr	Ribosome-recycling factor (RRF) (Ribosome-releasing factor)	0.414593	0.155603	0.326645
STM14_4737	hemC	Porphobilinogen deaminase (PBG) (EC 2.5.1.61) (Hydroxymethylbilane synthase) (HMBS) (Pre-uroporphyrinogen synthase)	0.369846	0.155666	0.326645
STM14_5553	unannotated	unannotated	-0.542375	0.155905	0.326765
STM14_0717	rnk	Regulator of nucleoside diphosphate kinase	0.435889	0.155882	0.326765
STM14_0489	tsx	Nucleoside-specific channel-forming protein Tsx	0.507035	0.156516	0.327748
STM14_2492	unannotated	unannotated	-0.39383	0.156555	0.327748
STM14_3850	ygiY	Sensor protein QseC (EC 2.7.13.3)	0.438956	0.156853	0.328181
STM14_0604	ybbS	DNA-binding transcriptional activator AllS	0.60022	0.157108	0.328523
STM14_1535	yoaG	Putative cytoplasmic protein	-0.559373	0.157268	0.328667
STM14_2412	yedA	Uncharacterized protein	-0.505132	0.157469	0.328896
STM14_1944	putative benzoate membrane transport proteinK05782 benE	benzoate membrane transport protein	0.617584	0.157791	0.329378
STM14_5092	plsB	Glycerol-3-phosphate acyltransferase (GPAT) (EC 2.3.1.15)	0.369094	0.158051	0.329731
STM14_4076	accB	Biotin carboxyl carrier protein of acetyl-CoA carboxylase	-0.509796	0.158544	0.330567
STM14_0638	fimD	Outer membrane usher protein	-0.84438	0.159269	0.331678
STM14_1236	pipC	Chaperone protein	0.587225	0.159353	0.331678
STM14_1527	unannotated	nucleic acid-templated transcription	0.467996	0.159222	0.331678
STM14_3198	hypothetical proteinK23941 pipA	PipA/GogA/GtgA family effector protease	-0.435107	0.159524	0.331844
STM14_3639	lysR	DNA-binding transcriptional regulator LysR	-0.460917	0.160091	0.332639
STM14_0582	ushA	Bifunctional UDP-sugar hydrolase/5'-nucleotidase periplasmic	0.387304	0.160026	0.332639
STM14_0594	tesA	Multifunctional acyl-CoA thioesterase I and protease I and lysophospholipase L1	-0.508908	0.160266	0.33281
STM14_3113	fdx	2Fe-2S ferredoxin	-0.745934	0.160804	0.333735
STM14_4949	yijO	Putative regulatory protein	0.707461	0.161445	0.334874
STM14_2011	unannotated	unannotated	-0.529214	0.162253	0.336162
STM14_2331	cheY	Chemotaxis regulatory protein CheY	0.62652	0.162248	0.336162
STM14_1436	unannotated	unannotated	-0.488713	0.162572	0.336629
STM14_0917	hutH	Histidine ammonia-lyase (Histidase) (EC 4.3.1.3)	0.445998	0.162877	0.336913
STM14_3829	yqhC	Putative transcriptional regulator	-0.362308	0.162896	0.336913
STM14_2338	motA	Flagellar motor protein MotA	-0.478403	0.163055	0.337048
STM14_1911	unannotated	unannotated	-0.578542	0.163282	0.337325
STM14_2122	purU	Formyltetrahydrofolate deformylase (EC 3.5.1.10) (Formyl-FH(4) hydrolase)	-0.348444	0.163899	0.338405
STM14_1371	pabC	4-amino-4-deoxychorismate lyase	-0.396938	0.164188	0.338809
STM14_2404	dsrB	Protein DsrB	-0.38296	0.165489	0.340907
STM14_2638	unannotated	unannotated	-0.413034	0.165472	0.340907
STM14_1098	SopD-like proteinK23936 sopD2	secreted effector protein SopD2	-0.463729	0.165381	0.340907
STM14_2937	fadJ	Fatty acid oxidation complex subunit alpha [Includes: Enoyl-CoA hydratase/3-hydroxybutyryl-CoA epimerase (EC 4.2.1.17) (EC 5.1.2.3); 3-hydroxyacyl-CoA dehydrogenase (EC 1.1.1.35)]	0.399515	0.165726	0.3412
STM14_5232	putative arginine-binding periplasmic proteinK09996 artJ	arginine transport system substrate-binding protein	-0.343526	0.165904	0.341373
STM14_4005	yrbK	Lipopolysaccharide export system protein LptC	0.4343	0.166307	0.342006
STM14_0813	ybfF	AB hydrolase-1 domain-containing protein	0.467905	0.166792	0.342808
STM14_0578	gsk	Inosine-guanosine kinase	0.480316	0.166919	0.342874
STM14_0448	ddl_1	D-alanine--D-alanine ligase (EC 6.3.2.4) (D-Ala-D-Ala ligase) (D-alanylalanine synthetase)	0.335554	0.167329	0.34352
STM14_0776	ybeX	Putative transport protein	-0.454089	0.167731	0.343954
STM14_2127	TPR repeat-containing proteinK07126 K07126	uncharacterized protein	-0.353281	0.167657	0.343954
STM14_0362	unannotated	unannotated	-0.542178	0.167913	0.34413
STM14_5465	unannotated	regulation of translational elongation	0.406672	0.168404	0.344942
STM14_3679	ygfY	FAD assembly factor SdhE	-0.3519	0.168595	0.345136
STM14_4460	gpsA	Glycerol-3-phosphate dehydrogenase [NAD(P)+] (EC 1.1.1.94) (NAD(P)H-dependent glycerol-3-phosphate dehydrogenase)	0.485133	0.168949	0.345664
STM14_0632	folD	Bifunctional protein FolD [Includes: Methylenetetrahydrofolate dehydrogenase (EC 1.5.1.5); Methenyltetrahydrofolate cyclohydrolase (EC 3.5.4.9)]	-0.392386	0.169155	0.34589
STM14_2374	fliA	RNA polymerase sigma factor FliA (RNA polymerase sigma factor for flagellar operon) (Sigma F) (Sigma-28)	0.636262	0.17037	0.347403
STM14_4338	yhjB	Putative transcriptional regulator	-0.637272	0.170377	0.347403
STM14_5460	yjjB	UPF0442 protein YjjB	0.629623	0.170226	0.347403
STM14_0880	nadA	Quinolinate synthase A (EC 2.5.1.72)	0.399728	0.17011	0.347403
STM14_0913	hutI	Imidazolonepropionase (EC 3.5.2.7) (Imidazolone-5-propionate hydrolase)	0.430326	0.170127	0.347403
STM14_5502	yjjK	Energy-dependent translational throttle protein EttA (EC 3.6.1.-) (Translational regulatory factor EttA)	0.333312	0.170719	0.347903
STM14_3855	yqiA	Esterase YqiA	0.45516	0.171226	0.348741
STM14_0483	secF	Protein-export membrane protein SecF	-0.340333	0.171635	0.349218
STM14_948	ybhF	Putative ABC-type multidrug transport system ATPase component	-0.660458	0.171655	0.349218
STM14_2314	yecD	Isochorismatase domain-containing protein	-0.792758	0.171814	0.349345
STM14_1790	unannotated	unannotated	-0.734368	0.172055	0.349639
STM14_2645	yegV	Putative sugar kinase	0.574483	0.172214	0.349764
STM14_0306	gloB	Hydroxyacylglutathione hydrolase (EC 3.1.2.6) (Glyoxalase II) (Glx II)	-0.323053	0.172395	0.349935
STM14_3305	unannotated	unannotated	-0.441811	0.173432	0.351842
STM14_1200	pyrD	Dihydroorotate dehydrogenase (quinone) (EC 1.3.5.2) (DHOdehase) (DHOD) (DHODase) (Dihydroorotate oxidase)	-0.705231	0.173533	0.351848
STM14_4613	torD	Chaperone protein TorD	-0.45355	0.173878	0.351954
STM14_5357	unannotated	unannotated	-0.514079	0.173855	0.351954
STM14_5392	unannotated	unannotated	-0.458559	0.173876	0.351954
STM14_941	ybhN	Uncharacterized protein	0.570405	0.174503	0.353021
STM14_4818	glnL	Histidine kinase (EC 2.7.13.3)	0.52746	0.174618	0.353055
STM14_3429	gutQ	Arabinose 5-phosphate isomerase (API) (EC 5.3.1.13)	-0.498196	0.174929	0.353487
STM14_1393	lolD	Lipoprotein-releasing system ATP-binding protein LolD (EC 7.6.2.-)	0.708998	0.17552	0.354482
STM14_1241	copS	Sensor protein (EC 2.7.13.3)	0.547666	0.178175	0.359642
STM14_0911	ybhE	6-phosphogluconolactonase (6-P-gluconolactonase) (EC 3.1.1.31)	0.40314	0.178789	0.360679
STM14_2739	rtn	Anti-FlhC(2)FlhD(4) factor YdiV (EC 3.1.4.52)	0.350882	0.17899	0.360883
STM14_0444	yaiW	Putative outer membrane lipoprotein	0.464496	0.179362	0.361431
STM14_1716	ssaS	Type III secretion system apparatus protein	0.545673	0.180069	0.362189
STM14_2969	gltX	Glutamate--tRNA ligase (EC 6.1.1.17) (Glutamyl-tRNA synthetase) (GluRS)	0.356066	0.179941	0.362189
STM14_4638	trmE	tRNA modification GTPase MnmE (EC 3.6.-.-)	0.512072	0.180044	0.362189
STM14_5172	melB	Melibiose:sodium symporter	0.673367	0.18014	0.362189
STM14_3400	emrB	Putative multidrug transport protein	0.416723	0.180735	0.363184
STM14_4039	yhcB	Cytochrome d ubiquinol oxidase subunit III	0.336381	0.180996	0.363505
STM14_2131	narH	Nitrate reductase 1 beta subunit	0.649874	0.181251	0.363554
STM14_2846	yfbB	2-succinyl-6-hydroxy-2,4-cyclohexadiene-1-carboxylate synthase (SHCHC synthase) (EC 4.2.99.20)	0.398723	0.181323	0.363554
STM14_2974	xapR	DNA-binding transcriptional activator XapR	0.49713	0.181177	0.363554
STM14_4421	avtA	Valine--pyruvate transaminase	0.469514	0.181438	0.363582
STM14_1612	putative outer membrane proteinK09953 lpxR	lipid A 3-O-deacylase [EC:3.1.1.-]	0.487565	0.181627	0.363759
STM14_3673	prfB	Peptide chain release factor 2 (RF-2)	0.33894	0.182011	0.364325
STM14_3725	unannotated	unannotated	-0.446616	0.182526	0.365153
STM14_4933	putative 5'-nucleotidase/2'K11751 ushA	5'-nucleotidase / UDP-sugar diphosphatase [EC:3.1.3.5 3.6.1.45]	0.357704	0.182853	0.365604
STM14_0169	guaC	GMP reductase (EC 1.7.1.7) (Guanosine 5'-monophosphate oxidoreductase) (Guanosine monophosphate reductase)	-0.433169	0.183139	0.365973
STM14_4929	metL	Bifunctional aspartokinase/homoserine dehydrogenase [Includes: Aspartokinase (EC 2.7.2.4); Homoserine dehydrogenase (EC 1.1.1.3)]	-0.383083	0.183506	0.366302
STM14_0828	phrB	Deoxyribodipyrimidine photolyase	0.537393	0.183412	0.366302
STM14_2503	erfK	Uncharacterized protein	-0.356525	0.183761	0.366453
STM14_4937	yijF	Putative periplasmic protein	-0.579067	0.183858	0.366453
STM14_5372	holC	DNA polymerase III subunit chi	0.426142	0.183888	0.366453
STM14_3809	hybE	Hydrogenase 2-specific chaperone	0.794265	0.184141	0.366756
STM14_0126	thiP	Thiamine transport system permease protein ThiP	-0.481445	0.184442	0.367153
STM14_0159	ftsZ	Cell division protein FtsZ	-0.349978	0.184688	0.36744
STM14_2420	cspB	Putative cold-shock protein	-0.524087	0.184968	0.367794
STM14_3361	tricarboxylic transportK07795 tctC	putative tricarboxylic transport membrane protein	0.604335	0.185199	0.367847
STM14_0251	yaeH	UPF0325 protein YaeH	0.416414	0.185179	0.367847
STM14_1878	putative transcriptional regulatorK02529 lacI	LacI family transcriptional regulator	-0.547068	0.185695	0.368425
STM14_5543	pefA	Plasmid-encoded fimbriae major fimbrial subunit	1.1449	0.18561	0.368425
STM14_2479	unannotated	unannotated	0.69897	0.18607	0.368764
STM14_4707	ppiC	Peptidylprolyl isomerase (EC 5.2.1.8)	0.425009	0.18606	0.368764
STM14_3497	invG	Type 3 secretion system secretin (T3SS secretin)	-0.495061	0.186622	0.369655
STM14_1905	narZ	Nitrate reductase (quinone) (EC 1.7.5.1)	0.587648	0.186815	0.369834
STM14_1725	ydhC	Bcr/CflA family efflux transporter	0.47953	0.187022	0.37004
STM14_2211	unannotated	unannotated	0.373643	0.187131	0.370053
STM14_3621	ygdP	RNA pyrophosphohydrolase (EC 3.6.1.-) ((Di)nucleoside polyphosphate hydrolase)	-0.447811	0.187574	0.370726
STM14_0687	fepE	Ferric enterobactin transport protein FepE	0.320164	0.188165	0.371102
STM14_1021	ybjL	Putative transport protein YbjL	-0.348096	0.187877	0.371102
STM14_1625	pheT	Phenylalanine--tRNA ligase beta subunit (EC 6.1.1.20) (Phenylalanyl-tRNA synthetase beta subunit) (PheRS)	0.3457	0.188588	0.371102
STM14_1684	orf242	Putative regulatory protein	-0.350982	0.188517	0.371102
STM14_2304	ruvA	Holliday junction ATP-dependent DNA helicase RuvA (EC 3.6.4.12)	-0.380785	0.188341	0.371102
STM14_2463	unannotated	unannotated	-0.90968	0.188206	0.371102
STM14_4286	livF	High-affinity branched-chain amino acid transport ATP-binding protein	0.709332	0.18851	0.371102
STM14_5099	unannotated	unannotated	0.435128	0.188373	0.371102
STM14_3828	yghB	Uncharacterized protein	-0.428572	0.188732	0.371183
STM14_2218	ftsI	Peptidoglycan D,D-transpeptidase FtsI (EC 3.4.16.4) (Penicillin-binding protein 3) (PBP-3)	0.426378	0.189228	0.371957
STM14_0290	yaeD	D,D-heptose 1,7-bisphosphate phosphatase (EC 3.1.3.-)	0.468393	0.189569	0.372074
STM14_0883	ybgS	Uncharacterized protein	0.522652	0.189701	0.372074
STM14_1079	cydD	Cysteine/glutathione ABC transporter membrane/ATP-binding component	0.34916	0.189696	0.372074
STM14_2381	fliS	Flagellar secretion chaperone FliS	-0.512048	0.189555	0.372074
STM14_4134	rpsQ	30S ribosomal protein S17	-0.621288	0.189923	0.372307
STM14_1087	unannotated	unannotated	0.683931	0.190562	0.373357
STM14_1820	#N/A	#N/A	-0.620241	0.19111	0.374227
STM14_2874	yfbQ	Aminotransferase AlaT	0.356032	0.191324	0.374271
STM14_3608	recD	RecBCD enzyme subunit RecD (EC 3.1.11.5) (Exonuclease V subunit RecD) (ExoV subunit RecD) (Helicase/nuclease RecBCD subunit RecD)	0.46266	0.191384	0.374271
STM14_4067	mreC	Cell shape-determining protein MreC (Cell shape protein MreC)	0.607461	0.191444	0.374271
STM14_4241	rtcR	Sigma N	-0.352065	0.191642	0.374351
STM14_0265	yaeL	Regulator of sigma-E protease RseP (EC 3.4.24.-) (S2P endopeptidase) (Site-2 protease RseP) (S2P protease RseP) (Site-2-type intramembrane protease)	0.32499	0.191692	0.374351
STM14_4711	gppA	Guanosine-5'-triphosphate,3'-diphosphate pyrophosphatase (EC 3.6.1.40) (Guanosine pentaphosphate phosphohydrolase) (pppGpp-5'-phosphohydrolase)	0.406975	0.191985	0.374718
STM14_5219	blc	Outer membrane lipoprotein Blc	0.423802	0.192125	0.374789
STM14_0409	putative cation efflux system proteinK19594 gesB	gold/copper resistance efflux pump	0.618743	0.192709	0.375725
STM14_0480	tgt	Queuine tRNA-ribosyltransferase (EC 2.4.2.29) (Guanine insertion enzyme) (tRNA-guanine transglycosylase)	-0.402526	0.192872	0.375841
STM14_2742	yejE	Putative ABC-type dipeptide/oligopeptide/nickel transport system permease component	0.763853	0.193128	0.376136
STM14_1374	holB	DNA polymerase III subunit delta' (EC 2.7.7.7)	0.363161	0.194122	0.377867
STM14_2330	cheZ	Protein phosphatase CheZ (EC 3.1.3.-) (Chemotaxis protein CheZ)	0.403432	0.194667	0.378724
STM14_2371	yedO	D-cysteine desulfhydrase (EC 4.4.1.15)	-0.394559	0.19488	0.378933
STM14_1985	hrpA	ATP-dependent RNA helicase HrpA	-0.373957	0.195206	0.379338
STM14_3802	gsp	Bifunctional glutathionylspermidine amidase/glutathionylspermidine synthetase	-0.327962	0.195454	0.379338
STM14_5433	unannotated	unannotated	-0.717946	0.195382	0.379338
STM14_940	unannotated	unannotated	-0.985219	0.195509	0.379338
STM14_5296	ytfM	Autotransporter assembly factor TamA (Translocation and assembly module subunit TamA)	-0.327931	0.195956	0.38
STM14_1281	putP	Sodium/proline symporter (Proline permease)	-0.519707	0.196428	0.380712
STM14_3544	putative cytoplasmic proteinK19125 casD	CRISPR system Cascade subunit CasD	0.603652	0.197181	0.381761
STM14_3880	cca	Multifunctional CCA protein [Includes: CCA-adding enzyme (EC 2.7.7.72) (CCA tRNA nucleotidyltransferase) (tRNA CCA-pyrophosphorylase) (tRNA adenylyl-/cytidylyl-transferase) (tRNA nucleotidyltransferase) (tRNA-NT); 2'-nucleotidase (EC 3.1.3.-); 2',3'-cyclic phosphodiesterase (EC 3.1.4.-); Phosphatase]	-0.327438	0.197164	0.381761
STM14_3601	unannotated	unannotated	-0.733135	0.197638	0.382439
STM14_3599	ygdK	Putative FeS center assembly protein	0.962244	0.197932	0.382689
STM14_4478	rfaJ	Lipopolysaccharide glucosyltransferase	-0.528271	0.197979	0.382689
STM14_0253	dapD	2,3,4,5-tetrahydropyridine-2,6-dicarboxylate N-succinyltransferase (EC 2.3.1.117) (Tetrahydrodipicolinate N-succinyltransferase) (THDP succinyltransferase) (THP succinyltransferase) (Tetrahydropicolinate succinylase)	0.320768	0.198319	0.383141
STM14_4228	yhgI	Fe/S biogenesis protein NfuA	-0.325963	0.198583	0.383325
STM14_4683	rbsR	Transcriptional repressor RbsR	0.415017	0.198627	0.383325
STM14_0523	cyoA	Ubiquinol oxidase subunit 2	-0.349984	0.199238	0.384299
STM14_2879	yfbV	UPF0208 membrane protein YfbV	-0.372027	0.199771	0.38512
STM14_2616	asmA	Putative assembly protein	0.410597	0.200165	0.385479
STM14_4887	sbp	Sulfate transporter subunit	0.68634	0.200171	0.385479
STM14_3707	yggB	Mechanosensitive channel MscS	-0.401995	0.200433	0.385778
STM14_1757	ydgM	Ion-translocating oxidoreductase complex subunit B (EC 7.-.-.-) (Rsx electron transport complex subunit B)	0.606105	0.200555	0.385807
STM14_0275	unannotated	chitin catabolic process	0.372471	0.201485	0.387389
STM14_1204	ycbY	Ribosomal RNA large subunit methyltransferase K/L [Includes: 23S rRNA m2G2445 methyltransferase (EC 2.1.1.173) (rRNA (guanine-N(2)-)-methyltransferase RlmL); 23S rRNA m7G2069 methyltransferase (EC 2.1.1.264) (rRNA (guanine-N(7)-)-methyltransferase RlmK)]	0.34448	0.202831	0.389769
STM14_3898	fadH	2,4-dieonyl-CoA reductase	0.444087	0.203293	0.390241
STM14_1639	pps	Phosphoenolpyruvate synthase (PEP synthase) (EC 2.7.9.2) (Pyruvate, water dikinase)	-0.355988	0.203236	0.390241
STM14_4712	rhlB	ATP-dependent RNA helicase RhlB (EC 3.6.4.13)	0.412036	0.203749	0.390908
STM14_3095	yfgA	Cytoskeleton protein RodZ	0.322303	0.203976	0.391136
STM14_1188	similar to phage lambda protein J	Host specificity protein J	0.422985	0.204686	0.392287
STM14_3557	eno	Enolase (EC 4.2.1.11) (2-phospho-D-glycerate hydro-lyase) (2-phosphoglycerate dehydratase)	0.330491	0.205037	0.392751
STM14_0156	ddl_2	D-alanine--D-alanine ligase (EC 6.3.2.4) (D-Ala-D-Ala ligase) (D-alanylalanine synthetase)	0.379578	0.205674	0.393763
STM14_1789	tqsA	Putative transport protein	-0.432953	0.205983	0.394144
STM14_0840	unannotated	unannotated	-0.688219	0.206643	0.395198
STM14_5626	traI	Conjugative transfer: oriT nicking-unwinding	0.384919	0.207847	0.39729
STM14_0231	fhuB	Iron-hydroxamate transporter permease subunit	0.502291	0.208412	0.398129
STM14_2936	sixA	Phosphohistidine phosphatase	-0.315065	0.208507	0.39813
STM14_2120	ychK	PNPLA domain-containing protein	0.322514	0.208942	0.398537
STM14_4417	xylR	Xylose operon regulatory protein	-0.401204	0.208831	0.398537
STM14_3974	unannotated	unannotated	0.413693	0.209236	0.398887
STM14_5126	yjcC	Anti-FlhC(2)FlhD(4) factor YdiV (EC 3.1.4.52)	0.474177	0.209458	0.3991
STM14_2848	menF	Isochorismate synthase MenF (EC 5.4.4.2) (Isochorismate mutase)	0.384272	0.209777	0.399433
STM14_3744	yggS	Pyridoxal phosphate homeostasis protein (PLP homeostasis protein)	0.373609	0.209855	0.399433
STM14_2059	yciZ	UPF0509 protein YciZ	-0.369716	0.210184	0.399849
STM14_4764	pldB	Lysophospholipase L2	0.311935	0.210579	0.400388
STM14_3009	hemF	Oxygen-dependent coproporphyrinogen-III oxidase (CPO) (Coprogen oxidase) (Coproporphyrinogenase) (EC 1.3.3.3)	0.530596	0.210753	0.400508
STM14_5009	nfi	Endonuclease V (EC 3.1.21.7) (Deoxyinosine 3'endonuclease) (Deoxyribonuclease V) (DNase V)	0.46545	0.211062	0.400884
STM14_1338	mviM	Putative virulence protein	0.425437	0.212141	0.402538
STM14_1647	ydiO	Putative acyl-CoA dehydrogenase	-0.352553	0.212268	0.402538
STM14_2509	cbiQ	Vitamin B12 biosynthetic protein	0.667163	0.212207	0.402538
STM14_3598	csdA	Cysteine sulfinate desulfinase	0.319878	0.212606	0.402967
STM14_2766	unannotated	DNA-templated transcription, termination	0.587545	0.213499	0.404448
STM14_2656	yehE	Putative outer membrane protein	-0.308014	0.213789	0.404784
STM14_0153	ftsW	Probable peptidoglycan glycosyltransferase FtsW (PGT) (EC 2.4.1.129) (Cell division protein FtsW) (Cell wall polymerase) (Peptidoglycan polymerase) (PG polymerase)	0.487854	0.214032	0.405032
STM14_0546	glnK	Nitrogen regulatory protein P-II 2	0.407389	0.214343	0.405195
STM14_1802	proline/glycine betaine transport systemK05847 opuA	osmoprotectant transport system ATP-binding protein [EC:7.6.2.9]	-0.367004	0.214317	0.405195
STM14_2064	pyrF	Orotidine 5'-phosphate decarboxylase (EC 4.1.1.23) (OMP decarboxylase) (OMPDCase) (OMPdecase)	0.500274	0.214743	0.405737
STM14_1673	orf48	Putative amino acid permease	-0.292719	0.215548	0.405982
STM14_2555	phsA	Thiosulfate reductase	-0.509376	0.215147	0.405982
STM14_3606	amiC	N-acetylmuramoyl-L-alanine amidase (EC 3.5.1.28)	-0.439388	0.215364	0.405982
STM14_4555	nepI	Purine ribonucleoside efflux pump NepI	-0.611299	0.21515	0.405982
STM14_5603	trbD	Conjugative transfer protein	-0.693568	0.215507	0.405982
STM14_1357	rne	Ribonuclease E (RNase E) (EC 3.1.26.12)	0.31274	0.215289	0.405982
STM14_1797	ynfM	Putative transport protein	0.469466	0.216268	0.407125
STM14_3428	srlR	DNA-binding transcriptional repressor SrlR	-0.355108	0.216659	0.407648
STM14_3884	unannotated	unannotated	0.759181	0.216918	0.407924
STM14_5386	unannotated	unannotated	-0.32287	0.217452	0.408278
STM14_0417	mod	Site-specific DNA-methyltransferase (adenine-specific) (EC 2.1.1.72)	-0.386083	0.217388	0.408278
STM14_0593	ybbO	Short chain dehydrogenase	0.381243	0.217435	0.408278
STM14_1206	pqiA	Paraquat-inducible protein A	0.398294	0.217673	0.408278
STM14_1553	yeaJ	Putative methyl-accepting chemotaxis protein	-0.303999	0.217573	0.408278
STM14_4065	maf_2	dTTP/UTP pyrophosphatase (dTTPase/UTPase) (EC 3.6.1.9) (Nucleoside triphosphate pyrophosphatase) (Nucleotide pyrophosphatase) (Nucleotide PPase)	0.344811	0.218079	0.408828
STM14_3399	emrA	Multidrug resistance secretion protein	-0.378977	0.218251	0.408937
STM14_2722	fruK	Phosphofructokinase	0.626334	0.218456	0.409109
STM14_1335	yceL	Multidrug resistance protein MdtH	0.342497	0.218649	0.409258
STM14_1825	ydfG	3-hydroxy acid dehydrogenase	0.329696	0.219169	0.410002
STM14_1918	unannotated	unannotated	0.31916	0.219274	0.410002
STM14_3918	yhaK	Putative cytoplasmic protein	-0.525516	0.219535	0.410276
STM14_2498	unannotated	unannotated	-0.641097	0.219665	0.410307
STM14_3137	cadB	Lysine/cadaverine antiporter	-0.675211	0.219862	0.410462
STM14_3138	cadA	Lysine decarboxylase 1	-0.304746	0.2202	0.410706
STM14_4809	polA	DNA polymerase I (EC 2.7.7.7)	-0.317503	0.22022	0.410706
STM14_3513	unannotated	unannotated	-0.635017	0.2215	0.41273
STM14_990	ybiK	L-asparaginase	0.365933	0.221535	0.41273
STM14_2624	mdtA	Multidrug resistance protein MdtA (Multidrug transporter MdtA)	-0.685201	0.222844	0.41474
STM14_4289	livH	Branched-chain amino acid transporter permease subunit LivH	0.587449	0.222731	0.41474
STM14_1082	unannotated	unannotated	-0.376805	0.224143	0.416728
STM14_1119	unannotated	unannotated	-0.387439	0.224133	0.416728
STM14_5238	yjeE	t(6)A37 threonylcarbamoyladenosine biosynthesis protein TsaE (tRNA threonylcarbamoyladenosine biosynthesis protein TsaE)	0.627015	0.224548	0.417265
STM14_5065	putative phage tail core proteinK06908 K06908	uncharacterized protein	-0.601687	0.225539	0.418891
STM14_4587	unannotated	unannotated	0.309092	0.225804	0.419167
STM14_1386	ycfJ	Rick_17kDa_Anti domain-containing protein	-0.320272	0.225973	0.419265
STM14_1755	rnfD	Ion-translocating oxidoreductase complex subunit D (EC 7.-.-.-) (Rsx electron transport complex subunit D)	-0.483359	0.226198	0.419467
STM14_2610	wcaA	Glycosyl transferase	0.633186	0.227005	0.420573
STM14_4620	dgoA	D-galactonate dehydratase (GalD) (EC 4.2.1.6)	0.638045	0.227144	0.420573
STM14_0815	pgm	Phosphoglucomutase	0.322164	0.227116	0.420573
STM14_0271	lpxB	Lipid-A-disaccharide synthase (EC 2.4.1.182)	0.31934	0.227598	0.421197
STM14_0640	fimF	Putative fimbrial protein	0.529385	0.22791	0.421558
STM14_1737	ydhF	Putative aldo/keto reductase	-0.345332	0.229078	0.423284
STM14_2812	nrdA	Ribonucleoside-diphosphate reductase (EC 1.17.4.1)	-0.334934	0.228986	0.423284
STM14_5062	unannotated	unannotated	0.688327	0.229927	0.424634
STM14_4112	trkA	Trk system potassium uptake protein TrkA	0.380222	0.230954	0.426313
STM14_3903	ygjR	Putative dehydrogenase	0.493638	0.231289	0.426712
STM14_4016	arcB	Aerobic respiration control sensor protein (EC 2.7.13.3)	0.314439	0.231447	0.426786
STM14_4128	rplF	50S ribosomal protein L6	0.598876	0.231686	0.426791
STM14_953	dinG	ATP-dependent DNA helicase DinG (EC 3.6.4.12)	0.301066	0.231643	0.426791
STM14_1562	unannotated	unannotated	0.388196	0.23202	0.427187
STM14_5592	finP	Putative transglycosylase	-0.446048	0.232192	0.427286
STM14_0107	apaH	Bis(5'-nucleosyl)-tetraphosphatase, symmetrical (EC 3.6.1.41) (Ap4A hydrolase) (Diadenosine 5',5'''-P1,P4-tetraphosphate pyrophosphohydrolase) (Diadenosine tetraphosphatase)	0.403828	0.232312	0.427288
STM14_0005	yaaA	UPF0246 protein YaaA	-0.348182	0.232637	0.427449
STM14_4577	ilvB	Acetolactate synthase (EC 2.2.1.6)	-0.356534	0.232618	0.427449
STM14_1558	yeaG	Putative serine protein kinase	0.340084	0.233101	0.427866
STM14_2667	yehX	Putative ABC-type proline/glycine betaine transport system ATPase component	0.461412	0.23303	0.427866
STM14_3928	rnpB	regulatory RNA	-0.518529	0.23377	0.428876
STM14_3822	unannotated	unannotated	-0.694596	0.234475	0.42995
STM14_2748	yejH	Putative ATP-dependent helicase	-0.326022	0.234678	0.430103
STM14_4439	unannotated	unannotated	0.451972	0.235441	0.431284
STM14_1938	ugtL	Uncharacterized protein	0.296803	0.236154	0.432061
STM14_2999	cysA	Sulfate/thiosulfate import ATP-binding protein CysA (EC 7.3.2.3) (Sulfate-transporting ATPase)	-0.532197	0.236329	0.432061
STM14_3141	yfhA	Putative transcriptional regulator	0.325373	0.236	0.432061
STM14_3387	nrdH	Glutaredoxin-like protein NrdH	-0.503409	0.236345	0.432061
STM14_1227	unannotated	nucleic acid-templated transcription	-0.340252	0.236599	0.432306
STM14_3892	yqjI	Putative transcriptional regulator	-0.417042	0.237265	0.433084
STM14_4843	yiiD	Putative acetyltransferase	0.469933	0.237196	0.433084
STM14_2477	hypothetical proteinK06952 K06952	uncharacterized protein	0.386276	0.237414	0.433136
STM14_5355	argR	Arginine repressor	0.640639	0.238051	0.434079
STM14_2178	dadX	Alanine racemase (EC 5.1.1.1)	0.493133	0.238395	0.434487
STM14_963	glnP	Glutamine ABC transporter permease protein	-0.326096	0.239548	0.436367
STM14_2507	cbiP	Cobyric acid synthase	0.59712	0.239982	0.436936
STM14_0202	hpt	Hypoxanthine phosphoribosyltransferase (EC 2.4.2.8)	0.390908	0.240395	0.437469
STM14_4637	yidC	Membrane protein insertase YidC (Foldase YidC) (Membrane integrase YidC) (Membrane protein YidC)	-0.318504	0.240651	0.437713
STM14_3653	unannotated	unannotated	-0.584155	0.241117	0.437931
STM14_4159	slyD	Peptidyl-prolyl cis-trans isomerase (EC 5.2.1.8)	-0.289392	0.24107	0.437931
STM14_5510	creC	Histidine kinase (EC 2.7.13.3)	0.364574	0.241135	0.437931
STM14_2206	pabB	Aminodeoxychorismate synthase (EC 2.6.1.85)	0.289088	0.241613	0.438577
STM14_3216	unannotated	unannotated	0.467634	0.241948	0.438743
STM14_3287	unannotated	unannotated	-0.329356	0.241899	0.438743
STM14_4939	gldA_2	Glycerol dehydrogenase	0.371577	0.242084	0.43877
STM14_0305	dniR	Peptidoglycan lytic exotransglycosylase (EC 4.2.2.n1)	0.312758	0.243907	0.441545
STM14_4319	uspB	Universal stress protein B	-0.297434	0.243983	0.441545
STM14_4807	yihG	Putative endonuclease	0.390187	0.243822	0.441545
STM14_4131	rplE	50S ribosomal protein L5	-0.406331	0.244323	0.441939
STM14_3787	unannotated	xylan metabolic process	-0.383244	0.245217	0.443334
STM14_5475	holD	DNA polymerase III subunit psi	0.514319	0.246355	0.445167
STM14_0801	unannotated	unannotated	-0.567269	0.247347	0.446533
STM14_4483	rfaG	Glucosyltransferase I	0.304048	0.247359	0.446534
STM14_0595	ybbA	Putative ABC transporter ATP-binding protein YbbA	-0.543633	0.247779	0.447069
STM14_2372	fliY	Cystine transporter subunit	-0.358462	0.248285	0.447759
[truncated: 1,606 more rows]
