# Supplementary material for: Gre factors help Salmonella adapt to oxidative stress by improving transcription elongation and fidelity of metabolic genes
Source: PLoS Biol. 2023 Apr 4;21(4):e3002051. doi: 10.1371/journal.pbio.3002051 (PMC10072461; doi:10.1371/journal.pbio.3002051)
Supplement: S1 Data — (XLSX) [file pbio.3002051.s004.xlsx]

## Sheet: Figure 1
Fig. 1A
	Days	WT=13	DgreA=10	DgreB=10	DgreAB=10	DgreAB.pGreA=10	DgreAB.pGreB=10
	0	100	100	100	100	100	100
	1	100	100	100	100	100	100
	2	100	100	100	100	100	100
	3	100	100	100	100	100	100
	4	78	100	100	100	80	100
	5	46	100	100	100	80	100
	6	15	100	100	100	80	60
	7	0	100	90	100	40	60
	8	0	60	60	100	20	20
	9	0	50	60	100	0	20
	10	0	30	40	100	0	0
	11	0	30	10	100	0	0
	12	0	0	10	100	0	0
	13	0	0	0	100	0	0
	14	0	0	0	100	0	0
	15	0	0	0	100	0	0
Fig. 1B left panel					Fig. 1B Right panel
Days	phoX=WT =10	phoX=DgreAB=10			days	iNOS=WT =10	iNOS=DgreAB =10
0	100	100			0	100	100
1	100	100			1	100	100
2	100	100			2	100	100
3	75	100			3	100	100
4	25	60			4	75	100
5	0	40			5	25	100
6	0	0			6	0	100
7	0	0			7	0	100
8	0	0			8	0	100
9	0	0			9	0	100
10	0	0			10	0	100
11	0	0			11	0	100
12	0	0			12	0	100
13	0	0			13	0	100
14	0	0			14	0	100
15	0	0			15	0	100
16	0	0			16	0	100
17	0	0			17	0	100
18	0	0			18	0	100
19	0	0			19	0	100
20	0	0			20	0	100
21	0	0			21	0	80
Fig. 1C
	WT			DgreA			DgreB			DgreAB
	Mean	SD	N	Mean	SD	N	Mean	SD	N	Mean	SD	N
	16	0.846	16	1.14	0.175	12	1.37	0.132	12	0.307	0.0292	12
Fig. 1D left panel																											Fig. 1D Right panel
	Min	WT													DgreAB												Min	WT+H2O2													DgreAB+H2O2
	0	0.084	0.084	0.084	0.084	0.082	0.082	0.082	0.082	0.082	0.081	0.083	0.082		0.082	0.081	0.083	0.083	0.083	0.082	0.082	0.083	0.084	0.082	0.084		0	0.084	0.084	0.083	0.083	0.082	0.082	0.082	0.083	0.083	0.082	0.082	0.082		0.084	0.082	0.082	0.083	0.083	0.083	0.084	0.082	0.083
	0.25	0.084	0.085	0.084	0.084	0.082	0.082	0.082	0.082	0.081	0.082	0.082	0.083		0.082	0.082	0.083	0.083	0.083	0.083	0.082	0.083	0.084	0.083	0.084		0.25	0.084	0.084	0.083	0.084	0.082	0.082	0.082	0.083	0.084	0.082	0.082	0.082		0.085	0.083	0.083	0.084	0.084	0.083	0.084	0.083	0.084
	0.5	0.085	0.085	0.085	0.085	0.082	0.083	0.082	0.083	0.082	0.082	0.083	0.083		0.082	0.082	0.084	0.083	0.083	0.083	0.083	0.083	0.084	0.083	0.084		0.5	0.084	0.084	0.083	0.084	0.082	0.083	0.082	0.083	0.084	0.082	0.082	0.083		0.085	0.083	0.083	0.084	0.084	0.083	0.085	0.083	0.084
	0.75	0.085	0.085	0.085	0.085	0.082	0.083	0.082	0.082	0.082	0.082	0.083	0.083		0.083	0.082	0.084	0.083	0.083	0.082	0.083	0.083	0.085	0.083	0.084		0.75	0.085	0.085	0.084	0.084	0.082	0.082	0.082	0.083	0.084	0.082	0.082	0.083		0.085	0.083	0.083	0.084	0.084	0.083	0.085	0.083	0.084
	1	0.085	0.085	0.085	0.085	0.082	0.083	0.082	0.083	0.083	0.083	0.083	0.083		0.083	0.082	0.084	0.084	0.084	0.083	0.083	0.084	0.085	0.083	0.084		1	0.085	0.085	0.084	0.084	0.082	0.082	0.082	0.083	0.084	0.083	0.083	0.083		0.085	0.083	0.083	0.084	0.084	0.083	0.084	0.083	0.084
	1.25	0.085	0.086	0.085	0.085	0.083	0.083	0.082	0.083	0.083	0.083	0.083	0.083		0.083	0.082	0.084	0.084	0.084	0.083	0.083	0.084	0.085	0.083	0.085		1.25	0.085	0.085	0.084	0.084	0.082	0.082	0.082	0.083	0.084	0.083	0.083	0.083		0.085	0.083	0.083	0.084	0.084	0.083	0.085	0.083	0.084
	1.5	0.086	0.086	0.086	0.086	0.083	0.083	0.083	0.083	0.083	0.083	0.083	0.084		0.083	0.083	0.084	0.084	0.084	0.083	0.083	0.084	0.085	0.083	0.085		1.5	0.085	0.085	0.084	0.085	0.083	0.083	0.083	0.083	0.084	0.083	0.083	0.083		0.085	0.083	0.083	0.084	0.084	0.084	0.085	0.083	0.084
	1.75	0.086	0.087	0.086	0.086	0.083	0.084	0.083	0.084	0.084	0.084	0.084	0.084		0.084	0.083	0.084	0.084	0.084	0.083	0.084	0.084	0.085	0.084	0.085		1.75	0.085	0.085	0.084	0.084	0.083	0.083	0.083	0.084	0.084	0.083	0.083	0.083		0.085	0.083	0.083	0.084	0.084	0.083	0.085	0.083	0.084
	2	0.086	0.087	0.087	0.087	0.084	0.084	0.084	0.084	0.084	0.084	0.084	0.085		0.084	0.083	0.085	0.085	0.084	0.084	0.084	0.084	0.086	0.084	0.085		2	0.085	0.085	0.084	0.085	0.083	0.083	0.083	0.084	0.084	0.083	0.083	0.083		0.085	0.084	0.083	0.084	0.084	0.083	0.085	0.083	0.084
	2.25	0.087	0.088	0.088	0.088	0.084	0.085	0.084	0.084	0.084	0.084	0.084	0.085		0.084	0.084	0.085	0.085	0.085	0.084	0.084	0.084	0.088	0.084	0.086		2.25	0.085	0.085	0.084	0.085	0.083	0.083	0.083	0.084	0.084	0.083	0.083	0.083		0.085	0.084	0.083	0.084	0.084	0.083	0.085	0.083	0.085
	2.5	0.088	0.089	0.089	0.089	0.085	0.085	0.085	0.085	0.084	0.084	0.085	0.085		0.084	0.084	0.085	0.085	0.085	0.084	0.084	0.085	0.088	0.084	0.086		2.5	0.086	0.085	0.085	0.085	0.083	0.083	0.083	0.084	0.084	0.083	0.083	0.083		0.085	0.083	0.083	0.084	0.085	0.084	0.085	0.083	0.085
	2.75	0.09	0.09	0.09	0.09	0.085	0.085	0.085	0.086	0.085	0.085	0.085	0.086		0.085	0.084	0.085	0.086	0.085	0.084	0.084	0.085	0.088	0.085	0.086		2.75	0.086	0.085	0.085	0.085	0.083	0.083	0.083	0.084	0.084	0.083	0.083	0.083		0.085	0.084	0.083	0.084	0.085	0.083	0.085	0.083	0.085
	3	0.091	0.091	0.091	0.091	0.086	0.086	0.086	0.086	0.085	0.086	0.085	0.087		0.085	0.085	0.086	0.086	0.086	0.085	0.085	0.085	0.088	0.085	0.087		3	0.087	0.086	0.086	0.086	0.083	0.083	0.083	0.084	0.085	0.083	0.083	0.084		0.085	0.084	0.083	0.084	0.085	0.084	0.084	0.083	0.085
	3.25	0.093	0.093	0.093	0.092	0.087	0.087	0.086	0.087	0.086	0.086	0.086	0.087		0.086	0.085	0.087	0.087	0.086	0.085	0.085	0.086	0.088	0.085	0.087		3.25	0.087	0.086	0.086	0.086	0.083	0.083	0.083	0.084	0.085	0.084	0.083	0.084		0.085	0.084	0.083	0.084	0.085	0.084	0.085	0.083	0.085
	3.5	0.094	0.095	0.095	0.094	0.087	0.088	0.087	0.088	0.087	0.087	0.087	0.088		0.086	0.086	0.087	0.087	0.087	0.086	0.088	0.086	0.089	0.086	0.087		3.5	0.088	0.087	0.086	0.087	0.083	0.083	0.083	0.084	0.085	0.083	0.084	0.084		0.085	0.084	0.083	0.084	0.085	0.084	0.085	0.083	0.085
	3.75	0.096	0.098	0.097	0.097	0.089	0.089	0.088	0.089	0.087	0.087	0.088	0.089		0.087	0.086	0.087	0.088	0.087	0.086	0.086	0.087	0.089	0.086	0.088		3.75	0.088	0.088	0.087	0.088	0.083	0.083	0.083	0.084	0.085	0.084	0.084	0.084		0.085	0.084	0.083	0.084	0.085	0.084	0.085	0.083	0.085
	4	0.099	0.1	0.1	0.1	0.09	0.09	0.09	0.09	0.089	0.088	0.088	0.09		0.087	0.087	0.088	0.088	0.088	0.087	0.088	0.087	0.09	0.087	0.089		4	0.089	0.089	0.088	0.089	0.083	0.083	0.083	0.084	0.085	0.084	0.084	0.084		0.085	0.084	0.083	0.085	0.085	0.084	0.085	0.083	0.085
	4.25	0.102	0.104	0.103	0.104	0.091	0.091	0.091	0.091	0.09	0.09	0.089	0.091		0.087	0.088	0.089	0.089	0.089	0.088	0.087	0.088	0.09	0.088	0.089		4.25	0.09	0.09	0.089	0.089	0.083	0.083	0.083	0.084	0.086	0.084	0.084	0.085		0.085	0.084	0.083	0.085	0.085	0.084	0.085	0.083	0.085
	4.5	0.106	0.108	0.106	0.108	0.093	0.093	0.092	0.093	0.092	0.091	0.09	0.092		0.088	0.089	0.09	0.09	0.089	0.088	0.088	0.089	0.091	0.088	0.09		4.5	0.091	0.091	0.09	0.091	0.083	0.083	0.083	0.084	0.086	0.084	0.085	0.085		0.085	0.084	0.084	0.085	0.085	0.084	0.085	0.083	0.085
	4.75	0.111	0.112	0.111	0.113	0.095	0.095	0.095	0.095	0.094	0.093	0.092	0.094		0.09	0.09	0.091	0.091	0.09	0.089	0.089	0.089	0.091	0.089	0.091		4.75	0.092	0.093	0.091	0.092	0.083	0.084	0.083	0.084	0.086	0.085	0.085	0.086		0.085	0.084	0.084	0.085	0.085	0.084	0.085	0.083	0.085
	5	0.116	0.118	0.118	0.119	0.097	0.097	0.097	0.098	0.097	0.095	0.094	0.096		0.09	0.091	0.092	0.092	0.091	0.09	0.09	0.09	0.092	0.091	0.092		5	0.094	0.095	0.093	0.094	0.083	0.084	0.084	0.084	0.087	0.085	0.085	0.086		0.085	0.085	0.084	0.084	0.085	0.084	0.085	0.083	0.085
	5.25	0.124	0.126	0.125	0.127	0.101	0.1	0.1	0.101	0.1	0.097	0.096	0.099		0.091	0.092	0.093	0.093	0.092	0.092	0.092	0.091	0.093	0.092	0.093		5.25	0.096	0.096	0.095	0.096	0.083	0.084	0.084	0.085	0.087	0.086	0.086	0.087		0.086	0.085	0.084	0.084	0.085	0.084	0.085	0.083	0.085
	5.5	0.135	0.135	0.134	0.137	0.105	0.104	0.103	0.104	0.105	0.099	0.099	0.101		0.093	0.094	0.095	0.095	0.094	0.093	0.093	0.093	0.095	0.093	0.095		5.5	0.099	0.099	0.098	0.099	0.084	0.084	0.084	0.085	0.088	0.086	0.087	0.088		0.086	0.085	0.084	0.084	0.085	0.084	0.085	0.083	0.085
	5.75	0.15	0.145	0.146	0.149	0.111	0.108	0.108	0.109	0.11	0.104	0.103	0.104		0.094	0.096	0.097	0.097	0.095	0.095	0.095	0.095	0.097	0.095	0.097		5.75	0.102	0.102	0.1	0.103	0.084	0.084	0.084	0.085	0.089	0.087	0.088	0.089		0.086	0.085	0.084	0.084	0.085	0.084	0.085	0.084	0.085
	6	0.164	0.159	0.161	0.166	0.118	0.114	0.114	0.115	0.118	0.109	0.108	0.109		0.096	0.098	0.099	0.099	0.097	0.097	0.097	0.097	0.099	0.097	0.099		6	0.105	0.106	0.104	0.109	0.084	0.085	0.084	0.085	0.09	0.088	0.089	0.09		0.086	0.085	0.084	0.085	0.085	0.084	0.085	0.084	0.085
	6.25	0.19	0.177	0.181	0.189	0.127	0.122	0.121	0.123	0.133	0.118	0.12	0.116		0.099	0.101	0.101	0.102	0.1	0.099	0.099	0.099	0.101	0.1	0.101		6.25	0.111	0.111	0.109	0.118	0.084	0.085	0.085	0.086	0.091	0.089	0.09	0.092		0.086	0.085	0.084	0.085	0.085	0.084	0.086	0.084	0.084
	6.5	0.21	0.199	0.207	0.216	0.142	0.13	0.129	0.133	0.15	0.125	0.133	0.123		0.102	0.104	0.104	0.105	0.102	0.102	0.102	0.102	0.104	0.102	0.104		6.5	0.117	0.117	0.116	0.132	0.085	0.085	0.085	0.086	0.093	0.09	0.092	0.093		0.086	0.086	0.085	0.085	0.085	0.084	0.085	0.084	0.084
	6.75	0.223	0.225	0.236	0.254	0.147	0.141	0.141	0.145	0.167	0.143	0.145	0.133		0.105	0.108	0.108	0.109	0.105	0.106	0.105	0.105	0.107	0.106	0.108		6.75	0.124	0.124	0.124	0.149	0.085	0.086	0.086	0.087	0.095	0.092	0.094	0.095		0.087	0.086	0.085	0.085	0.085	0.084	0.086	0.084	0.084
	7	0.245	0.258	0.271	0.294	0.157	0.152	0.153	0.159	0.185	0.149	0.154	0.145		0.109	0.112	0.112	0.114	0.109	0.11	0.11	0.109	0.111	0.111	0.113		7	0.134	0.134	0.134	0.176	0.086	0.086	0.086	0.087	0.097	0.094	0.096	0.098		0.087	0.087	0.086	0.085	0.085	0.085	0.086	0.085	0.085
	7.25	0.272	0.295	0.309	0.337	0.176	0.167	0.169	0.174	0.186	0.16	0.154	0.156		0.114	0.118	0.117	0.119	0.114	0.116	0.115	0.114	0.115	0.116	0.118		7.25	0.147	0.147	0.148	0.208	0.086	0.087	0.087	0.088	0.1	0.096	0.099	0.101		0.087	0.087	0.086	0.086	0.085	0.085	0.086	0.085	0.084
	7.5	0.305	0.333	0.351	0.366	0.192	0.185	0.188	0.191	0.185	0.179	0.17	0.171		0.121	0.125	0.125	0.125	0.12	0.122	0.122	0.12	0.121	0.123	0.125		7.5	0.165	0.165	0.166	0.249	0.087	0.088	0.088	0.089	0.103	0.099	0.102	0.105		0.087	0.087	0.086	0.086	0.086	0.085	0.086	0.085	0.085
	7.75	0.34	0.366	0.376	0.408	0.209	0.206	0.21	0.213	0.274	0.209	0.218	0.192		0.129	0.133	0.132	0.134	0.127	0.129	0.129	0.127	0.129	0.131	0.133		7.75	0.19	0.188	0.193	0.3	0.088	0.089	0.089	0.091	0.107	0.102	0.107	0.11		0.088	0.088	0.087	0.087	0.086	0.086	0.087	0.086	0.085
	8	0.375	0.398	0.403	0.431	0.232	0.229	0.234	0.238	0.381	0.221	0.234	0.217		0.139	0.142	0.141	0.142	0.135	0.138	0.139	0.135	0.137	0.139	0.141		8	0.216	0.217	0.22	0.354	0.089	0.091	0.09	0.092	0.112	0.106	0.112	0.117		0.088	0.089	0.087	0.087	0.086	0.086	0.087	0.086	0.085
	8.25	0.433	0.429	0.433	0.45	0.26	0.257	0.263	0.265	0.428	0.238	0.324	0.243		0.155	0.157	0.154	0.154	0.145	0.149	0.149	0.145	0.147	0.15	0.153		8.25	0.246	0.247	0.249	0.415	0.091	0.092	0.092	0.094	0.118	0.111	0.119	0.125		0.089	0.09	0.088	0.088	0.086	0.086	0.087	0.086	0.085
	8.5	0.542	0.464	0.469	0.484	0.29	0.285	0.294	0.296	0.463	0.263	0.397	0.275		0.18	0.177	0.172	0.17	0.158	0.163	0.162	0.159	0.16	0.165	0.167		8.5	0.277	0.282	0.279	0.478	0.093	0.095	0.094	0.096	0.127	0.118	0.128	0.136		0.089	0.091	0.088	0.088	0.087	0.086	0.087	0.087	0.085
	8.75	0.61	0.501	0.506	0.517	0.323	0.318	0.328	0.331	0.536	0.304	0.335	0.309		0.21	0.206	0.194	0.193	0.174	0.182	0.179	0.175	0.176	0.183	0.184		8.75	0.314	0.321	0.312	0.54	0.095	0.097	0.097	0.099	0.138	0.127	0.139	0.15		0.09	0.092	0.089	0.089	0.087	0.087	0.088	0.088	0.085
	9	0.669	0.552	0.56	0.566	0.374	0.355	0.363	0.365	0.518	0.335	0.382	0.342		0.241	0.231	0.225	0.221	0.194	0.204	0.2	0.195	0.197	0.205	0.206		9	0.355	0.363	0.344	0.599	0.098	0.1	0.099	0.102	0.152	0.139	0.154	0.171		0.091	0.094	0.09	0.09	0.088	0.087	0.088	0.089	0.085
	9.25	0.729	0.626	0.654	0.654	0.444	0.39	0.398	0.402	0.542	0.371	0.449	0.382		0.281	0.268	0.266	0.255	0.219	0.23	0.223	0.221	0.221	0.231	0.232		9.25	0.393	0.397	0.378	0.66	0.102	0.104	0.103	0.107	0.17	0.153	0.17	0.194		0.092	0.097	0.091	0.091	0.088	0.088	0.089	0.09	0.086
	9.5	0.777	0.631	0.687	0.709	0.496	0.426	0.436	0.44	0.618	0.419	0.52	0.42		0.326	0.338	0.322	0.303	0.248	0.258	0.249	0.246	0.249	0.26	0.261		9.5	0.467	0.445	0.413	0.72	0.106	0.109	0.107	0.112	0.19	0.171	0.19	0.219		0.094	0.099	0.093	0.093	0.09	0.089	0.09	0.091	0.086
	9.75	0.791	0.643	0.712	0.726	0.628	0.464	0.469	0.472	0.709	0.496	0.574	0.487		0.377	0.417	0.41	0.354	0.279	0.289	0.279	0.275	0.278	0.292	0.293		9.75	0.473	0.478	0.445	0.791	0.111	0.115	0.113	0.12	0.212	0.192	0.212	0.294		0.096	0.103	0.095	0.095	0.09	0.09	0.092	0.093	0.086
	10	0.808	0.645	0.715	0.727	0.748	0.495	0.498	0.5	0.75	0.565	0.619	0.513		0.43	0.483	0.491	0.44	0.324	0.322	0.309	0.321	0.31	0.326	0.328		10	0.5	0.5	0.478	0.855	0.118	0.123	0.121	0.129	0.237	0.214	0.237	0.375		0.099	0.108	0.097	0.098	0.092	0.092	0.093	0.096	0.087
	10.25	0.845	0.645	0.713	0.733	0.851	0.519	0.522	0.524	0.808	0.586	0.684	0.563		0.487	0.545	0.56	0.527	0.366	0.355	0.343	0.377	0.346	0.366	0.365		10.25	0.525	0.521	0.502	0.888	0.128	0.133	0.13	0.141	0.266	0.243	0.265	0.475		0.102	0.116	0.1	0.101	0.094	0.094	0.095	0.099	0.088
	10.5	0.857	0.657	0.715	0.73	0.894	0.542	0.541	0.543	0.921	0.683	0.78	0.713		0.544	0.612	0.637	0.614	0.406	0.389	0.381	0.415	0.384	0.404	0.405		10.5	0.554	0.554	0.538	0.914	0.14	0.146	0.142	0.155	0.299	0.273	0.296	0.551		0.106	0.126	0.104	0.105	0.096	0.096	0.098	0.102	0.088
	10.75	0.862	0.675	0.724	0.738	0.926	0.552	0.557	0.56	0.967	0.778	0.883	0.766		0.591	0.677	0.714	0.701	0.457	0.428	0.416	0.476	0.426	0.444	0.444		10.75	0.628	0.621	0.592	0.932	0.156	0.164	0.158	0.173	0.335	0.305	0.33	0.639		0.111	0.139	0.11	0.11	0.099	0.099	0.101	0.108	0.089
	11	0.878	0.696	0.735	0.746	0.924	0.569	0.57	0.572	0.994	0.871	0.921	0.855		0.647	0.73	0.791	0.784	0.537	0.459	0.446	0.531	0.461	0.478	0.476		11	0.67	0.664	0.634	0.953	0.175	0.185	0.176	0.192	0.365	0.333	0.365	0.718		0.12	0.158	0.119	0.117	0.103	0.103	0.104	0.117	0.091
	11.25	0.889	0.713	0.745	0.754	0.917	0.574	0.577	0.578	1.015	0.912	0.958	0.894		0.692	0.756	0.849	0.846	0.632	0.491	0.479	0.573	0.497	0.512	0.509		11.25	0.701	0.695	0.679	0.973	0.197	0.21	0.199	0.217	0.4	0.369	0.402	0.788		0.132	0.177	0.13	0.124	0.107	0.108	0.109	0.127	0.092
	11.5	0.908	0.729	0.753	0.762	0.915	0.576	0.579	0.591	1.028	0.94	0.982	0.919		0.798	0.775	0.913	0.896	0.731	0.512	0.5	0.683	0.524	0.537	0.536		11.5	0.715	0.71	0.692	0.992	0.224	0.238	0.226	0.245	0.438	0.408	0.442	0.848		0.148	0.199	0.146	0.135	0.113	0.114	0.115	0.145	0.095
	11.75	0.907	0.742	0.763	0.772	0.898	0.583	0.585	0.615	1.023	0.949	0.982	0.93		0.876	0.776	0.943	0.919	0.785	0.53	0.522	0.736	0.543	0.554	0.552		11.75	0.714	0.708	0.691	0.972	0.25	0.267	0.253	0.274	0.474	0.455	0.477	0.889		0.167	0.225	0.167	0.148	0.12	0.122	0.123	0.169	0.097
	12	0.915	0.751	0.771	0.775	0.902	0.623	0.618	0.653	1.013	0.955	0.979	0.943		0.917	0.775	0.961	0.933	0.851	0.536	0.535	0.804	0.552	0.564	0.562		12	0.714	0.709	0.694	0.972	0.283	0.299	0.284	0.307	0.506	0.498	0.52	0.934		0.189	0.246	0.19	0.163	0.129	0.132	0.133	0.198	0.1
	12.25	0.918	0.757	0.776	0.781	0.909	0.681	0.654	0.683	1.018	0.957	0.964	0.946		0.941	0.765	0.956	0.927	0.886	0.545	0.545	0.847	0.564	0.576	0.571		12.25	0.714	0.716	0.709	0.976	0.318	0.334	0.315	0.34	0.542	0.539	0.547	0.97		0.215	0.269	0.217	0.182	0.141	0.146	0.145	0.234	0.104
	12.5	0.918	0.759	0.781	0.785	0.912	0.704	0.663	0.692	1.016	0.947	0.949	0.942		0.932	0.697	0.932	0.913	0.896	0.554	0.551	0.873	0.579	0.585	0.576		12.5	0.732	0.736	0.732	0.976	0.355	0.372	0.352	0.376	0.566	0.566	0.57	0.974		0.253	0.297	0.252	0.208	0.156	0.162	0.16	0.277	0.109
	12.75	0.929	0.769	0.789	0.791	0.915	0.709	0.656	0.684	1.02	0.947	0.94	0.943		0.921	0.608	0.871	0.839	0.896	0.558	0.552	0.888	0.584	0.587	0.577		12.75	0.756	0.764	0.767	0.987	0.391	0.408	0.386	0.413	0.564	0.583	0.568	0.958		0.287	0.329	0.289	0.238	0.174	0.183	0.179	0.318	0.115
	13	0.919	0.765	0.787	0.791	0.925	0.712	0.65	0.68	1.04	0.965	0.945	0.965		0.903	0.577	0.832	0.817	0.882	0.563	0.55	0.88	0.589	0.59	0.582		13	0.768	0.778	0.783	0.978	0.422	0.439	0.422	0.448	0.565	0.59	0.565	0.951		0.324	0.366	0.322	0.268	0.195	0.204	0.2	0.357	0.123
	13.25	0.919	0.761	0.785	0.787	0.922	0.712	0.648	0.677	1.041	0.963	0.946	0.963		0.904	0.582	0.855	0.838	0.867	0.578	0.546	0.869	0.594	0.595	0.602		13.25	0.781	0.791	0.796	0.978	0.453	0.471	0.455	0.479	0.571	0.588	0.568	0.93		0.358	0.405	0.366	0.303	0.217	0.228	0.222	0.392	0.132
	13.5	0.919	0.761	0.784	0.788	0.925	0.709	0.646	0.674	1.049	0.978	0.957	0.979		0.913	0.651	0.885	0.881	0.872	0.628	0.548	0.863	0.619	0.618	0.635		13.5	0.789	0.798	0.802	0.978	0.487	0.499	0.485	0.506	0.573	0.61	0.57	0.919		0.397	0.444	0.398	0.335	0.241	0.253	0.246	0.433	0.143
	13.75	0.915	0.761	0.782	0.784	0.933	0.727	0.657	0.69	1.06	1.005	0.984	1.003		0.904	0.713	0.891	0.905	0.876	0.668	0.56	0.86	0.649	0.637	0.66		13.75	0.795	0.801	0.804	0.973	0.503	0.515	0.505	0.522	0.587	0.654	0.584	0.933		0.438	0.491	0.441	0.376	0.269	0.283	0.268	0.473	0.158
	14	0.921	0.762	0.782	0.786	0.936	0.744	0.677	0.71	1.056	1.008	0.998	1.002		0.907	0.734	0.895	0.91	0.887	0.694	0.572	0.865	0.673	0.655	0.679		14	0.8	0.806	0.808	0.978	0.521	0.53	0.521	0.535	0.642	0.702	0.635	0.943		0.474	0.542	0.484	0.406	0.292	0.309	0.297	0.518	0.176
	14.25	0.924	0.762	0.782	0.785	0.936	0.75	0.681	0.715	1.056	1.02	1.01	1.01		0.902	0.733	0.898	0.909	0.896	0.71	0.578	0.871	0.691	0.665	0.692		14.25	0.806	0.81	0.812	0.982	0.531	0.541	0.531	0.552	0.685	0.735	0.679	0.953		0.535	0.598	0.54	0.442	0.321	0.339	0.32	0.568	0.196
	14.5	0.929	0.768	0.785	0.788	0.934	0.756	0.689	0.722	1.047	1.023	1.015	1.006		0.906	0.75	0.904	0.912	0.903	0.728	0.592	0.881	0.709	0.68	0.707		14.5	0.812	0.815	0.816	0.986	0.542	0.547	0.54	0.56	0.706	0.749	0.706	0.959		0.591	0.645	0.592	0.477	0.35	0.368	0.351	0.627	0.222
	14.75	0.922	0.767	0.784	0.787	0.926	0.761	0.698	0.725	1.043	1.016	1.018	0.998		0.902	0.771	0.899	0.906	0.901	0.739	0.605	0.883	0.723	0.691	0.715		14.75	0.813	0.815	0.813	0.978	0.548	0.552	0.55	0.565	0.718	0.755	0.725	0.954		0.675	0.678	0.669	0.528	0.379	0.399	0.384	0.686	0.25
	15.25	0.92	0.767	0.78	0.783	0.928	0.772	0.71	0.732	1.046	1.024	1.028	1.002		0.907	0.801	0.903	0.91	0.898	0.746	0.616	0.887	0.731	0.695	0.718		15.25	0.811	0.812	0.811	0.974	0.553	0.557	0.556	0.572	0.731	0.765	0.741	0.959		0.702	0.703	0.708	0.583	0.411	0.429	0.412	0.746	0.277
	15.5	0.924	0.775	0.783	0.786	0.927	0.77	0.709	0.728	1.05	1.014	1.024	0.993		0.909	0.825	0.906	0.914	0.903	0.759	0.629	0.897	0.742	0.701	0.727		15.5	0.82	0.819	0.818	0.98	0.556	0.559	0.557	0.585	0.728	0.762	0.741	0.949		0.701	0.742	0.707	0.612	0.44	0.457	0.443	0.795	0.309
	15.75	0.925	0.774	0.783	0.788	0.929	0.777	0.718	0.736	1.056	1.017	1.028	0.995		0.916	0.845	0.909	0.919	0.907	0.765	0.639	0.905	0.747	0.703	0.732		15.75	0.82	0.82	0.819	0.981	0.584	0.592	0.591	0.629	0.735	0.77	0.751	0.949		0.705	0.798	0.716	0.626	0.468	0.476	0.467	0.797	0.339
	16	0.927	0.78	0.785	0.79	0.927	0.781	0.723	0.737	1.056	1.01	1.023	0.988		0.924	0.855	0.906	0.917	0.909	0.777	0.657	0.908	0.754	0.708	0.738		16	0.824	0.823	0.824	0.983	0.635	0.636	0.649	0.672	0.739	0.773	0.755	0.942		0.759	0.843	0.765	0.645	0.487	0.5	0.493	0.794	0.37
	16.25	0.923	0.776	0.782	0.785	0.932	0.782	0.723	0.735	1.067	1.017	1.031	0.998		0.925	0.856	0.895	0.908	0.903	0.779	0.675	0.903	0.754	0.708	0.741		16.25	0.821	0.82	0.821	0.977	0.657	0.653	0.679	0.685	0.739	0.774	0.756	0.948		0.851	0.863	0.859	0.676	0.51	0.527	0.516	0.826	0.399
	16.5	0.919	0.768	0.775	0.78	0.927	0.782	0.721	0.731	1.058	1.006	1.017	0.987		0.927	0.859	0.885	0.896	0.9	0.779	0.676	0.896	0.755	0.71	0.744		16.5	0.816	0.816	0.817	0.972	0.653	0.649	0.693	0.687	0.74	0.774	0.759	0.942		0.915	0.894	0.925	0.774	0.532	0.552	0.539	0.887	0.427
	16.75	0.918	0.768	0.773	0.776	0.932	0.789	0.728	0.74	1.07	1.015	1.026	0.994		0.932	0.86	0.878	0.888	0.9	0.784	0.687	0.896	0.758	0.713	0.746		16.75	0.815	0.815	0.816	0.971	0.651	0.644	0.705	0.694	0.749	0.782	0.767	0.949		0.95	0.92	0.958	0.858	0.554	0.577	0.562	0.937	0.448
	17	0.914	0.764	0.769	0.773	0.934	0.791	0.73	0.741	1.074	1.019	1.028	0.997		0.933	0.859	0.866	0.876	0.896	0.786	0.698	0.893	0.757	0.713	0.75		17	0.813	0.813	0.814	0.967	0.648	0.642	0.713	0.701	0.752	0.784	0.771	0.947		0.951	0.943	0.967	0.892	0.577	0.602	0.588	0.962	0.468
	17.25	0.911	0.762	0.768	0.772	0.92	0.782	0.726	0.734	1.06	1.002	1.014	0.984		0.938	0.863	0.859	0.871	0.895	0.789	0.711	0.889	0.765	0.717	0.753		17.25	0.813	0.813	0.814	0.964	0.643	0.635	0.707	0.694	0.744	0.776	0.762	0.934		0.957	0.965	0.976	0.893	0.604	0.625	0.629	0.967	0.497
	17.5	0.912	0.762	0.766	0.77	0.921	0.783	0.725	0.734	1.059	1.008	1.016	0.989		0.941	0.864	0.852	0.863	0.889	0.792	0.727	0.891	0.772	0.721	0.76		17.5	0.813	0.814	0.815	0.963	0.643	0.635	0.708	0.697	0.743	0.776	0.762	0.938		0.967	0.981	0.991	0.912	0.638	0.647	0.672	0.986	0.53
	17.75	0.924	0.765	0.768	0.773	0.915	0.782	0.724	0.729	1.052	1.008	1.019	0.989		0.955	0.881	0.853	0.867	0.899	0.801	0.744	0.9	0.78	0.73	0.764		17.75	0.818	0.82	0.823	0.975	0.639	0.632	0.707	0.699	0.743	0.775	0.761	0.936		0.985	1.004	1.012	0.944	0.671	0.674	0.712	1.01	0.568
	18	0.914	0.761	0.766	0.771	0.914	0.787	0.73	0.737	1.047	1.015	1.025	0.994		0.954	0.876	0.845	0.855	0.89	0.8	0.751	0.89	0.778	0.734	0.765		18	0.814	0.817	0.819	0.966	0.65	0.646	0.719	0.715	0.747	0.78	0.765	0.942		0.984	1.01	1.014	0.954	0.69	0.693	0.738	1.016	0.616
	18.25	0.91	0.759	0.764	0.768	0.914	0.793	0.735	0.743	1.042	1.02	1.03	0.997		0.951	0.875	0.843	0.85	0.877	0.802	0.751	0.888	0.775	0.741	0.762		18.25	0.811	0.813	0.816	0.962	0.664	0.66	0.732	0.73	0.751	0.784	0.77	0.943		0.984	1.013	1.013	0.962	0.721	0.744	0.768	1.021	0.663
	18.5	0.913	0.76	0.763	0.767	0.913	0.8	0.744	0.755	1.045	1.027	1.037	1.003		0.961	0.885	0.846	0.85	0.876	0.81	0.761	0.895	0.78	0.747	0.764		18.5	0.814	0.817	0.822	0.964	0.684	0.683	0.749	0.748	0.756	0.791	0.776	0.948		0.991	1.025	1.019	0.982	0.761	0.775	0.793	1.034	0.694
	18.75	0.903	0.752	0.756	0.76	0.916	0.803	0.75	0.761	1.052	1.035	1.046	1.012		0.95	0.878	0.837	0.835	0.862	0.804	0.756	0.885	0.772	0.742	0.759		18.75	0.805	0.807	0.811	0.954	0.704	0.706	0.76	0.758	0.758	0.794	0.779	0.952		0.982	1.02	1.01	0.981	0.772	0.786	0.801	1.03	0.694
	19	0.906	0.758	0.759	0.763	0.907	0.798	0.747	0.757	1.039	1.025	1.038	1		0.958	0.885	0.841	0.836	0.864	0.816	0.768	0.888	0.782	0.752	0.768		19	0.815	0.817	0.821	0.958	0.715	0.714	0.76	0.756	0.754	0.79	0.775	0.945		0.987	1.028	1.013	0.995	0.793	0.805	0.821	1.038	0.703
	19.25	0.896	0.754	0.755	0.759	0.902	0.798	0.746	0.756	1.039	1.026	1.036	0.997		0.959	0.886	0.841	0.837	0.858	0.809	0.767	0.884	0.78	0.749	0.766		19.25	0.809	0.813	0.816	0.954	0.72	0.719	0.762	0.756	0.752	0.788	0.776	0.944		0.986	1.028	1.011	0.999	0.799	0.81	0.825	1.038	0.712
	19.5	0.893	0.754	0.753	0.757	0.899	0.8	0.747	0.757	1.043	1.028	1.042	1		0.963	0.89	0.844	0.834	0.851	0.812	0.77	0.882	0.782	0.752	0.765		19.5	0.81	0.816	0.818	0.953	0.724	0.725	0.763	0.758	0.752	0.789	0.777	0.945		0.983	1.03	1.009	1.005	0.809	0.818	0.832	1.039	0.728
	19.75	0.888	0.751	0.749	0.754	0.892	0.8	0.747	0.758	1.043	1.026	1.041	0.994		0.965	0.89	0.843	0.832	0.842	0.81	0.769	0.876	0.778	0.746	0.764		19.75	0.806	0.812	0.815	0.948	0.724	0.726	0.763	0.757	0.751	0.788	0.775	0.942		0.978	1.028	1.003	1.008	0.81	0.82	0.831	1.035	0.755
	20	0.884	0.751	0.749	0.754	0.885	0.796	0.744	0.753	1.041	1.021	1.038	0.985		0.968	0.894	0.845	0.834	0.838	0.808	0.769	0.873	0.778	0.744	0.762		20	0.805	0.81	0.813	0.944	0.721	0.72	0.758	0.752	0.746	0.782	0.771	0.938		0.977	1.026	1	1.016	0.813	0.821	0.833	1.032	0.771
	20.25	0.886	0.755	0.752	0.756	0.879	0.798	0.749	0.757	1.043	1.014	1.034	0.976		0.977	0.905	0.85	0.842	0.838	0.815	0.781	0.875	0.784	0.748	0.764		20.25	0.811	0.818	0.822	0.947	0.727	0.726	0.76	0.752	0.747	0.783	0.772	0.934		0.982	1.037	1.008	1.031	0.824	0.831	0.841	1.034	0.79
	20.5	0.882	0.753	0.748	0.754	0.87	0.793	0.743	0.75	1.036	1.004	1.025	0.964		0.979	0.907	0.852	0.844	0.836	0.812	0.774	0.873	0.784	0.746	0.762		20.5	0.809	0.816	0.819	0.941	0.721	0.718	0.751	0.744	0.74	0.776	0.765	0.926		0.981	1.034	1.006	1.036	0.824	0.831	0.842	1.03	0.8
	20.75	0.875	0.747	0.743	0.747	0.864	0.787	0.737	0.744	1.04	0.997	1.021	0.959		0.979	0.906	0.849	0.841	0.827	0.805	0.769	0.864	0.776	0.741	0.755		20.75	0.803	0.81	0.812	0.932	0.712	0.71	0.744	0.736	0.734	0.77	0.758	0.92		0.979	1.03	1.004	1.039	0.819	0.827	0.837	1.021	0.802
	21	0.876	0.749	0.743	0.747	0.87	0.795	0.744	0.75	1.052	1.006	1.035	0.967		0.985	0.912	0.852	0.845	0.827	0.81	0.769	0.865	0.778	0.742	0.755		21	0.804	0.811	0.813	0.929	0.718	0.715	0.749	0.742	0.74	0.777	0.764	0.928		0.984	1.035	1.011	1.05	0.821	0.83	0.84	1.018	0.808
	21.25	0.867	0.745	0.739	0.742	0.872	0.799	0.747	0.755	1.065	1.006	1.038	0.967		0.982	0.907	0.843	0.838	0.82	0.803	0.766	0.855	0.774	0.736	0.747		21.25	0.8	0.806	0.808	0.916	0.725	0.722	0.751	0.743	0.743	0.781	0.767	0.931		0.981	1.03	1.013	1.051	0.818	0.827	0.838	1.006	0.808
	21.5	0.86	0.744	0.737	0.741	0.872	0.804	0.752	0.759	1.071	1.006	1.039	0.965		0.986	0.908	0.842	0.838	0.813	0.801	0.765	0.849	0.772	0.734	0.743		21.5	0.799	0.805	0.806	0.907	0.729	0.726	0.754	0.747	0.748	0.786	0.774	0.932		0.984	1.03	1.014	1.053	0.816	0.826	0.837	0.994	0.809
	21.75	0.865	0.748	0.738	0.742	0.872	0.804	0.753	0.759	1.076	1.004	1.04	0.962		0.995	0.916	0.85	0.846	0.822	0.809	0.767	0.854	0.775	0.732	0.744		21.75	0.804	0.812	0.813	0.912	0.731	0.727	0.752	0.745	0.748	0.787	0.774	0.931		0.994	1.04	1.021	1.066	0.827	0.836	0.849	0.999	0.816
	22	0.857	0.743	0.734	0.739	0.868	0.804	0.751	0.757	1.08	0.997	1.035	0.955		0.997	0.916	0.849	0.844	0.816	0.802	0.762	0.848	0.768	0.723	0.739		22	0.798	0.805	0.806	0.902	0.729	0.725	0.75	0.743	0.747	0.786	0.773	0.926		0.991	1.038	1.018	1.069	0.823	0.833	0.849	0.992	0.814
	22.25	0.855	0.744	0.733	0.738	0.868	0.805	0.752	0.759	1.093	0.993	1.034	0.953		1.002	0.921	0.851	0.847	0.816	0.805	0.761	0.846	0.768	0.723	0.738		22.25	0.798	0.804	0.806	0.899	0.73	0.725	0.75	0.744	0.749	0.787	0.772	0.922		0.994	1.039	1.02	1.076	0.827	0.837	0.854	0.986	0.815
	22.5	0.848	0.739	0.728	0.732	0.865	0.8	0.748	0.754	1.098	0.99	1.031	0.948		1.003	0.919	0.846	0.842	0.81	0.8	0.756	0.838	0.762	0.713	0.729		22.5	0.793	0.798	0.8	0.888	0.726	0.72	0.746	0.739	0.745	0.781	0.768	0.916		0.992	1.036	1.016	1.075	0.825	0.837	0.855	0.977	0.813
	22.75	0.846	0.74	0.727	0.731	0.866	0.799	0.747	0.753	1.106	0.982	1.025	0.943		1.007	0.922	0.847	0.844	0.811	0.8	0.758	0.835	0.763	0.717	0.73		22.75	0.795	0.799	0.802	0.885	0.724	0.718	0.743	0.736	0.743	0.779	0.766	0.91		0.996	1.038	1.02	1.081	0.831	0.843	0.865	0.975	0.815
	23	0.851	0.745	0.729	0.733	0.871	0.81	0.757	0.763	1.121	0.992	1.033	0.95		1.025	0.934	0.855	0.855	0.819	0.814	0.764	0.842	0.772	0.722	0.733		23	0.801	0.807	0.81	0.891	0.734	0.728	0.752	0.746	0.753	0.791	0.777	0.912		1.009	1.048	1.029	1.096	0.847	0.858	0.88	0.986	0.823
	23.25	0.839	0.738	0.725	0.729	0.867	0.805	0.753	0.759	1.127	0.978	1.024	0.939		1.015	0.924	0.847	0.846	0.808	0.797	0.751	0.827	0.76	0.717	0.724		23.25	0.79	0.793	0.794	0.876	0.73	0.725	0.747	0.741	0.748	0.786	0.771	0.901		1	1.034	1.018	1.087	0.833	0.844	0.867	0.976	0.814
	23.5	0.845	0.744	0.729	0.731	0.868	0.807	0.755	0.76	1.138	0.981	1.027	0.941		1.034	0.94	0.855	0.857	0.815	0.809	0.758	0.836	0.766	0.719	0.73		23.5	0.797	0.802	0.804	0.885	0.732	0.726	0.748	0.742	0.75	0.786	0.772	0.897		1.011	1.046	1.03	1.105	0.85	0.861	0.886	0.989	0.822
	23.75	0.841	0.739	0.723	0.727	0.865	0.803	0.749	0.755	1.138	0.972	1.018	0.933		1.033	0.942	0.854	0.856	0.814	0.805	0.754	0.838	0.761	0.712	0.724		23.75	0.791	0.797	0.799	0.882	0.726	0.72	0.742	0.737	0.744	0.779	0.766	0.884		1.011	1.042	1.027	1.108	0.853	0.863	0.888	0.987	0.82
	24	0.839	0.741	0.723	0.727	0.866	0.801	0.745	0.752	1.147	0.973	1.018	0.934		1.039	0.946	0.856	0.858	0.816	0.81	0.756	0.834	0.761	0.71	0.723		24	0.795	0.801	0.803	0.881	0.722	0.715	0.739	0.733	0.74	0.775	0.761	0.876		1.013	1.044	1.029	1.115	0.86	0.87	0.897	0.986	0.825
	24.25	0.839	0.74	0.722	0.726	0.875	0.813	0.759	0.764	1.169	0.987	1.031	0.945		1.042	0.948	0.856	0.86	0.817	0.808	0.754	0.834	0.758	0.71	0.722		24.25	0.793	0.8	0.803	0.882	0.736	0.729	0.75	0.745	0.752	0.788	0.773	0.881						0.865	0.874	0.897	0.988	0.828
	24.5	0.833	0.737	0.718	0.722	0.878	0.816	0.762	0.768	1.179	0.987	1.032	0.948		1.047	0.95	0.857	0.861	0.818	0.804	0.752	0.829	0.753	0.704	0.715		24.5	0.788	0.795	0.796	0.878	0.74	0.733	0.754	0.749	0.755	0.794	0.778	0.872						0.864	0.871	0.898	0.986	0.827
	24.75	0.833	0.738	0.718	0.722	0.873	0.811	0.758	0.764	1.183	0.982	1.03	0.943		1.052	0.954	0.858	0.863	0.819	0.805	0.75	0.828	0.753	0.704	0.717		24.75	0.79	0.796	0.797	0.878	0.736	0.728	0.749	0.745	0.751	0.787	0.773	0.861						0.868	0.876	0.896	0.987	0.832
	25	0.825	0.73	0.712	0.716	0.879	0.818	0.765	0.77	1.198	0.989	1.036	0.952						0.815	0.797	0.742	0.82	0.744	0.697	0.708		25	0.78	0.787	0.786	0.875	0.742	0.735	0.756	0.752	0.758	0.794	0.778	0.862						0.861	0.868	0.887	0.982	0.825
	25.25	0.826	0.731	0.71	0.713	0.887	0.823	0.77	0.775	1.216	1.002	1.048	0.963						0.815	0.799	0.746	0.817	0.745	0.695	0.707		25.25	0.782	0.79	0.791	0.879	0.748	0.74	0.761	0.757	0.763	0.803	0.786	0.865						0.865	0.873	0.892	0.987	0.831
	25.5	0.827	0.735	0.713	0.716	0.876	0.814	0.76	0.766	1.208	0.984	1.031	0.949						0.816	0.807	0.747	0.822	0.748	0.698	0.709		25.5	0.784	0.791	0.791	0.882	0.738	0.73	0.753	0.748	0.753	0.79	0.775	0.845						0.871	0.878	0.891	0.985	0.838
	25.75	0.831	0.738	0.716	0.718	0.877	0.819	0.765	0.771	1.217	0.988	1.034	0.952						0.821	0.808	0.75	0.825	0.749	0.701	0.712		25.75	0.788	0.796	0.796	0.889	0.742	0.733	0.756	0.751	0.755	0.791	0.776	0.841						0.876	0.881	0.898	0.992	0.845
	26	0.833	0.739	0.716	0.718	0.88	0.814	0.76	0.765	1.229	0.989	1.039	0.955						0.823	0.814	0.753	0.829	0.752	0.701	0.713		26	0.788	0.797	0.797	0.89	0.736	0.728	0.75	0.744	0.748	0.785	0.77	0.837						0.883	0.887	0.901	0.995	0.852
	26.25	0.827	0.739	0.716	0.719	0.884	0.818	0.762	0.768	1.24	0.994	1.042	0.96						0.819	0.81	0.753	0.816	0.75	0.702	0.712		26.25	0.789	0.796	0.796	0.888	0.737	0.729	0.752	0.746	0.751	0.788	0.774	0.834						0.882	0.886	0.899	0.988	0.852
	26.5	0.83	0.742	0.717	0.719	0.882	0.815	0.758	0.764	1.245	0.993	1.04	0.96						0.823	0.817	0.756	0.819	0.755	0.703	0.715		26.5	0.792	0.799	0.8	0.892	0.732	0.724	0.747	0.741	0.746	0.781	0.768	0.827						0.886	0.89	0.904	0.992	0.861
	26.75	0.829	0.739	0.714	0.717	0.88	0.813	0.757	0.761	1.251	0.992	1.036	0.959						0.821	0.814	0.752	0.815	0.748	0.699	0.71		26.75	0.788	0.796	0.796	0.893	0.73	0.721	0.744	0.738	0.741	0.778	0.764	0.82						0.884	0.889	0.897	0.989	0.859
Fig. 1E		WT																	ΔgreAB
	control	5.213	5.216	5.256	5.26	5.279	8.016	7.843	7.718	7.598	9.019	9.558	9.256	9.22	8.899	9.596	9.286	9.561	7.814	7.819	7.839	7.809	7.823	10.36	10.28	9.932	10.03	10.58	11.2	11.24	10.63	10.94	10.58	10.67
	H2O2	9.57	9.592	9.727	8.614	13.07	12.92	13.22	12.96	11.44	11.66	11.54	10.36	9.715	9.725	9.479	9.459	9.43	14.29	14.16	14.34	15.26	15.79	15.68	15.83	14.11	16.77	16.24	13.69	15.47	15.97	17	16.57	15.28	24.01	24.15	18.9	19.08	18.9	17.07	16.44	16.67	16.54	16.28	16.34
Fig. 1F
	WT					ΔgreAB					ΔnuoΔndh
	5.68753	10.1319	7.30464	8.44487	7.61426	4.7413	5.64335	3.75537	3.63929	1.94137	0.736843	0.173873	1.20734	0.020922	1.5009
Fig. 1G	Time (Sec)	WT						ΔgreAB
	0.01	110.673	101.964	101.366	111.617	103.141	120.357	105.653	93.2751	94.9854	121.572	108.885	93.1872
	0.02	111.831	102.985	102.375	112.549	104.178	121.354	106.671	94.2313	95.9288	122.597	109.803	94.0524
	0.03	111.901	103.013	102.384	112.394	104.197	121.177	106.65	94.2623	95.9319	122.424	109.66	93.9813
	0.04	111.904	102.967	102.335	112.167	104.135	120.925	106.555	94.2362	95.8774	122.176	109.447	93.8559
	0.05	111.896	102.921	102.268	111.936	104.086	120.664	106.456	94.2083	95.8122	121.935	109.224	93.7297
	0.06	111.88	102.887	102.21	111.717	104.052	120.412	106.367	94.1764	95.7518	121.698	109.016	93.6047
	0.07	111.883	102.834	102.147	111.49	103.986	120.159	106.272	94.1482	95.6972	121.452	108.803	93.4872
	0.08	111.871	102.789	102.1	111.263	103.943	119.917	106.2	94.1285	95.6404	121.214	108.594	93.3659
	0.09	111.881	102.743	102.043	111.053	103.891	119.69	106.108	94.1007	95.5815	120.97	108.393	93.2523
	0.1	111.883	102.705	101.995	110.846	103.842	119.45	106.024	94.0647	95.5209	120.729	108.203	93.1331
	0.11	111.873	102.668	101.94	110.633	103.795	119.218	105.94	94.0416	95.4608	120.502	107.996	93.0148
	0.12	111.868	102.62	101.887	110.421	103.752	118.991	105.849	94.0118	95.4068	120.281	107.79	92.9085
	0.13	111.865	102.579	101.831	110.213	103.705	118.761	105.775	93.9849	95.3584	120.059	107.597	92.7932
	0.14	111.865	102.54	101.79	110.008	103.648	118.538	105.693	93.9574	95.3005	119.829	107.398	92.6853
	0.15	111.861	102.502	101.734	109.816	103.604	118.307	105.603	93.9384	95.2424	119.609	107.209	92.5635
	0.16	111.851	102.459	101.682	109.619	103.562	118.097	105.522	93.9055	95.1985	119.395	107.02	92.4543
	0.17	111.844	102.416	101.639	109.419	103.522	117.868	105.445	93.885	95.1412	119.194	106.828	92.3435
	0.18	111.848	102.378	101.582	109.235	103.47	117.651	105.37	93.8514	95.0866	118.977	106.643	92.2351
	0.19	111.841	102.34	101.536	109.047	103.424	117.442	105.288	93.8286	95.0398	118.761	106.469	92.1272
	0.2	111.844	102.309	101.471	108.856	103.387	117.226	105.21	93.8031	94.9833	118.556	106.29	92.0166
	0.21	111.843	102.267	101.43	108.666	103.337	117.007	105.131	93.7682	94.9294	118.346	106.109	91.9152
	0.22	111.826	102.224	101.383	108.476	103.297	116.803	105.052	93.7455	94.8862	118.142	105.929	91.8042
	0.23	111.82	102.183	101.332	108.303	103.254	116.606	104.966	93.72	94.8416	117.948	105.754	91.7022
	0.24	111.819	102.14	101.281	108.12	103.214	116.382	104.897	93.6875	94.7812	117.75	105.594	91.5982
	0.25	111.82	102.103	101.236	107.946	103.171	116.194	104.822	93.6752	94.7379	117.545	105.42	91.5044
	0.26	111.816	102.071	101.187	107.768	103.128	115.989	104.745	93.6511	94.6964	117.354	105.246	91.3932
	0.27	111.81	102.039	101.142	107.593	103.083	115.791	104.672	93.6199	94.6621	117.156	105.081	91.295
	0.28	111.802	102.014	101.089	107.42	103.036	115.597	104.602	93.5948	94.6179	116.977	104.913	91.1976
	0.29	111.807	101.972	101.046	107.254	102.995	115.404	104.542	93.5577	94.5743	116.778	104.749	91.0965
	0.3	111.786	101.927	101.007	107.072	102.951	115.211	104.474	93.5415	94.5294	116.59	104.593	91.0009
	0.31	111.787	101.908	100.97	106.914	102.914	115.021	104.403	93.5196	94.4774	116.413	104.458	90.8957
	0.32	111.785	101.865	100.917	106.749	102.87	114.83	104.339	93.492	94.4248	116.224	104.3	90.8011
	0.33	111.784	101.82	100.866	106.579	102.814	114.647	104.27	93.4747	94.3828	116.036	104.146	90.7065
	0.34	111.766	101.778	100.825	106.419	102.781	114.476	104.201	93.4501	94.3353	115.861	103.999	90.6111
	0.35	111.765	101.756	100.775	106.257	102.74	114.322	104.125	93.4307	94.288	115.688	103.843	90.523
	0.36	111.762	101.715	100.736	106.105	102.702	114.143	104.054	93.3951	94.2404	115.508	103.68	90.4214
	0.37	111.759	101.682	100.698	105.947	102.654	113.965	103.98	93.3756	94.1878	115.34	103.53	90.323
	0.38	111.758	101.64	100.645	105.794	102.609	113.79	103.918	93.3528	94.1419	115.156	103.387	90.235
	0.39	111.751	101.617	100.602	105.643	102.573	113.608	103.846	93.3264	94.0929	114.98	103.243	90.1422
	0.4	111.744	101.577	100.56	105.492	102.533	113.43	103.781	93.3016	94.0464	114.812	103.093	90.0424
	0.41	111.736	101.546	100.513	105.34	102.483	113.258	103.71	93.2837	94.0025	114.64	102.951	89.9541
	0.42	111.737	101.514	100.491	105.198	102.45	113.094	103.644	93.2545	93.9629	114.494	102.815	89.8699
	0.43	111.732	101.474	100.446	105.046	102.405	112.923	103.574	93.2311	93.9236	114.366	102.675	89.7744
	0.44	111.731	101.441	100.404	104.904	102.368	112.754	103.509	93.2092	93.8856	114.198	102.534	89.6949
	0.45	111.725	101.413	100.357	104.765	102.317	112.587	103.449	93.1872	93.8255	114.047	102.388	89.6068
	0.46	111.718	101.374	100.316	104.622	102.283	112.424	103.389	93.1534	93.7865	113.884	102.25	89.5187
	0.47	111.717	101.347	100.278	104.515	102.239	112.259	103.319	93.1261	93.7396	113.722	102.121	89.4326
	0.48	111.713	101.31	100.245	104.385	102.2	112.102	103.262	93.1004	93.6883	113.567	101.995	89.3441
	0.49	111.703	101.272	100.198	104.241	102.16	111.943	103.195	93.0804	93.6429	113.415	101.861	89.2625
	0.5	111.701	101.245	100.165	104.104	102.126	111.787	103.132	93.0606	93.6038	113.258	101.721	89.188
	0.51	111.691	101.212	100.137	103.974	102.083	111.636	103.073	93.0308	93.5716	113.111	101.597	89.1051
	0.52	111.685	101.192	100.084	103.845	102.036	111.473	103.007	93.0014	93.5171	112.967	101.474	89.0178
	0.53	111.679	101.156	100.042	103.712	101.998	111.319	102.951	92.9787	93.4713	112.818	101.35	88.9347
	0.54	111.675	101.12	100.01	103.579	101.954	111.169	102.885	92.9554	93.4286	112.675	101.227	88.8547
	0.55	111.671	101.091	99.9692	103.459	101.917	111.02	102.829	92.9268	93.3901	112.521	101.099	88.7777
	0.56	111.664	101.072	99.9337	103.328	101.885	110.87	102.772	92.9007	93.3539	112.371	100.973	88.6955
	0.57	111.662	101.027	99.9042	103.212	101.855	110.721	102.709	92.8884	93.307	112.241	100.857	88.6233
	0.58	111.654	101.005	99.8613	103.083	101.817	110.578	102.654	92.8549	93.2645	112.095	100.727	88.5422
	0.59	111.648	100.971	99.8293	102.958	101.773	110.43	102.599	92.825	93.2256	111.965	100.628	88.4636
	0.6	111.65	100.948	99.7925	102.843	101.737	110.296	102.543	92.7908	93.1799	111.832	100.503	88.3992
	0.61	111.635	100.921	99.7552	102.724	101.703	110.159	102.481	92.7736	93.1444	111.693	100.383	88.3212
	0.62	111.635	100.881	99.73	102.598	101.661	110.005	102.433	92.7554	93.1104	111.565	100.265	88.2457
	0.63	111.63	100.852	99.6928	102.491	101.618	109.865	102.36	92.726	93.0691	111.42	100.153	88.174
	0.64	111.612	100.831	99.6553	102.365	101.589	109.731	102.312	92.7108	93.0322	111.286	100.045	88.0997
	0.65	111.615	100.8	99.6248	102.25	101.549	109.601	102.26	92.6905	92.9859	111.147	99.9182	88.0186
	0.66	111.613	100.778	99.5971	102.136	101.519	109.464	102.208	92.6591	92.9468	111.023	99.8248	87.9556
	0.67	111.605	100.75	99.5557	102.031	101.485	109.329	102.155	92.6446	92.9147	110.906	99.7172	87.8855
	0.68	111.605	100.723	99.527	101.912	101.443	109.198	102.099	92.6214	92.8742	110.773	99.6032	87.8063
	0.69	111.593	100.7	99.504	101.793	101.403	109.077	102.046	92.5888	92.8336	110.654	99.5015	87.7409
	0.7	111.603	100.664	99.4722	101.689	101.368	108.935	101.999	92.5769	92.7963	110.533	99.3964	87.6743
	0.71	111.59	100.634	99.4391	101.593	101.336	108.808	101.943	92.5485	92.758	110.403	99.2947	87.5968
	0.72	111.59	100.615	99.4023	101.481	101.304	108.681	101.888	92.521	92.73	110.295	99.1866	87.5279
	0.73	111.582	100.585	99.3676	101.379	101.271	108.552	101.846	92.4942	92.6862	110.165	99.0859	87.4637
	0.74	111.58	100.559	99.3351	101.271	101.232	108.429	101.783	92.4773	92.6544	110.043	98.9754	87.3951
	0.75	111.575	100.54	99.308	101.166	101.196	108.312	101.742	92.4591	92.6225	109.919	98.8794	87.3288
	0.76	111.564	100.521	99.2883	101.063	101.165	108.182	101.692	92.4442	92.5961	109.808	98.7873	87.2575
	0.77	111.558	100.487	99.2533	100.954	101.132	108.062	101.631	92.4224	92.553	109.694	98.6803	87.1975
	0.78	111.566	100.463	99.2292	100.864	101.094	107.938	101.593	92.3915	92.5168	109.57	98.5802	87.1234
	0.79	111.558	100.445	99.1968	100.765	101.064	107.822	101.548	92.3658	92.4808	109.466	98.4859	87.0607
	0.8	111.538	100.419	99.1668	100.662	101.034	107.713	101.499	92.3596	92.451	109.355	98.394	87.0011
	0.81	111.537	100.396	99.1339	100.567	100.984	107.595	101.452	92.3227	92.4201	109.242	98.2936	86.9357
	0.82	111.543	100.368	99.1137	100.472	100.953	107.478	101.404	92.3095	92.3815	109.137	98.2019	86.871
	0.83	111.528	100.346	99.0813	100.368	100.928	107.362	101.352	92.2891	92.3458	109.028	98.1102	86.8183
	0.84	111.523	100.322	99.0486	100.286	100.889	107.253	101.309	92.2677	92.3106	108.913	98.0131	86.7601
	0.85	111.532	100.291	99.0234	100.195	100.867	107.139	101.266	92.2504	92.278	108.805	97.9232	86.6876
	0.86	111.519	100.275	98.9977	100.091	100.828	107.034	101.214	92.2184	92.2413	108.703	97.8345	86.6233
	0.87	111.518	100.248	98.9658	99.9974	100.789	106.912	101.176	92.1996	92.219	108.588	97.737	86.5623
	0.88	111.508	100.225	98.9375	99.9101	100.763	106.808	101.127	92.1825	92.1881	108.488	97.6552	86.5033
	0.89	111.504	100.206	98.9186	99.8234	100.73	106.697	101.076	92.1562	92.1623	108.387	97.5565	86.4524
	0.9	111.495	100.186	98.8846	99.7318	100.704	106.595	101.033	92.1454	92.1244	108.281	97.4697	86.3829
	0.91	111.504	100.156	98.864	99.6461	100.665	106.483	100.998	92.1258	92.0976	108.18	97.3933	86.313
	0.92	111.493	100.13	98.8367	99.5662	100.624	106.377	100.95	92.1059	92.0597	108.082	97.3047	86.2646
	0.93	111.493	100.113	98.8176	99.4855	100.598	106.273	100.904	92.0783	92.0214	107.983	97.2196	86.2052
	0.94	111.492	100.089	98.7859	99.3959	100.57	106.171	100.871	92.0657	92.0029	107.888	97.1342	86.1456
	0.95	111.489	100.069	98.7631	99.3102	100.54	106.08	100.824	92.0367	91.9737	107.786	97.0422	86.0863
	0.96	111.478	100.049	98.7309	99.2309	100.506	105.97	100.779	92.0234	91.9419	107.689	96.9544	86.0279
	0.97	111.469	100.017	98.7011	99.1461	100.473	105.873	100.731	92.0055	91.9106	107.585	96.8864	85.9745
	0.98	111.458	100.005	98.6767	99.0617	100.443	105.77	100.694	91.9896	91.8849	107.486	96.7952	85.9161
	0.99	111.462	99.9853	98.6548	98.975	100.402	105.671	100.652	91.959	91.8478	107.391	96.7201	85.8517
	1	111.451	99.9625	98.6412	98.9061	100.386	105.558	100.621	91.9394	91.8226	107.292	96.6371	85.8089
	1.01	111.452	99.9386	98.6218	98.8177	100.349	105.478	100.576	91.9264	91.8014	107.202	96.5632	85.756
	1.02	111.446	99.9175	98.5969	98.7437	100.325	105.39	100.538	91.9093	91.7709	107.105	96.4814	85.6857
	1.03	111.448	99.8928	98.5536	98.6638	100.286	105.289	100.501	91.8889	91.7459	107.024	96.4035	85.6332
	1.04	111.438	99.8761	98.5358	98.5935	100.251	105.195	100.46	91.8796	91.7046	106.925	96.3183	85.5853
	1.05	111.432	99.8626	98.5095	98.5099	100.222	105.096	100.422	91.8516	91.685	106.831	96.2383	85.5273
	1.06	111.431	99.8425	98.4901	98.4233	100.19	105.011	100.376	91.8379	91.6574	106.74	96.1663	85.4758
	1.07	111.427	99.8241	98.4722	98.3619	100.161	104.92	100.345	91.8102	91.624	106.659	96.088	85.4141
	1.08	111.422	99.8119	98.4489	98.2894	100.137	104.832	100.303	91.7958	91.6062	106.565	96.009	85.3541
	1.09	111.42	99.781	98.4206	98.212	100.1	104.721	100.263	91.7825	91.5784	106.479	95.9386	85.3059
	1.1	111.411	99.7645	98.393	98.142	100.07	104.641	100.232	91.759	91.5476	106.398	95.8667	85.2571
	1.11	111.407	99.7447	98.3785	98.0589	100.024	104.579	100.187	91.7404	91.5165	106.306	95.796	85.1976
	1.12	111.406	99.7283	98.3568	97.9912	100.003	104.501	100.15	91.7217	91.4839	106.218	95.7328	85.1494
	1.13	111.397	99.7057	98.3319	97.9259	99.9812	104.414	100.115	91.7019	91.457	106.135	95.656	85.0896
	1.14	111.392	99.6925	98.3152	97.8597	99.9561	104.33	100.081	91.6846	91.4433	106.045	95.5863	85.0385
	1.15	111.395	99.6777	98.2822	97.7787	99.9167	104.242	100.052	91.6664	91.4237	105.962	95.5171	84.9896
	1.16	111.382	99.6562	98.2683	97.7126	99.8898	104.156	100.017	91.6444	91.3896	105.871	95.4515	84.9401
	1.17	111.378	99.6325	98.2522	97.6517	99.86	104.078	99.9801	91.6307	91.3614	105.789	95.3751	84.8807
	1.18	111.367	99.6244	98.2195	97.5765	99.8378	103.991	99.9366	91.6119	91.3246	105.714	95.3093	84.8368
	1.19	111.356	99.6052	98.2059	97.5108	99.812	103.909	99.9009	91.5923	91.3004	105.626	95.2398	84.8041
	1.2	111.364	99.5887	98.1776	97.4441	99.7726	103.828	99.8683	91.5782	91.2878	105.55	95.1698	84.7686
	1.21	111.369	99.5682	98.162	97.3793	99.7472	103.751	99.8302	91.5558	91.2609	105.471	95.098	84.7195
	1.22	111.356	99.5492	98.1426	97.3173	99.7086	103.667	99.7891	91.5413	91.2361	105.398	95.0338	84.6581
	1.23	111.353	99.5335	98.1093	97.2511	99.6909	103.59	99.764	91.5309	91.2206	105.309	94.9788	84.6107
	1.24	111.347	99.5309	98.0866	97.176	99.6537	103.515	99.7213	91.5129	91.1925	105.228	94.9009	84.5686
	1.25	111.342	99.5082	98.0731	97.1192	99.6299	103.428	99.6985	91.4935	91.1526	105.155	94.828	84.5077
	1.26	111.338	99.4919	98.0513	97.0507	99.6051	103.346	99.6685	91.4688	91.1281	105.082	94.7705	84.4624
	1.27	111.327	99.4764	98.0354	96.9963	99.5668	103.267	99.6358	91.4477	91.115	104.992	94.7129	84.4168
	1.28	111.331	99.4584	98.0105	96.9318	99.5446	103.191	99.6027	91.436	91.0818	104.919	94.6647	84.3723
	1.29	111.325	99.4454	97.9907	96.8615	99.5189	103.115	99.571	91.4243	91.0545	104.842	94.6113	84.3235
	1.3	111.309	99.4266	97.9689	96.8084	99.4908	103.027	99.5295	91.4087	91.0386	104.768	94.545	84.2691
	1.31	111.305	99.4144	97.9546	96.7499	99.4627	102.972	99.4961	91.3858	91.0127	104.688	94.483	84.2241
	1.32	111.296	99.401	97.9289	96.694	99.4374	102.906	99.4781	91.3686	90.9948	104.621	94.425	84.1774
	1.33	111.296	99.3857	97.9086	96.6277	99.4091	102.816	99.4486	91.3538	90.9744	104.559	94.3624	84.1266
	1.34	111.284	99.3709	97.8923	96.5703	99.3826	102.74	99.4177	91.3434	90.9501	104.501	94.2965	84.0825
	1.35	111.282	99.3494	97.8774	96.5092	99.3653	102.667	99.3788	91.3206	90.9246	104.433	94.2409	84.0365
	1.36	111.281	99.3329	97.8492	96.4504	99.3366	102.605	99.3504	91.3079	90.9014	104.36	94.185	83.9872
	1.37	111.279	99.3227	97.8231	96.391	99.3033	102.524	99.311	91.282	90.8851	104.286	94.1106	83.9447
	1.38	111.273	99.308	97.8017	96.3364	99.2764	102.46	99.2843	91.2712	90.8526	104.216	94.045	83.8918
	1.39	111.27	99.2917	97.7772	96.2799	99.246	102.392	99.2584	91.252	90.8394	104.147	93.9887	83.8467
	1.4	111.267	99.2749	97.7609	96.2228	99.2211	102.32	99.2208	91.2343	90.8145	104.077	93.9277	83.7999
	1.41	111.262	99.267	97.7395	96.1694	99.1906	102.251	99.1924	91.2266	90.7869	104.001	93.878	83.7636
	1.42	111.26	99.2479	97.7209	96.1091	99.1668	102.179	99.1651	91.2044	90.7638	103.929	93.8168	83.7139
	1.43	111.251	99.2332	97.6988	96.0561	99.1508	102.122	99.1303	91.1925	90.7347	103.865	93.7523	83.6663
	1.44	111.243	99.213	97.6795	96.003	99.1193	102.042	99.0971	91.1716	90.7169	103.796	93.6921	83.6198
	1.45	111.237	99.2117	97.6666	95.9401	99.0794	101.976	99.0718	91.1549	90.6918	103.721	93.6221	83.5763
	1.46	111.231	99.1904	97.6464	95.8814	99.0616	101.912	99.0379	91.1474	90.6715	103.655	93.5717	83.5367
	1.47	111.237	99.1742	97.6265	95.8232	99.0304	101.846	99.0077	91.1298	90.6526	103.586	93.5199	83.488
	1.48	111.229	99.1679	97.6121	95.777	99.0104	101.778	98.9724	91.1216	90.6374	103.521	93.4574	83.4421
	1.49	111.214	99.1482	97.5812	95.7255	98.9762	101.713	98.9371	91.1066	90.6133	103.457	93.4083	83.3959
	1.5	111.224	99.1354	97.568	95.6808	98.9512	101.65	98.9183	91.0818	90.5955	103.385	93.3494	83.3465
	1.51	111.216	99.1221	97.5498	95.6274	98.9237	101.589	98.8927	91.0645	90.5688	103.314	93.2906	83.3031
	1.52	111.207	99.1031	97.5345	95.5729	98.8893	101.522	98.8608	91.0478	90.5453	103.256	93.2336	83.2558
	1.53	111.209	99.093	97.5131	95.5151	98.8772	101.454	98.8351	91.0333	90.5276	103.192	93.1762	83.2129
	1.54	111.201	99.0912	97.4917	95.4682	98.8521	101.383	98.8041	91.017	90.5092	103.138	93.1238	83.1766
	1.55	111.19	99.0747	97.4753	95.4232	98.8336	101.336	98.7703	91.0052	90.4857	103.07	93.0687	83.1402
	1.56	111.191	99.0559	97.4538	95.3649	98.8021	101.275	98.7447	90.9994	90.4676	103	93.01	83.089
	1.57	111.182	99.042	97.4373	95.3094	98.7749	101.219	98.7093	90.9718	90.4458	102.942	92.9528	83.0502
	1.58	111.18	99.033	97.4106	95.2611	98.7515	101.145	98.6876	90.9571	90.4187	102.88	92.8963	83.0073
	1.59	111.179	99.018	97.3997	95.2149	98.7278	101.09	98.6457	90.9412	90.393	102.821	92.8434	82.9643
	1.6	111.168	98.9993	97.3828	95.169	98.7038	101.025	98.6241	90.9317	90.3725	102.753	92.7911	82.9187
	1.61	111.165	98.9886	97.3644	95.1165	98.6897	100.965	98.6003	90.9223	90.3602	102.689	92.729	82.8755
	1.62	111.171	98.9724	97.3415	95.0653	98.6599	100.911	98.5707	90.912	90.3324	102.63	92.676	82.8329
	1.63	111.156	98.9602	97.3239	95.0143	98.6335	100.851	98.5463	90.8904	90.3137	102.566	92.6295	82.7812
	1.64	111.148	98.9519	97.3118	94.961	98.6133	100.789	98.5163	90.8753	90.2904	102.509	92.5652	82.7365
	1.65	111.142	98.9363	97.2933	94.9137	98.5921	100.741	98.4723	90.8604	90.2715	102.454	92.5062	82.6942
	1.66	111.136	98.9262	97.2757	94.8639	98.5609	100.682	98.4555	90.8452	90.2394	102.386	92.46	82.655
	1.67	111.138	98.9169	97.2568	94.8191	98.5388	100.625	98.4288	90.8318	90.2323	102.332	92.4033	82.6122
	1.68	111.132	98.9097	97.2365	94.7743	98.512	100.57	98.3997	90.8131	90.2177	102.27	92.3527	82.5795
	1.69	111.126	98.8853	97.2196	94.7287	98.4946	100.513	98.3773	90.8019	90.1923	102.21	92.293	82.5386
	1.7	111.126	98.8778	97.2028	94.6917	98.4721	100.46	98.3526	90.7901	90.1656	102.148	92.2497	82.5002
	1.71	111.126	98.8695	97.183	94.6627	98.4486	100.407	98.3178	90.7771	90.149	102.093	92.1983	82.4587
	1.72	111.121	98.8625	97.1617	94.6292	98.4236	100.343	98.2912	90.7757	90.1238	102.033	92.1355	82.3992
	1.73	111.116	98.8431	97.1516	94.5878	98.3956	100.285	98.2611	90.7564	90.0999	101.98	92.0931	82.3698
	1.74	111.102	98.8279	97.1295	94.5285	98.3765	100.229	98.2331	90.7412	90.0771	101.927	92.0382	82.3338
	1.75	111.102	98.8137	97.1205	94.4891	98.3521	100.176	98.2094	90.7263	90.0581	101.874	91.9888	82.2949
	1.76	111.098	98.8073	97.1038	94.4485	98.3407	100.132	98.1857	90.7088	90.0415	101.813	91.9485	82.2499
	1.77	111.094	98.7969	97.0885	94.3981	98.3194	100.074	98.153	90.6977	90.025	101.758	91.8938	82.2138
	1.78	111.084	98.7846	97.0787	94.3473	98.2824	100.022	98.1318	90.6896	90.009	101.696	91.8516	82.1651
	1.79	111.087	98.7763	97.0701	94.3025	98.2613	99.9797	98.0993	90.6667	89.9848	101.648	91.798	82.129
	1.8	111.079	98.7659	97.0437	94.2554	98.2365	99.9142	98.07	90.6503	89.962	101.592	91.7401	82.087
	1.81	111.072	98.7527	97.0212	94.2127	98.2206	99.8579	98.0404	90.6393	89.9514	101.552	91.6993	82.0609
	1.82	111.071	98.7324	97.0018	94.1615	98.2053	99.8129	98.021	90.6331	89.9242	101.49	91.6404	82.0183
	1.83	111.055	98.721	96.9905	94.1309	98.1821	99.7609	97.9881	90.6039	89.895	101.43	91.5872	81.9814
	1.84	111.054	98.713	96.9815	94.0846	98.1514	99.713	97.971	90.5931	89.8863	101.378	91.5315	81.9438
	1.85	111.054	98.702	96.9646	94.0383	98.1251	99.6672	97.9384	90.5835	89.8665	101.331	91.5002	81.9034
	1.86	111.049	98.688	96.9523	93.9898	98.1069	99.6173	97.9135	90.5761	89.84	101.273	91.4512	81.8641
	1.87	111.039	98.6774	96.9296	93.9535	98.0859	99.5798	97.8886	90.5616	89.8213	101.22	91.4155	81.8281
	1.88	111.035	98.6667	96.9093	93.9194	98.0756	99.5249	97.8657	90.5403	89.8041	101.164	91.3657	81.7884
	1.89	111.032	98.6584	96.9008	93.879	98.0461	99.4772	97.829	90.5235	89.7881	101.117	91.317	81.7454
	1.9	111.029	98.6422	96.882	93.8317	98.0189	99.4215	97.8035	90.5092	89.7633	101.066	91.2613	81.7002
	1.91	111.015	98.6355	96.8631	93.7889	98.0037	99.3739	97.7758	90.499	89.7426	101.01	91.2223	81.6692
	1.92	111.004	98.6184	96.8498	93.7472	97.9801	99.3285	97.7398	90.4878	89.727	100.962	91.1667	81.6273
	1.93	110.998	98.6181	96.8322	93.7042	97.9647	99.2857	97.7141	90.465	89.709	100.912	91.1187	81.5951
	1.94	111	98.5996	96.8205	93.6684	97.9355	99.2267	97.7026	90.4557	89.6919	100.868	91.0754	81.5588
	1.95	110.991	98.596	96.8046	93.6265	97.8995	99.1928	97.6826	90.4414	89.6754	100.813	91.0375	81.5313
	1.96	110.987	98.5812	96.7871	93.5834	97.8856	99.1442	97.6391	90.423	89.6563	100.76	90.9923	81.4996
	1.97	110.981	98.5701	96.779	93.5347	97.8652	99.0881	97.631	90.4124	89.6378	100.717	90.9486	81.4423
	1.98	110.977	98.5656	96.7657	93.4966	97.8426	99.0473	97.6065	90.4061	89.6131	100.671	90.9039	81.4054
	1.99	110.974	98.5495	96.7456	93.4634	97.8219	98.9951	97.5751	90.3916	89.5946	100.625	90.8598	81.3758
	2	110.973	98.5379	96.7414	93.4202	97.7943	98.9531	97.5598	90.3801	89.5779	100.568	90.8153	81.342
	2.01	110.958	98.5273	96.7204	93.389	97.7771	98.9102	97.5401	90.3529	89.5632	100.518	90.7662	81.296
	2.02	110.949	98.5162	96.7069	93.347	97.7592	98.8666	97.5006	90.3341	89.5405	100.469	90.7331	81.2644
	2.03	110.945	98.5018	96.6903	93.3086	97.7347	98.82	97.4784	90.3216	89.5198	100.427	90.6812	81.228
	2.04	110.937	98.4911	96.6728	93.2816	97.7054	98.7797	97.4526	90.3177	89.502	100.376	90.6394	81.1871
	2.05	110.92	98.4799	96.6665	93.2413	97.6861	98.7308	97.4286	90.2989	89.4831	100.328	90.5952	81.1569
	2.06	110.926	98.4683	96.6567	93.2037	97.6723	98.6866	97.4012	90.2889	89.4736	100.277	90.553	81.1201
	2.07	110.919	98.4634	96.6431	93.1583	97.6483	98.6488	97.3924	90.272	89.4538	100.227	90.5137	81.0789
	2.08	110.908	98.4532	96.6195	93.1203	97.6246	98.6013	97.3725	90.2538	89.4272	100.172	90.4609	81.0414
	2.09	110.901	98.441	96.6036	93.0903	97.6055	98.5551	97.3392	90.2527	89.4101	100.139	90.423	81.0024
	2.1	110.899	98.4218	96.5973	93.0509	97.5929	98.5004	97.3109	90.2347	89.3949	100.097	90.3775	80.9806
	2.11	110.894	98.4143	96.5821	93.016	97.564	98.4646	97.2899	90.2175	89.3743	100.036	90.3377	80.9456
	2.12	110.889	98.4098	96.5683	92.987	97.5454	98.4172	97.2749	90.209	89.3561	99.9952	90.3002	80.9204
	2.13	110.882	98.3928	96.5562	92.953	97.5195	98.3818	97.2383	90.1918	89.3405	99.9474	90.2585	80.8835
	2.14	110.876	98.3898	96.5456	92.9063	97.5037	98.3432	97.2236	90.1869	89.3259	99.9066	90.2238	80.8385
	2.15	110.86	98.3752	96.5242	92.8696	97.473	98.3081	97.2038	90.1757	89.3102	99.8594	90.1785	80.7977
	2.16	110.859	98.3701	96.5145	92.8296	97.4528	98.2558	97.1824	90.1608	89.2904	99.8127	90.1402	80.7749
	2.17	110.843	98.3632	96.4989	92.7965	97.4404	98.2116	97.1585	90.1443	89.2734	99.7637	90.0934	80.7354
	2.18	110.841	98.3451	96.475	92.7657	97.4085	98.1746	97.1294	90.1215	89.2567	99.7228	90.0557	80.7019
	2.19	110.844	98.3288	96.4714	92.7353	97.3938	98.1297	97.1076	90.1114	89.2291	99.677	90.0186	80.6591
	2.2	110.83	98.3198	96.4633	92.6921	97.3705	98.0816	97.087	90.0987	89.2202	99.6333	89.9712	80.6308
	2.21	110.83	98.3153	96.4522	92.6538	97.3567	98.0388	97.0694	90.0815	89.2049	99.595	89.9332	80.6024
	2.22	110.824	98.3031	96.4319	92.6398	97.3268	98.0034	97.0425	90.0654	89.182	99.5504	89.8929	80.5606
	2.23	110.812	98.2935	96.4147	92.5987	97.3106	97.9629	97.0255	90.0586	89.1676	99.5035	89.8575	80.5201
	2.24	110.814	98.2851	96.4086	92.5659	97.285	97.9226	96.9977	90.0381	89.147	99.4646	89.8203	80.4951
	2.25	110.799	98.2663	96.3863	92.5379	97.2548	97.8794	96.9751	90.037	89.1272	99.4202	89.7744	80.4665
	2.26	110.786	98.2645	96.3817	92.4963	97.2381	97.8417	96.954	90.0235	89.1063	99.3839	89.74	80.4209
	2.27	110.788	98.2467	96.3654	92.4615	97.2244	97.7963	96.9233	90.0085	89.0891	99.3368	89.7094	80.3887
	2.28	110.781	98.245	96.3533	92.4367	97.1948	97.7555	96.9037	89.9896	89.0726	99.2914	89.6764	80.3552
	2.29	110.775	98.2238	96.3341	92.4025	97.1726	97.7153	96.8896	89.9853	89.0549	99.2448	89.6315	80.326
	2.3	110.759	98.2202	96.3292	92.3638	97.158	97.6718	96.8663	89.9749	89.0465	99.2079	89.59	80.2933
	2.31	110.761	98.2094	96.3149	92.3344	97.1444	97.6353	96.8423	89.9583	89.037	99.1621	89.5531	80.264
	2.32	110.75	98.197	96.2967	92.3077	97.1174	97.6028	96.8216	89.9345	89.0156	99.1213	89.5164	80.229
	2.33	110.749	98.1872	96.2837	92.2762	97.0954	97.5542	96.8018	89.9249	88.9849	99.0676	89.4797	80.1915
	2.34	110.737	98.1768	96.2694	92.2511	97.0723	97.5117	96.7735	89.9112	88.9695	99.0375	89.441	80.1654
	2.35	110.733	98.168	96.2602	92.2161	97.0565	97.4677	96.7596	89.9002	88.9598	98.9901	89.4052	80.1308
	2.36	110.727	98.1582	96.2399	92.1788	97.0393	97.4405	96.7459	89.8859	88.9373	98.942	89.3808	80.0934
	2.37	110.717	98.1488	96.2234	92.142	97.0133	97.4048	96.7208	89.8646	88.9163	98.9019	89.334	80.0586
	2.38	110.723	98.136	96.2198	92.1269	96.9903	97.3618	96.6926	89.8592	88.8981	98.8691	89.2904	80.0165
	2.39	110.719	98.1232	96.207	92.0869	96.9755	97.328	96.6808	89.8463	88.8903	98.8209	89.2538	79.9955
	2.4	110.712	98.1086	96.1855	92.0559	96.9569	97.2858	96.6601	89.8353	88.8752	98.7888	89.2136	79.9722
	2.41	110.697	98.0992	96.1733	92.0377	96.9295	97.2385	96.6255	89.8234	88.8566	98.7518	89.1749	79.9421
	2.42	110.69	98.0929	96.1621	92.0093	96.9216	97.2061	96.6155	89.8136	88.8351	98.6982	89.1457	79.9078
	2.43	110.692	98.0775	96.1572	91.9716	96.8961	97.16	96.5897	89.7949	88.8238	98.6668	89.1093	79.8752
	2.44	110.683	98.0718	96.1435	91.9394	96.8604	97.131	96.5616	89.7719	88.8124	98.6297	89.0747	79.8513
	2.45	110.677	98.0619	96.1327	91.9118	96.8442	97.0908	96.5474	89.7622	88.7905	98.5901	89.0389	79.8137
	2.46	110.67	98.0413	96.114	91.8871	96.8319	97.0567	96.5252	89.7564	88.771	98.5527	89.008	79.7818
	2.47	110.663	98.0368	96.0974	91.8455	96.8032	97.0158	96.5083	89.749	88.7539	98.507	88.9777	79.7585
	2.48	110.654	98.0293	96.0968	91.8208	96.7855	96.9752	96.4812	89.7403	88.7378	98.4692	88.9326	79.7202
	2.49	110.65	98.0223	96.0834	91.7858	96.7701	96.9415	96.4618	89.7274	88.7232	98.43	88.8991	79.6889
	2.5	110.64	98.0133	96.0725	91.7703	96.7415	96.903	96.4334	89.7118	88.7057	98.3898	88.872	79.6674
	2.51	110.643	97.9969	96.0552	91.7398	96.7279	96.8644	96.4236	89.686	88.6928	98.3509	88.8297	79.632
	2.52	110.638	97.9863	96.036	91.7152	96.7044	96.8296	96.395	89.6814	88.6698	98.3101	88.7927	79.5944
	2.53	110.624	97.9761	96.024	91.6868	96.6859	96.7965	96.3828	89.675	88.6543	98.2788	88.7546	79.5647
	2.54	110.621	97.9751	96.0197	91.6678	96.6639	96.7605	96.3646	89.6564	88.6349	98.235	88.718	79.5472
	2.55	110.615	97.9603	96.0018	91.6355	96.6383	96.7228	96.3434	89.6494	88.6256	98.1995	88.6799	79.515
	2.56	110.603	97.9495	95.9994	91.6031	96.6245	96.692	96.3276	89.6264	88.6048	98.162	88.6507	79.4863
	2.57	110.59	97.9366	95.9788	91.5687	96.602	96.6481	96.3001	89.614	88.5773	98.118	88.6233	79.4596
	2.58	110.583	97.9318	95.9735	91.5563	96.5843	96.6104	96.2869	89.605	88.5652	98.0778	88.5872	79.4209
	2.59	110.591	97.925	95.9565	91.5142	96.5567	96.5691	96.2646	89.5892	88.5523	98.0456	88.5573	79.3982
	2.6	110.581	97.9191	95.9434	91.4963	96.542	96.5384	96.2374	89.5764	88.5322	98.0055	88.509	79.3668
	2.61	110.571	97.9011	95.9373	91.4677	96.5169	96.4944	96.224	89.5681	88.5105	97.9804	88.4864	79.3425
	2.62	110.564	97.8928	95.9196	91.4351	96.4967	96.468	96.2017	89.5662	88.4953	97.9339	88.455	79.3065
	2.63	110.558	97.8765	95.9	91.4125	96.4818	96.4329	96.1824	89.5443	88.475	97.8801	88.4183	79.2769
	2.64	110.555	97.8774	95.8916	91.392	96.4623	96.3903	96.1616	89.5284	88.4684	97.8571	88.3933	79.237
	2.65	110.544	97.8634	95.8735	91.3586	96.4424	96.3564	96.1434	89.5181	88.4569	97.8137	88.3559	79.2215
	2.66	110.547	97.8519	95.8695	91.3362	96.4236	96.3241	96.1347	89.5045	88.4351	97.7754	88.3208	79.1931
	2.67	110.547	97.8492	95.8465	91.3126	96.3953	96.2885	96.1027	89.4928	88.4154	97.7407	88.2911	79.1645
	2.68	110.534	97.8284	95.8411	91.2797	96.3891	96.2502	96.082	89.477	88.397	97.7026	88.266	79.1428
	2.69	110.529	97.8324	95.8294	91.2569	96.3647	96.2219	96.0579	89.4583	88.3865	97.6715	88.2392	79.1132
	2.7	110.533	97.8268	95.8248	91.234	96.3401	96.1862	96.0477	89.4508	88.3601	97.6355	88.2052	79.0772
	2.71	110.523	97.8123	95.805	91.2134	96.3208	96.1526	96.0302	89.4309	88.3436	97.6026	88.1808	79.044
	2.72	110.513	97.8002	95.7956	91.1835	96.3111	96.112	96.0039	89.4242	88.3328	97.5643	88.1513	79.0132
	2.73	110.515	97.7951	95.7874	91.174	96.2879	96.0781	95.9859	89.4159	88.3196	97.5139	88.1218	78.9843
	2.74	110.509	97.7845	95.7784	91.1331	96.2736	96.0405	95.9707	89.4068	88.2956	97.4732	88.0875	78.9504
	2.75	110.503	97.7698	95.7622	91.1097	96.2467	96.0038	95.9556	89.393	88.2748	97.4457	88.0541	78.9293
	2.76	110.491	97.7584	95.7517	91.0893	96.2284	95.9677	95.9299	89.3733	88.2691	97.4066	88.0267	78.905
	2.77	110.481	97.7502	95.739	91.07	96.2103	95.9462	95.9082	89.3624	88.2567	97.3775	87.9946	78.8769
	2.78	110.475	97.7512	95.7233	91.0451	96.1862	95.9078	95.8956	89.3531	88.2318	97.3418	87.9745	78.8487
	2.79	110.477	97.7415	95.7152	91.0123	96.1795	95.874	95.885	89.3404	88.224	97.3019	87.9386	78.8264
	2.8	110.464	97.7348	95.6961	90.9885	96.1527	95.8428	95.8589	89.3302	88.2018	97.2682	87.9036	78.791
	2.81	110.459	97.711	95.6882	90.9695	96.1219	95.7976	95.848	89.3183	88.1888	97.2369	87.8709	78.7628
	2.82	110.452	97.7083	95.6743	90.9539	96.1089	95.7746	95.8317	89.2972	88.1699	97.1949	87.8406	78.7428
	2.83	110.451	97.7034	95.6708	90.9157	96.0888	95.752	95.8102	89.2795	88.1484	97.1591	87.8229	78.7103
	2.84	110.441	97.6966	95.663	90.9069	96.0735	95.7127	95.798	89.2662	88.1278	97.1271	87.7966	78.6848
	2.85	110.438	97.6895	95.638	90.8762	96.061	95.6796	95.7769	89.2576	88.1229	97.0984	87.777	78.6543
	2.86	110.433	97.6842	95.6291	90.8548	96.0453	95.6543	95.7541	89.2508	88.1041	97.0464	87.7376	78.6295
	2.87	110.429	97.6785	95.6251	90.8391	96.0177	95.6166	95.7382	89.2322	88.0933	97.0202	87.7082	78.609
	2.88	110.422	97.6714	95.6168	90.8144	95.9962	95.5873	95.731	89.2156	88.0731	96.9781	87.6839	78.589
	2.89	110.413	97.6658	95.5978	90.7959	95.974	95.5504	95.7138	89.2056	88.054	96.9392	87.6644	78.5576
	2.9	110.401	97.6513	95.586	90.7691	95.9556	95.5154	95.6919	89.197	88.0327	96.9088	87.6293	78.5383
	2.91	110.397	97.6445	95.5713	90.7429	95.9383	95.4871	95.6656	89.1868	88.0215	96.8826	87.609	78.5105
	2.92	110.38	97.6334	95.5608	90.7156	95.9265	95.4529	95.6542	89.1679	88.0118	96.8362	87.568	78.4866
	2.93	110.385	97.626	95.5459	90.6922	95.9076	95.4229	95.6397	89.1493	87.9922	96.797	87.5486	78.4614
	2.94	110.388	97.6212	95.5366	90.6762	95.8897	95.3986	95.6139	89.1389	87.9759	96.769	87.5213	78.4379
	2.95	110.376	97.6072	95.5209	90.6569	95.8692	95.3583	95.6089	89.1236	87.9626	96.725	87.4972	78.4039
	2.96	110.37	97.607	95.5082	90.6198	95.8516	95.3275	95.5867	89.1103	87.9493	96.6922	87.4712	78.377
	2.97	110.36	97.6009	95.4956	90.6019	95.8383	95.3	95.5728	89.097	87.9306	96.668	87.4512	78.3421
	2.98	110.359	97.5931	95.4805	90.571	95.8129	95.2657	95.5532	89.0825	87.9068	96.6319	87.4311	78.3226
	2.99	110.344	97.5855	95.4746	90.559	95.7891	95.2381	95.5397	89.0769	87.8971	96.6057	87.3933	78.2989
	3	110.343	97.5772	95.4646	90.5302	95.7753	95.2018	95.5336	89.0575	87.887	96.5712	87.3762	78.2681
	3.01	110.336	97.5647	95.448	90.5123	95.7512	95.1684	95.5086	89.0424	87.8638	96.531	87.3547	78.2436
	3.02	110.327	97.5537	95.4458	90.4923	95.7454	95.1492	95.4911	89.0343	87.8447	96.4951	87.3269	78.2194
	3.03	110.32	97.5515	95.4215	90.4646	95.7269	95.1223	95.4778	89.0263	87.8266	96.4617	87.2932	78.1925
	3.04	110.31	97.541	95.4112	90.4471	95.7063	95.095	95.4512	89.0141	87.8205	96.4305	87.2732	78.1699
	3.05	110.306	97.5412	95.401	90.4295	95.6873	95.0593	95.4457	88.9884	87.7973	96.3884	87.2551	78.138
	3.06	110.305	97.5359	95.3836	90.4086	95.6686	95.0261	95.4314	88.9765	87.7866	96.3571	87.2216	78.1099
	3.07	110.297	97.5263	95.3834	90.3853	95.6603	95.003	95.4106	88.9668	87.7815	96.3257	87.1937	78.0898
	3.08	110.289	97.5148	95.3769	90.3678	95.6376	94.9722	95.3854	88.958	87.7535	96.2991	87.1691	78.0685
	3.09	110.294	97.5089	95.3669	90.3401	95.6136	94.9374	95.3713	88.9349	87.7432	96.2601	87.1406	78.043
	3.1	110.289	97.4937	95.3441	90.3237	95.5968	94.9113	95.3621	88.9236	87.733	96.22	87.1175	78.0123
	3.11	110.272	97.4838	95.3353	90.2913	95.5839	94.8842	95.3491	88.9163	87.7138	96.1811	87.0945	77.9852
	3.12	110.268	97.4808	95.3229	90.2733	95.5511	94.8448	95.3268	88.902	87.6975	96.1523	87.0703	77.9528
	3.13	110.259	97.4842	95.3125	90.2589	95.5396	94.8194	95.3184	88.8978	87.6861	96.1261	87.0491	77.9349
	3.14	110.252	97.4719	95.3041	90.2256	95.5311	94.7964	95.3005	88.8732	87.6777	96.0877	87.0279	77.911
	3.15	110.242	97.4647	95.2932	90.2164	95.5104	94.766	95.285	88.8632	87.6541	96.0631	86.9973	77.886
	3.16	110.239	97.4572	95.2823	90.1897	95.4954	94.7355	95.2642	88.8513	87.6452	96.0289	86.9633	77.865
	3.17	110.235	97.4483	95.2571	90.1782	95.4726	94.7141	95.2391	88.8379	87.6312	95.9946	86.9473	77.8412
	3.18	110.23	97.4383	95.255	90.1518	95.4499	94.6936	95.2421	88.8139	87.6122	95.9665	86.9238	77.8023
	3.19	110.225	97.4358	95.234	90.1302	95.4308	94.6777	95.2166	88.811	87.6037	95.9287	86.8955	77.7834
	3.2	110.216	97.4337	95.2345	90.1095	95.4219	94.6519	95.2043	88.8009	87.5851	95.9	86.8775	77.7621
	3.21	110.213	97.4206	95.2161	90.0838	95.4062	94.6272	95.1904	88.7836	87.5715	95.8661	86.8518	77.7503
	3.22	110.209	97.4139	95.2139	90.0603	95.3882	94.6138	95.1759	88.7766	87.5601	95.8248	86.823	77.7144
	3.23	110.192	97.4072	95.1946	90.0378	95.3602	94.5783	95.1648	88.7631	87.5428	95.7982	86.7961	77.6887
	3.24	110.192	97.4046	95.1762	90.0259	95.3421	94.55	95.1525	88.7527	87.5273	95.7725	86.767	77.6719
	3.25	110.188	97.3918	95.1642	89.9963	95.3287	94.5182	95.1391	88.7367	87.5126	95.7289	86.7594	77.6447
	3.26	110.182	97.3835	95.151	89.9782	95.3131	94.4958	95.1259	88.7211	87.5071	95.7125	86.7325	77.611
	3.27	110.172	97.3766	95.1509	89.9526	95.2942	94.4634	95.1062	88.7112	87.488	95.6752	86.7098	77.5947
	3.28	110.176	97.3757	95.137	89.9454	95.2763	94.4429	95.0839	88.689	87.4752	95.6449	86.6827	77.5721
	3.29	110.149	97.365	95.126	89.9111	95.2642	94.4175	95.0715	88.6734	87.4571	95.6119	86.6507	77.5466
	3.3	110.158	97.3541	95.1185	89.8976	95.2395	94.3882	95.0547	88.6717	87.4378	95.5903	86.6249	77.5176
	3.31	110.151	97.3427	95.1058	89.8767	95.2234	94.3552	95.0449	88.6653	87.43	95.548	86.6087	77.488
	3.32	110.14	97.3363	95.0913	89.8553	95.2058	94.3268	95.037	88.649	87.4153	95.5186	86.5762	77.4586
	3.33	110.136	97.3328	95.0931	89.8359	95.1832	94.307	95.0162	88.6322	87.3984	95.4789	86.5579	77.4442
	3.34	110.136	97.3241	95.0735	89.8049	95.179	94.2806	95.0025	88.616	87.3891	95.4575	86.5364	77.4229
	3.35	110.134	97.3164	95.0641	89.7909	95.1601	94.2566	94.9843	88.6138	87.3787	95.4273	86.5118	77.3934
	3.36	110.115	97.309	95.0473	89.7733	95.1439	94.2299	94.9685	88.6071	87.3674	95.3931	86.486	77.3718
	3.37	110.118	97.3021	95.0388	89.7553	95.1157	94.2055	94.9543	88.586	87.3471	95.3597	86.4664	77.3393
	3.38	110.111	97.2983	95.0353	89.7402	95.1011	94.1742	94.9409	88.5816	87.3284	95.3356	86.435	77.3273
	3.39	110.105	97.2897	95.024	89.7298	95.0923	94.1554	94.9206	88.5585	87.3213	95.3056	86.4153	77.3034
	3.4	110.092	97.2837	95.0088	89.6966	95.0793	94.1263	94.9096	88.557	87.3122	95.2803	86.3863	77.2848
	3.41	110.087	97.2748	94.9948	89.6826	95.0645	94.1028	94.8898	88.5438	87.2862	95.2398	86.3573	77.261
	3.42	110.089	97.2655	94.9835	89.6639	95.0453	94.0664	94.8786	88.5385	87.2793	95.2162	86.3349	77.2235
	3.43	110.08	97.2602	94.9757	89.6491	95.0255	94.0413	94.8618	88.5207	87.2653	95.189	86.3137	77.2117
	3.44	110.074	97.2531	94.9688	89.625	95.0069	94.0093	94.8509	88.4973	87.2553	95.1527	86.2755	77.1895
	3.45	110.07	97.2482	94.9534	89.6127	94.9878	93.9973	94.8376	88.4915	87.2406	95.1359	86.2532	77.1542
	3.46	110.061	97.2363	94.9463	89.5901	94.9778	93.9659	94.8228	88.4804	87.2203	95.0944	86.2332	77.1338
	3.47	110.063	97.2331	94.9391	89.5642	94.96	93.9386	94.8116	88.4782	87.2071	95.0677	86.209	77.1052
	3.48	110.068	97.2269	94.9312	89.5578	94.9452	93.912	94.7918	88.4624	87.1953	95.039	86.1857	77.076
	3.49	110.048	97.2259	94.9115	89.5359	94.9234	93.8981	94.775	88.4584	87.193	95.0151	86.1652	77.057
	3.5	110.041	97.2104	94.904	89.5261	94.9052	93.8659	94.7541	88.4472	87.1827	94.981	86.1411	77.0306
	3.51	110.036	97.2024	94.9005	89.5054	94.8969	93.8328	94.7502	88.4327	87.1678	94.9443	86.1094	77.0134
	3.52	110.035	97.1977	94.8891	89.4875	94.8786	93.81	94.7299	88.4203	87.1474	94.9211	86.0856	76.9866
	3.53	110.024	97.1896	94.8685	89.4694	94.8652	93.7955	94.7189	88.4105	87.1402	94.8919	86.0592	76.9627
	3.54	110.015	97.1776	94.8632	89.4442	94.8492	93.7687	94.7156	88.397	87.1293	94.8628	86.0355	76.9429
	3.55	110.015	97.177	94.8488	89.4233	94.8343	93.7376	94.7056	88.3901	87.1108	94.8323	86.0078	76.917
	3.56	110.006	97.1572	94.854	89.405	94.8143	93.7131	94.6958	88.3786	87.1045	94.8138	85.9882	76.8975
	3.57	109.996	97.1587	94.8397	89.3993	94.798	93.6891	94.6883	88.3703	87.0924	94.7906	85.9677	76.8793
	3.58	109.998	97.16	94.8244	89.3718	94.7871	93.6663	94.6826	88.3566	87.0752	94.7527	85.936	76.8554
	3.59	109.996	97.1511	94.8158	89.3512	94.7671	93.6415	94.6761	88.3486	87.058	94.7191	85.9057	76.8302
	3.6	109.983	97.1478	94.8063	89.3413	94.7519	93.6052	94.6659	88.3334	87.0499	94.7039	85.8904	76.8067
	3.61	109.988	97.1432	94.7879	89.3286	94.7428	93.5966	94.6541	88.3268	87.0398	94.6919	85.8659	76.7693
	3.62	109.973	97.1389	94.7961	89.3091	94.7311	93.5694	94.6506	88.3205	87.0183	94.6756	85.847	76.7521
	3.63	109.962	97.1259	94.7844	89.2927	94.7071	93.5474	94.6289	88.3053	87.0059	94.649	85.813	76.7352
	3.64	109.97	97.1198	94.7635	89.27	94.7001	93.5177	94.6067	88.2902	86.9918	94.6094	85.7909	76.7091
	3.65	109.954	97.1119	94.7576	89.258	94.6961	93.4933	94.5996	88.2826	86.9843	94.601	85.768	76.6772
	3.66	109.95	97.1021	94.7492	89.2332	94.6811	93.4626	94.5803	88.2682	86.9703	94.5712	85.7438	76.6514
	3.67	109.949	97.0993	94.7397	89.2164	94.6828	93.4374	94.5795	88.2629	86.9572	94.5438	85.7206	76.6349
	3.68	109.941	97.0913	94.7314	89.2025	94.6675	93.4174	94.5629	88.2573	86.9463	94.5171	85.6966	76.6004
	3.69	109.933	97.0888	94.7276	89.1906	94.6579	93.3931	94.5438	88.2418	86.9369	94.497	85.6641	76.5834
	3.7	109.915	97.082	94.7186	89.1748	94.6472	93.3756	94.5336	88.2327	86.9306	94.4726	85.639	76.5599
	3.71	109.914	97.0713	94.7075	89.1517	94.6342	93.3503	94.5236	88.2197	86.915	94.4364	85.6184	76.5454
	3.72	109.911	97.0709	94.7104	89.1354	94.6172	93.3277	94.5126	88.2079	86.8946	94.4055	85.5834	76.5165
	3.73	109.901	97.0532	94.7083	89.1137	94.6051	93.3012	94.5005	88.1981	86.8809	94.387	85.5686	76.4932
	3.74	109.895	97.0444	94.704	89.0981	94.5953	93.2781	94.4877	88.1889	86.867	94.3549	85.5495	76.4604
	3.75	109.884	97.034	94.6871	89.0833	94.5827	93.2524	94.475	88.1764	86.8611	94.3283	85.5151	76.4378
	3.76	109.878	97.0319	94.6791	89.0754	94.5739	93.2292	94.4625	88.161	86.841	94.2997	85.489	76.4147
	3.77	109.866	97.0327	94.6793	89.0582	94.5577	93.2142	94.4552	88.16	86.8287	94.2738	85.4584	76.3834
	3.78	109.873	97.0258	94.6715	89.036	94.539	93.186	94.437	88.1557	86.8175	94.2505	85.4466	76.3625
	3.79	109.868	97.0158	94.6711	89.0121	94.5223	93.1654	94.4279	88.1435	86.7989	94.2296	85.4121	76.3458
	3.8	109.856	97.0062	94.6629	88.9948	94.5073	93.1375	94.4082	88.1174	86.7922	94.2048	85.3908	76.3216
	3.81	109.853	96.993	94.6544	88.9869	94.5022	93.0972	94.3986	88.1174	86.7703	94.1805	85.3791	76.3009
	3.82	109.836	96.9903	94.6453	88.9758	94.4904	93.0823	94.3915	88.1125	86.7666	94.141	85.3415	76.2876
	3.83	109.832	96.9856	94.6406	88.9639	94.4698	93.067	94.3889	88.1098	86.7443	94.1154	85.3071	76.2675
	3.84	109.834	96.9857	94.6238	88.9492	94.4562	93.0477	94.3653	88.1002	86.7383	94.0862	85.2853	76.2405
	3.85	109.829	96.9754	94.618	88.9393	94.4434	93.0138	94.3577	88.0882	86.7194	94.0743	85.2669	76.2147
	3.86	109.814	96.9636	94.6116	88.9183	94.429	92.9953	94.3399	88.0811	86.7135	94.0424	85.2495	76.1856
	3.87	109.81	96.9513	94.605	88.9034	94.419	92.975	94.3279	88.0726	86.6979	94.0227	85.212	76.1571
	3.88	109.808	96.9473	94.5956	88.8824	94.4093	92.949	94.3205	88.0599	86.6814	93.9937	85.1898	76.1289
	3.89	109.803	96.9392	94.5866	88.8625	94.3922	92.9243	94.3051	88.0418	86.6732	93.9701	85.1673	76.1159
	3.9	109.801	96.9351	94.5726	88.8406	94.3817	92.8982	94.29	88.0321	86.6589	93.9314	85.1464	76.0958
	3.91	109.787	96.9224	94.5749	88.8307	94.3545	92.8761	94.285	88.0232	86.6427	93.9119	85.1128	76.0738
	3.92	109.781	96.9155	94.558	88.8199	94.3575	92.8503	94.2721	88.0156	86.6327	93.892	85.0987	76.0499
	3.93	109.782	96.91	94.5435	88.8139	94.3517	92.8299	94.2662	88.0119	86.6171	93.8581	85.0727	76.0216
	3.94	109.787	96.9079	94.546	88.7975	94.332	92.8128	94.2523	88.0004	86.5983	93.8374	85.0406	76.0036
	3.95	109.768	96.902	94.5369	88.7846	94.3205	92.7876	94.2333	87.9854	86.5855	93.8115	85.0242	75.9788
	3.96	109.76	96.8879	94.5375	88.7722	94.3065	92.7672	94.2177	87.9762	86.5801	93.7853	85.0009	75.9598
	3.97	109.754	96.8769	94.5128	88.7439	94.2848	92.7418	94.2092	87.9686	86.5688	93.7627	84.9747	75.9364
	3.98	109.748	96.8684	94.5149	88.7313	94.2811	92.7159	94.1919	87.9578	86.5537	93.7397	84.9469	75.9123
	3.99	109.741	96.8621	94.5088	88.7185	94.2594	92.6939	94.1832	87.9534	86.5468	93.7066	84.918	75.8862
	4	109.741	96.8573	94.4953	88.7049	94.2567	92.6653	94.1702	87.9451	86.5288	93.6825	84.8923	75.8627
	4.01	109.734	96.8513	94.4843	88.6817	94.2323	92.6518	94.1564	87.934	86.5107	93.6653	84.8652	75.8396
	4.02	109.733	96.8491	94.4731	88.6737	94.2126	92.6291	94.1406	87.9287	86.4997	93.6389	84.8446	75.8224
	4.03	109.731	96.8367	94.4622	88.6612	94.2014	92.5994	94.1309	87.9027	86.4878	93.6227	84.8271	75.7994
	4.04	109.727	96.8382	94.4528	88.638	94.1899	92.5866	94.1175	87.8962	86.4809	93.5904	84.8134	75.7771
	4.05	109.718	96.8256	94.4476	88.6219	94.1732	92.5653	94.0972	87.8914	86.4716	93.5659	84.8026	75.7512
	4.06	109.704	96.812	94.4412	88.6115	94.1729	92.5405	94.0853	87.8784	86.4542	93.5433	84.7824	75.7332
	4.07	109.705	96.8103	94.4371	88.609	94.1545	92.5152	94.0752	87.874	86.43	93.5129	84.7549	75.7121
	4.08	109.702	96.8053	94.4254	88.5868	94.1436	92.4913	94.0567	87.862	86.429	93.4819	84.7363	75.6841
	4.09	109.682	96.7973	94.414	88.5737	94.1282	92.4707	94.0348	87.8585	86.4155	93.465	84.7186	75.6661
	4.1	109.679	96.7929	94.4016	88.5484	94.1203	92.4496	94.0248	87.8468	86.404	93.4432	84.6929	75.6415
	4.11	109.674	96.781	94.3968	88.5307	94.1065	92.4243	94.0241	87.8377	86.3922	93.4213	84.6692	75.6167
	4.12	109.665	96.7858	94.3912	88.5251	94.0925	92.4152	94.0087	87.8312	86.3696	93.3898	84.6427	75.5909
	4.13	109.665	96.7682	94.3759	88.5153	94.0756	92.3719	94.0006	87.823	86.3479	93.3748	84.6235	75.5751
	4.14	109.663	96.7686	94.367	88.4988	94.0634	92.3569	93.983	87.8062	86.3417	93.3415	84.5949	75.5445
	4.15	109.649	96.7577	94.362	88.4825	94.0518	92.3355	93.9782	87.7995	86.3392	93.312	84.5795	75.5185
	4.16	109.648	96.7485	94.3528	88.4622	94.0339	92.3122	93.9568	87.7906	86.3213	93.286	84.5431	75.4962
	4.17	109.642	96.742	94.3324	88.4546	94.017	92.2912	93.9419	87.777	86.3093	93.2781	84.5249	75.4844
	4.18	109.647	96.7517	94.3352	88.4339	94.0074	92.2678	93.9291	87.7708	86.3023	93.2533	84.5036	75.4611
	4.19	109.64	96.7369	94.3289	88.4111	93.9929	92.2387	93.912	87.7589	86.2839	93.2305	84.4861	75.4416
	4.2	109.635	96.7345	94.3213	88.3969	93.9811	92.2146	93.9082	87.7513	86.2724	93.1996	84.4558	75.4146
	4.21	109.621	96.7273	94.3069	88.3859	93.9746	92.2072	93.888	87.7393	86.268	93.1793	84.4327	75.3884
	4.22	109.615	96.7087	94.2939	88.3765	93.9548	92.1895	93.8772	87.7289	86.2549	93.1496	84.4081	75.3772
	4.23	109.624	96.7088	94.2891	88.3611	93.9377	92.1643	93.8575	87.72	86.2368	93.122	84.3925	75.3519
	4.24	109.61	96.7018	94.2798	88.3347	93.925	92.1431	93.8555	87.7078	86.2284	93.1067	84.3575	75.3306
	4.25	109.598	96.6875	94.2796	88.3234	93.9132	92.1252	93.8322	87.7084	86.2186	93.087	84.34	75.3055
	4.26	109.593	96.6896	94.2648	88.3201	93.8988	92.0996	93.8117	87.6789	86.198	93.0523	84.3166	75.2827
	4.27	109.583	96.6814	94.2524	88.3018	93.8912	92.072	93.7983	87.6749	86.1804	93.0359	84.297	75.2642
	4.28	109.584	96.6714	94.2367	88.2839	93.8735	92.0484	93.7989	87.6723	86.1782	93.0204	84.2704	75.246
	4.29	109.574	96.6685	94.2311	88.2666	93.8554	92.0307	93.7779	87.6625	86.1714	92.9899	84.2494	75.2228
	4.3	109.582	96.6595	94.2276	88.2545	93.8428	92.015	93.771	87.6509	86.1524	92.9758	84.23	75.1994
	4.31	109.574	96.6521	94.2112	88.2386	93.8374	91.9902	93.7543	87.632	86.1519	92.9542	84.1987	75.1819
	4.32	109.579	96.6445	94.2092	88.2186	93.8194	91.9742	93.7441	87.6282	86.1252	92.9299	84.183	75.1726
	4.33	109.565	96.6353	94.2015	88.2116	93.803	91.9639	93.7284	87.6079	86.1128	92.9011	84.158	75.1546
	4.34	109.566	96.6347	94.1995	88.1953	93.7863	91.9394	93.714	87.6057	86.106	92.8857	84.129	75.1294
	4.35	109.563	96.6326	94.1949	88.1781	93.7724	91.9071	93.7001	87.5829	86.0889	92.849	84.1119	75.1082
	4.36	109.547	96.6233	94.183	88.1615	93.7555	91.894	93.6819	87.5763	86.0876	92.8282	84.0943	75.0922
	4.37	109.531	96.6185	94.1685	88.1543	93.749	91.8653	93.6792	87.5734	86.0746	92.8101	84.0702	75.0621
	4.38	109.542	96.6085	94.1615	88.1391	93.7246	91.8461	93.6641	87.5613	86.053	92.7938	84.045	75.0459
	4.39	109.539	96.6046	94.1572	88.1191	93.7118	91.8306	93.6465	87.5484	86.0437	92.7688	84.0193	75.0248
	4.4	109.531	96.6013	94.1443	88.0963	93.6876	91.8121	93.6391	87.5466	86.0293	92.7526	84.0023	74.9964
	4.41	109.521	96.6009	94.1325	88.099	93.6822	91.801	93.6198	87.5236	86.0186	92.7293	83.9776	74.9848
	4.42	109.516	96.5877	94.1233	88.0811	93.6733	91.7854	93.6056	87.5199	86.0079	92.7006	83.9601	74.9685
	4.43	109.513	96.5752	94.1184	88.0613	93.6631	91.7666	93.5904	87.4989	86.0036	92.6842	83.9248	74.9441
	4.44	109.511	96.577	94.1073	88.0435	93.652	91.7408	93.5837	87.4947	85.9862	92.6655	83.8893	74.935
	4.45	109.507	96.5654	94.1055	88.0464	93.6266	91.7281	93.5683	87.4868	85.9692	92.6227	83.8793	74.9219
	4.46	109.501	96.5555	94.0872	88.0114	93.6232	91.6968	93.5489	87.4792	85.9633	92.6088	83.8595	74.9182
	4.47	109.499	96.5476	94.0861	88.0069	93.5988	91.6839	93.5328	87.4761	85.9379	92.5919	83.8325	74.9021
	4.48	109.492	96.5303	94.076	87.9947	93.5869	91.6619	93.5194	87.4497	85.9295	92.5772	83.8048	74.8905
	4.49	109.485	96.5328	94.0779	87.9756	93.5654	91.6527	93.505	87.4364	85.9173	92.5482	83.7802	74.864
	4.5	109.476	96.5271	94.0646	87.9658	93.5577	91.6316	93.4943	87.432	85.9126	92.5272	83.7654	74.8401
	4.51	109.471	96.5265	94.0522	87.9531	93.5476	91.6146	93.4853	87.4237	85.8976	92.5062	83.7407	74.831
	4.52	109.461	96.515	94.0389	87.9394	93.5263	91.5977	93.4647	87.407	85.8838	92.4922	83.7193	74.8094
	4.53	109.464	96.5088	94.0438	87.9279	93.5127	91.5702	93.4535	87.4019	85.8755	92.4648	83.6857	74.7937
	4.54	109.462	96.5003	94.0305	87.9141	93.4931	91.553	93.446	87.3887	85.8661	92.4457	83.6643	74.775
	4.55	109.456	96.4849	94.025	87.8977	93.4791	91.5308	93.4234	87.3765	85.8531	92.4209	83.642	74.7491
	4.56	109.443	96.4884	94.0152	87.8813	93.4658	91.5205	93.4246	87.3578	85.8323	92.4035	83.6249	74.7328
	4.57	109.44	96.4841	94.0066	87.8656	93.4462	91.4907	93.3954	87.3548	85.8194	92.3759	83.5869	74.7277
	4.58	109.422	96.4767	94.0016	87.8399	93.4257	91.4848	93.3801	87.342	85.8112	92.3412	83.5736	74.702
	4.59	109.426	96.4785	93.9936	87.842	93.4196	91.4688	93.3718	87.3356	85.7983	92.3272	83.5379	74.68
	4.6	109.414	96.4613	93.991	87.8202	93.4039	91.4516	93.3663	87.3283	85.7797	92.3106	83.5164	74.6609
	4.61	109.41	96.4565	93.971	87.8125	93.3886	91.4249	93.3518	87.3196	85.7821	92.2922	83.493	74.646
	4.62	109.398	96.456	93.9677	87.8001	93.3611	91.4081	93.3365	87.2976	85.7638	92.2718	83.4732	74.6205
	4.63	109.393	96.4432	93.9515	87.7863	93.3447	91.3847	93.3149	87.2927	85.7456	92.2452	83.4524	74.604
	4.64	109.388	96.4454	93.9423	87.769	93.3245	91.3707	93.3109	87.2751	85.7361	92.2248	83.4277	74.5902
	4.65	109.374	96.4267	93.9407	87.7491	93.3066	91.3616	93.3007	87.2735	85.7258	92.2006	83.3978	74.5736
	4.66	109.359	96.4263	93.932	87.7362	93.3028	91.334	93.2877	87.2599	85.7219	92.1793	83.3859	74.5517
	4.67	109.355	96.421	93.9241	87.7209	93.2908	91.3093	93.2764	87.2481	85.7029	92.1522	83.3641	74.5357
	4.68	109.355	96.4101	93.9181	87.7079	93.2821	91.2963	93.2533	87.2319	85.6843	92.1346	83.352	74.5171
	4.69	109.343	96.3996	93.9121	87.7064	93.2643	91.2833	93.2416	87.2309	85.668	92.1197	83.3179	74.5032
	4.7	109.336	96.3961	93.9042	87.6875	93.2471	91.2732	93.2238	87.2215	85.6581	92.0932	83.3001	74.4829
	4.71	109.338	96.3915	93.8943	87.6669	93.2301	91.2415	93.2103	87.2043	85.6594	92.0778	83.2707	74.4697
	4.72	109.334	96.3817	93.8932	87.6541	93.2124	91.2215	93.2022	87.2041	85.6417	92.058	83.2458	74.4509
	4.73	109.331	96.3841	93.8857	87.6448	93.2044	91.2071	93.197	87.1934	85.623	92.0339	83.2252	74.4301
	4.74	109.313	96.3745	93.8834	87.6296	93.1907	91.1832	93.1727	87.1744	85.6146	92.0103	83.2062	74.4186
	4.75	109.297	96.3626	93.8666	87.6186	93.1611	91.1603	93.1637	87.1687	85.607	91.9954	83.1809	74.3949
	4.76	109.297	96.3572	93.8621	87.5951	93.1548	91.1425	93.1507	87.1618	85.5886	91.9688	83.1605	74.3761
	4.77	109.277	96.3576	93.8629	87.5836	93.1328	91.1295	93.1416	87.1429	85.5757	91.9516	83.1298	74.3614
	4.78	109.275	96.3504	93.832	87.5743	93.129	91.1056	93.1345	87.1424	85.5614	91.9179	83.1081	74.3368
	4.79	109.268	96.3375	93.8295	87.5574	93.109	91.0971	93.1234	87.1335	85.5624	91.8939	83.0905	74.3171
	4.8	109.263	96.3421	93.8246	87.5456	93.0887	91.0804	93.1075	87.115	85.5518	91.8751	83.0698	74.3001
	4.81	109.255	96.3291	93.8216	87.5262	93.0687	91.0551	93.0961	87.1049	85.5324	91.8571	83.0409	74.2891
	4.82	109.246	96.318	93.8139	87.5131	93.0596	91.0418	93.0796	87.092	85.5213	91.8326	83.0276	74.2693
	4.83	109.233	96.318	93.8076	87.4938	93.046	91.0158	93.0768	87.0809	85.5062	91.8136	83.0045	74.2552
	4.84	109.232	96.3158	93.7847	87.4803	93.0244	90.9912	93.0575	87.0692	85.497	91.7934	82.9923	74.2308
	4.85	109.221	96.3076	93.7794	87.4699	93.0096	90.9827	93.041	87.0584	85.4882	91.7712	82.9612	74.213
	4.86	109.221	96.2958	93.783	87.4447	93.0043	90.9558	93.0296	87.0613	85.4864	91.7487	82.9318	74.2085
	4.87	109.205	96.2911	93.7738	87.4302	92.9854	90.9433	93.0243	87.0484	85.4772	91.7347	82.9112	74.1865
	4.88	109.196	96.2915	93.7719	87.4229	92.9621	90.9284	93.006	87.0306	85.4531	91.7121	82.8905	74.1558
	4.89	109.194	96.278	93.754	87.4192	92.9467	90.91	93.0035	87.0253	85.4528	91.6841	82.8752	74.1392
	4.9	109.178	96.2708	93.7496	87.4032	92.9199	90.8893	92.9837	87.008	85.437	91.6657	82.8443	74.1226
	4.91	109.164	96.2686	93.7434	87.3902	92.9112	90.8654	92.9777	86.9997	85.4223	91.6402	82.8208	74.1124
	4.92	109.175	96.2573	93.7283	87.3754	92.8977	90.8491	92.9623	86.995	85.4108	91.6193	82.8028	74.0951
	4.93	109.162	96.2432	93.7297	87.3483	92.8842	90.8379	92.9454	86.9888	85.4007	91.5988	82.7752	74.0657
	4.94	109.157	96.2353	93.7276	87.3359	92.8637	90.8237	92.9317	86.978	85.3979	91.5791	82.7597	74.0572
	4.95	109.144	96.2349	93.7174	87.3311	92.8515	90.8072	92.9262	86.9661	85.3895	91.5526	82.7387	74.04
	4.96	109.136	96.2322	93.6961	87.3166	92.8312	90.788	92.9157	86.9554	85.3753	91.5219	82.7164	74.0111
	4.97	109.135	96.2305	93.6905	87.3044	92.8175	90.7648	92.9	86.9457	85.3609	91.5141	82.6977	74.0019
	4.98	109.123	96.2215	93.6803	87.2888	92.7971	90.7492	92.888	86.9408	85.3476	91.4944	82.6715	73.9784
	4.99	109.113	96.2147	93.6694	87.2717	92.7754	90.7235	92.8756	86.9241	85.3401	91.4784	82.65	73.954
	5	109.111	96.1973	93.6649	87.2609	92.7606	90.6999	92.867	86.9131	85.3299	91.4506	82.6243	73.9407
	5.01	109.1	96.1902	93.6645	87.2506	92.7485	90.6852	92.8467	86.9051	85.3235	91.4278	82.6091	73.9173
	5.02	109.099	96.1758	93.648	87.2317	92.7402	90.6734	92.8404	86.8952	85.312	91.4136	82.5811	73.8929
	5.03	109.079	96.1776	93.6369	87.2199	92.7251	90.6513	92.8239	86.8898	85.2925	91.3897	82.5567	73.8848
	5.04	109.082	96.182	93.6223	87.2108	92.7095	90.6319	92.823	86.8955	85.2905	91.3616	82.5364	73.8681
	5.05	109.074	96.1757	93.6113	87.1973	92.6948	90.6111	92.7998	86.8747	85.278	91.3277	82.5183	73.8475
	5.06	109.06	96.1563	93.6005	87.1806	92.6811	90.5988	92.7816	86.8643	85.2701	91.308	82.4998	73.8298
	5.07	109.053	96.1521	93.6018	87.1703	92.6573	90.5838	92.7738	86.8587	85.2609	91.2869	82.4745	73.8043
	5.08	109.049	96.1598	93.5912	87.158	92.6489	90.568	92.7726	86.8462	85.2562	91.2706	82.4534	73.7914
	5.09	109.046	96.1469	93.5794	87.1355	92.6344	90.556	92.7543	86.8315	85.2435	91.2534	82.4293	73.7725
	5.1	109.036	96.1405	93.5766	87.1253	92.6136	90.5286	92.7527	86.8231	85.229	91.232	82.4051	73.7542
	5.11	109.033	96.129	93.5554	87.1149	92.5987	90.5115	92.7337	86.8134	85.2186	91.2237	82.383	73.7301
	5.12	109.03	96.1202	93.5521	87.1	92.575	90.4994	92.7314	86.8084	85.2116	91.1921	82.376	73.7168
	5.13	109.017	96.1237	93.551	87.0917	92.5566	90.4787	92.7194	86.7925	85.205	91.1722	82.3469	73.6951
	5.14	109.007	96.1211	93.5344	87.0777	92.5569	90.4507	92.7015	86.7793	85.1927	91.1562	82.3198	73.6798
	5.15	108.987	96.1132	93.523	87.0719	92.5366	90.4353	92.6765	86.7731	85.1823	91.1349	82.2939	73.6566
	5.16	108.98	96.097	93.5131	87.0418	92.5212	90.4223	92.6731	86.7669	85.1709	91.1065	82.2762	73.6375
	5.17	108.984	96.0907	93.5108	87.0375	92.5049	90.4115	92.6664	86.7601	85.163	91.0904	82.2525	73.632
	5.18	108.967	96.0756	93.5006	87.0348	92.4939	90.3904	92.6608	86.7503	85.1567	91.0698	82.2371	73.6001
	5.19	108.961	96.0716	93.4903	87.0281	92.4785	90.3659	92.6392	86.7356	85.142	91.05	82.2217	73.5868
	5.2	108.955	96.0593	93.4822	87.0111	92.4645	90.3559	92.6231	86.7356	85.1229	91.0279	82.1932	73.5692
	5.21	108.953	96.059	93.4656	87.0046	92.4355	90.3431	92.6156	86.7223	85.1177	91.0091	82.1656	73.5404
	5.22	108.936	96.0523	93.4549	86.9838	92.4269	90.3286	92.5944	86.7177	85.0984	90.9844	82.1467	73.5209
	5.23	108.924	96.0481	93.4553	86.9658	92.4125	90.3035	92.5906	86.7061	85.0945	90.9649	82.1357	73.511
	5.24	108.922	96.0498	93.444	86.9522	92.4089	90.2841	92.5825	86.7008	85.0874	90.935	82.1072	73.4935
	5.25	108.919	96.0445	93.4365	86.9468	92.3859	90.2678	92.561	86.6874	85.0762	90.9272	82.0904	73.4715
	5.26	108.904	96.0244	93.4316	86.9314	92.3722	90.2476	92.5495	86.682	85.0622	90.9102	82.0747	73.4561
	5.27	108.893	96.0299	93.4237	86.9229	92.3547	90.2463	92.5459	86.6639	85.055	90.8774	82.0481	73.4373
	5.28	108.896	96.0259	93.4074	86.9225	92.3424	90.2201	92.5263	86.656	85.0421	90.8569	82.0258	73.4109
	5.29	108.889	96.0079	93.3944	86.8997	92.3215	90.2065	92.5243	86.6522	85.0335	90.8335	82.0116	73.3922
	5.3	108.88	96.0012	93.3929	86.8962	92.3031	90.1941	92.5143	86.6389	85.0259	90.8181	81.9915	73.3704
	5.31	108.88	96.0021	93.3881	86.8818	92.293	90.172	92.4994	86.6369	85.0083	90.803	81.9612	73.3641
	5.32	108.866	95.9899	93.3797	86.8659	92.2892	90.1495	92.4755	86.6304	85.0014	90.7836	81.9376	73.3464
	5.33	108.859	95.9819	93.3715	86.8538	92.2651	90.1293	92.4746	86.6202	85.0041	90.7674	81.9122	73.3338
	5.34	108.858	95.9768	93.3585	86.8396	92.2552	90.1154	92.4641	86.617	84.9935	90.7369	81.8868	73.3109
	5.35	108.849	95.981	93.3554	86.8296	92.2417	90.1051	92.4484	86.5971	84.9809	90.7209	81.8673	73.2918
	5.36	108.834	95.9714	93.3464	86.8199	92.2271	90.0881	92.4379	86.588	84.9603	90.696	81.8518	73.2789
	5.37	108.83	95.957	93.3404	86.8008	92.2093	90.0691	92.4217	86.5858	84.9505	90.6741	81.8297	73.2474
	5.38	108.824	95.9511	93.33	86.7892	92.1949	90.0521	92.4138	86.5753	84.9429	90.6606	81.8029	73.2372
	5.39	108.819	95.9448	93.3226	86.7918	92.1856	90.0348	92.3987	86.5585	84.9312	90.6418	81.7911	73.224
	5.4	108.8	95.9441	93.3168	86.7765	92.1782	90.0314	92.3915	86.5557	84.9193	90.6245	81.7711	73.2018
	5.41	108.798	95.9358	93.316	86.7743	92.155	90.0107	92.3829	86.5443	84.9102	90.6033	81.7379	73.1917
	5.42	108.787	95.929	93.3015	86.7539	92.1352	89.9871	92.3679	86.5412	84.8987	90.5804	81.7135	73.1655
	5.43	108.789	95.9225	93.2894	86.7441	92.1262	89.9595	92.3552	86.5302	84.882	90.5652	81.704	73.1424
	5.44	108.787	95.9152	93.2857	86.7317	92.1121	89.9475	92.3536	86.5247	84.8747	90.5455	81.6866	73.1236
	5.45	108.77	95.9083	93.2851	86.7235	92.1063	89.9412	92.3342	86.5195	84.8678	90.5206	81.6599	73.115
	5.46	108.757	95.9062	93.273	86.7114	92.0856	89.9195	92.3191	86.5025	84.8526	90.5071	81.633	73.0975
	5.47	108.746	95.8961	93.2626	86.703	92.0763	89.908	92.3075	86.4968	84.8448	90.4846	81.6102	73.0744
	5.48	108.748	95.8927	93.2607	86.6863	92.0636	89.895	92.2992	86.4888	84.8317	90.4642	81.6058	73.0503
	5.49	108.745	95.8937	93.2583	86.6766	92.0515	89.8812	92.2896	86.4816	84.8151	90.4464	81.5799	73.0356
	5.5	108.729	95.8831	93.2511	86.6584	92.0362	89.8556	92.2739	86.4786	84.814	90.4259	81.559	73.0197
	5.51	108.724	95.8816	93.2406	86.6453	92.0195	89.8342	92.2648	86.4582	84.8111	90.402	81.5364	73.0015
	5.52	108.717	95.8721	93.2283	86.6459	92.0146	89.8231	92.2554	86.4464	84.8034	90.3851	81.5191	72.9887
	5.53	108.704	95.8603	93.2142	86.6347	91.993	89.801	92.2325	86.4492	84.7929	90.3711	81.4962	72.9716
	5.54	108.686	95.8583	93.2113	86.6303	91.9881	89.7977	92.2152	86.443	84.7882	90.3569	81.4694	72.9571
	5.55	108.68	95.8533	93.1986	86.6209	91.967	89.7758	92.2121	86.4424	84.7734	90.3313	81.4523	72.9431
	5.56	108.677	95.8503	93.2031	86.6016	91.9519	89.7653	92.2036	86.416	84.7681	90.3053	81.4317	72.9132
	5.57	108.672	95.839	93.1928	86.5938	91.9466	89.7477	92.1979	86.4019	84.7429	90.2952	81.4076	72.9075
	5.58	108.666	95.8316	93.1827	86.5808	91.9282	89.7381	92.1917	86.3952	84.7402	90.2704	81.3813	72.8822
	5.59	108.661	95.8325	93.1744	86.5703	91.9039	89.7183	92.1735	86.3894	84.728	90.259	81.3657	72.8646
	5.6	108.652	95.8224	93.1698	86.5652	91.8987	89.7104	92.1513	86.3879	84.7206	90.2348	81.3394	72.8499
	5.61	108.635	95.8207	93.1539	86.55	91.8886	89.688	92.1486	86.3707	84.7027	90.2196	81.3261	72.8293
	5.62	108.633	95.8077	93.143	86.5381	91.8754	89.6678	92.1406	86.3647	84.6898	90.1974	81.3033	72.8164
	5.63	108.631	95.802	93.1436	86.5175	91.8605	89.6569	92.1285	86.358	84.6862	90.1768	81.2836	72.8013
	5.64	108.615	95.7886	93.1333	86.5159	91.8461	89.6386	92.1234	86.3463	84.6755	90.1532	81.2564	72.7883
	5.65	108.608	95.7859	93.129	86.5025	91.8315	89.6248	92.0931	86.3404	84.6511	90.1474	81.2397	72.764
	5.66	108.6	95.7871	93.1239	86.4962	91.8199	89.6127	92.0943	86.332	84.6519	90.1245	81.2167	72.739
	5.67	108.585	95.778	93.1077	86.4768	91.8056	89.5986	92.0816	86.3136	84.6355	90.1033	81.1939	72.7236
	5.68	108.578	95.7781	93.1089	86.4667	91.802	89.591	92.0718	86.3012	84.6342	90.0845	81.1797	72.712
	5.69	108.563	95.773	93.1016	86.4496	91.7894	89.5658	92.0607	86.2902	84.6167	90.0677	81.1549	72.6888
	5.7	108.565	95.772	93.0969	86.4502	91.7686	89.558	92.0504	86.2917	84.5959	90.0551	81.1241	72.6752
	5.71	108.555	95.7571	93.0811	86.4382	91.7648	89.5405	92.0413	86.2842	84.589	90.0411	81.1024	72.6582
	5.72	108.539	95.7565	93.0827	86.4254	91.7483	89.5234	92.021	86.2753	84.5679	90.0178	81.0851	72.6435
	5.73	108.529	95.7454	93.0778	86.4161	91.7275	89.5013	92.0221	86.2714	84.555	89.9989	81.0612	72.6326
	5.74	108.526	95.7483	93.0698	86.3995	91.7175	89.4943	92.0031	86.2572	84.5517	89.9772	81.0305	72.6043
	5.75	108.52	95.7379	93.0643	86.3912	91.7058	89.472	91.9908	86.248	84.5371	89.9695	81.0233	72.5848
	5.76	108.523	95.7267	93.0525	86.3741	91.6928	89.4578	91.9873	86.2398	84.5309	89.9536	81.0021	72.5754
	5.77	108.504	95.7262	93.0528	86.3729	91.6794	89.4478	91.971	86.227	84.5122	89.9278	80.9873	72.5638
	5.78	108.501	95.7178	93.0406	86.3663	91.6713	89.4415	91.9574	86.2225	84.4964	89.9075	80.9588	72.5345
	5.79	108.494	95.7077	93.0286	86.3527	91.6581	89.4228	91.9475	86.1993	84.4913	89.8934	80.9339	72.5224
	5.8	108.492	95.709	93.0192	86.3338	91.6489	89.4052	91.9422	86.2023	84.4773	89.8694	80.9176	72.5034
	5.81	108.485	95.7043	93.013	86.3305	91.6347	89.3862	91.9281	86.1905	84.4737	89.8577	80.896	72.4846
	5.82	108.465	95.7069	93.003	86.3147	91.617	89.3736	91.9196	86.1826	84.4599	89.8409	80.8756	72.4738
	5.83	108.463	95.6967	92.9987	86.2932	91.6042	89.3666	91.906	86.1655	84.4459	89.8241	80.8588	72.4506
	5.84	108.455	95.6897	92.9892	86.2762	91.5905	89.3517	91.8991	86.1555	84.4332	89.8136	80.8414	72.4423
	5.85	108.441	95.6766	92.9852	86.2813	91.5772	89.3351	91.8909	86.1557	84.4285	89.807	80.8265	72.4328
	5.86	108.44	95.6736	92.9876	86.2699	91.5724	89.3157	91.879	86.1419	84.4118	89.779	80.7946	72.4067
	5.87	108.435	95.6686	92.9741	86.255	91.5472	89.3004	91.8635	86.135	84.3925	89.7597	80.7826	72.3829
	5.88	108.428	95.6614	92.9654	86.2406	91.531	89.2736	91.8518	86.1171	84.3948	89.7468	80.761	72.3758
	5.89	108.422	95.6659	92.9604	86.2274	91.5152	89.2652	91.8476	86.0978	84.3852	89.7315	80.7331	72.3585
	5.9	108.413	95.6472	92.9542	86.2142	91.5195	89.2546	91.8365	86.0963	84.3761	89.7174	80.7131	72.3394
	5.91	108.398	95.6306	92.9437	86.1969	91.5104	89.2455	91.8135	86.0951	84.3584	89.6999	80.6954	72.3256
	5.92	108.398	95.6285	92.9498	86.1949	91.4985	89.2266	91.8107	86.0825	84.3463	89.6823	80.6753	72.3191
	5.93	108.387	95.6314	92.9372	86.1859	91.4724	89.2162	91.8006	86.0731	84.3344	89.668	80.6461	72.3018
	5.94	108.37	95.6275	92.9274	86.176	91.4744	89.1934	91.7848	86.0558	84.3256	89.6572	80.631	72.2858
	5.95	108.359	95.6259	92.9126	86.1608	91.4602	89.1749	91.7802	86.0396	84.3214	89.643	80.6096	72.2609
	5.96	108.359	95.6132	92.9048	86.1455	91.4343	89.1579	91.7696	86.0371	84.3107	89.6155	80.5889	72.2497
	5.97	108.351	95.6185	92.8971	86.1388	91.4351	89.1519	91.7497	86.0308	84.2969	89.6054	80.57	72.2295
	5.98	108.345	95.6093	92.8977	86.1206	91.4149	89.1395	91.7437	86.0136	84.2892	89.5833	80.5549	72.2023
	5.99	108.34	95.5959	92.8868	86.1078	91.4059	89.1176	91.7357	86.0033	84.2797	89.5693	80.5395	72.1943
	6	108.343	95.6046	92.8783	86.0961	91.4	89.1074	91.7317	85.9972	84.2603	89.5578	80.5182	72.1788
	6.01	108.325	95.5906	92.8672	86.092	91.3756	89.1026	91.7148	85.9974	84.2544	89.5308	80.4896	72.1633
	6.02	108.316	95.5891	92.8658	86.0712	91.372	89.0769	91.6954	85.977	84.2452	89.5169	80.4775	72.1442
	6.03	108.304	95.5877	92.8578	86.0482	91.3699	89.0584	91.6875	85.972	84.2298	89.5047	80.4522	72.1326
	6.04	108.297	95.5792	92.8538	86.0455	91.3625	89.0508	91.6818	85.9568	84.2282	89.4902	80.4315	72.1143
	6.05	108.296	95.5698	92.8444	86.0377	91.3399	89.0363	91.6674	85.9546	84.2147	89.4619	80.4199	72.1039
	6.06	108.281	95.5674	92.8343	86.0227	91.3262	89.0259	91.6569	85.9437	84.2159	89.4398	80.3947	72.0858
	6.07	108.281	95.5658	92.8304	86.011	91.3165	89.0073	91.6529	85.9327	84.2093	89.4248	80.3725	72.0682
	6.08	108.275	95.5588	92.8275	85.9981	91.3025	88.9921	91.639	85.9283	84.1816	89.4105	80.3612	72.0537
	6.09	108.269	95.5498	92.8191	85.9829	91.2958	88.978	91.6304	85.9213	84.1705	89.3897	80.3422	72.0383
	6.1	108.264	95.553	92.8109	85.9759	91.2785	88.9661	91.6083	85.9005	84.1651	89.372	80.3161	72.0192
	6.11	108.251	95.5481	92.8002	85.9574	91.2726	88.9595	91.6044	85.8936	84.1546	89.3565	80.2865	72.0088
	6.12	108.247	95.5399	92.7927	85.9505	91.2624	88.9485	91.5913	85.8859	84.1562	89.3423	80.2744	71.9931
	6.13	108.246	95.5404	92.7834	85.9491	91.2504	88.9323	91.5819	85.8643	84.1534	89.3302	80.2573	71.9758
	6.14	108.225	95.5254	92.7802	85.9485	91.2418	88.9272	91.5708	85.8675	84.1409	89.3055	80.2419	71.9583
	6.15	108.234	95.5228	92.7728	85.9243	91.2301	88.9076	91.561	85.8542	84.12	89.2936	80.2203	71.9449
	6.16	108.219	95.5216	92.757	85.9156	91.2284	88.8975	91.5544	85.8453	84.1189	89.2742	80.2006	71.9281
	6.17	108.218	95.5177	92.7483	85.8956	91.2069	88.8851	91.5429	85.8294	84.1085	89.2616	80.178	71.914
	6.18	108.213	95.5136	92.75	85.895	91.1943	88.8641	91.5355	85.8197	84.1008	89.2523	80.1617	71.8935
	6.19	108.205	95.5047	92.7487	85.8746	91.1831	88.8618	91.5163	85.8063	84.0964	89.2351	80.1385	71.883
	6.2	108.204	95.5016	92.7421	85.8701	91.1747	88.8407	91.5134	85.8031	84.0848	89.2172	80.1252	71.8549
	6.21	108.194	95.5093	92.7313	85.8508	91.1664	88.8255	91.4925	85.798	84.0677	89.1973	80.0967	71.8397
	6.22	108.179	95.48	92.7146	85.8442	91.1589	88.8053	91.485	85.7944	84.0638	89.1681	80.0866	71.8257
	6.23	108.178	95.4843	92.7065	85.8236	91.133	88.8003	91.4745	85.7816	84.0614	89.1624	80.0731	71.8111
	6.24	108.171	95.4717	92.7148	85.8149	91.1276	88.7921	91.4699	85.7687	84.0529	89.1532	80.0507	71.7891
	6.25	108.173	95.4657	92.6998	85.8163	91.1176	88.7775	91.4613	85.762	84.0355	89.1316	80.037	71.7808
	6.26	108.167	95.4588	92.6899	85.7963	91.1127	88.7657	91.4432	85.7564	84.0322	89.1109	80.0123	71.7649
	6.27	108.157	95.4541	92.6845	85.7822	91.1074	88.7575	91.4279	85.7395	84.0168	89.0889	79.9983	71.7432
	6.28	108.157	95.4623	92.6827	85.7786	91.0919	88.7464	91.4148	85.7215	84.0072	89.0675	79.9759	71.7329
	6.29	108.144	95.4525	92.6692	85.7691	91.0852	88.739	91.409	85.7247	83.9999	89.0576	79.9613	71.7212
	6.3	108.137	95.4507	92.6606	85.7548	91.0731	88.7176	91.406	85.7086	84.0005	89.0428	79.9466	71.697
	6.31	108.136	95.4403	92.6603	85.7416	91.0629	88.7055	91.3864	85.7019	83.9938	89.0206	79.9232	71.6848
	6.32	108.134	95.4345	92.6483	85.7368	91.0516	88.6916	91.3723	85.6885	83.9856	89.0015	79.908	71.6579
	6.33	108.121	95.4347	92.6413	85.7269	91.0356	88.6804	91.3669	85.6791	83.9723	88.9864	79.8782	71.6458
	6.34	108.115	95.4337	92.6322	85.709	91.0355	88.6723	91.3505	85.6813	83.9575	88.9712	79.8667	71.6365
	6.35	108.113	95.4132	92.6273	85.7004	91.0237	88.6619	91.3461	85.6752	83.9483	88.9521	79.8457	71.6112
	6.36	108.114	95.399	92.6236	85.6824	91.0126	88.6481	91.3418	85.6549	83.9427	88.9311	79.8338	71.597
	6.37	108.099	95.3991	92.6143	85.6787	91.0024	88.6293	91.3259	85.6535	83.9281	88.915	79.8139	71.5785
	6.38	108.095	95.3994	92.6044	85.672	90.9911	88.6088	91.304	85.6402	83.9224	88.9082	79.7946	71.5577
	6.39	108.088	95.3872	92.5953	85.6633	90.9721	88.6041	91.3076	85.6314	83.9012	88.8912	79.7764	71.5398
	6.4	108.089	95.3849	92.5899	85.6527	90.9678	88.5886	91.2958	85.6185	83.9018	88.8638	79.7623	71.5271
	6.41	108.079	95.366	92.5885	85.6439	90.9558	88.5778	91.2913	85.6171	83.8962	88.8459	79.7407	71.5158
	6.42	108.07	95.3676	92.5765	85.6369	90.9578	88.5706	91.2791	85.5945	83.8804	88.82	79.7327	71.4963
	6.43	108.057	95.3581	92.5654	85.6321	90.9406	88.5508	91.2648	85.5976	83.8699	88.8016	79.7083	71.486
	6.44	108.059	95.3587	92.5521	85.6255	90.9242	88.5381	91.2491	85.5851	83.8628	88.7953	79.6895	71.4641
	6.45	108.047	95.3474	92.5491	85.6052	90.9145	88.5194	91.2444	85.5662	83.8618	88.7856	79.6701	71.4484
	6.46	108.042	95.3356	92.5388	85.5907	90.9083	88.5078	91.2234	85.5649	83.8493	88.7746	79.6556	71.4249
	6.47	108.035	95.3373	92.5409	85.5857	90.8928	88.4955	91.2103	85.5503	83.8368	88.7499	79.6313	71.4106
	6.48	108.033	95.3381	92.5337	85.5811	90.8829	88.4894	91.2083	85.5504	83.8268	88.7378	79.612	71.3923
	6.49	108.031	95.3141	92.5111	85.5728	90.8761	88.465	91.1962	85.5456	83.821	88.7216	79.5867	71.375
	6.5	108.016	95.3116	92.5126	85.565	90.8622	88.4558	91.1848	85.5315	83.8094	88.7023	79.5696	71.3561
	6.51	108.013	95.2988	92.506	85.5561	90.8472	88.4481	91.1837	85.5298	83.802	88.6735	79.5481	71.3398
	6.52	107.995	95.3032	92.5086	85.5463	90.8383	88.4353	91.1752	85.5174	83.7902	88.6557	79.538	71.3259
	6.53	107.996	95.3044	92.5025	85.5305	90.8253	88.4191	91.1578	85.5187	83.782	88.6431	79.5165	71.3117
	6.54	107.991	95.2926	92.4878	85.5256	90.812	88.4046	91.1507	85.4924	83.775	88.6294	79.4944	71.2982
	6.55	107.983	95.2813	92.4772	85.509	90.799	88.3903	91.1367	85.4838	83.7617	88.6086	79.4818	71.2866
	6.56	107.976	95.2691	92.4642	85.5025	90.7977	88.3779	91.1317	85.4814	83.7518	88.5969	79.4646	71.2719
	6.57	107.964	95.2709	92.4703	85.498	90.778	88.367	91.1174	85.4769	83.7362	88.5735	79.4478	71.2492
	6.58	107.963	95.2604	92.468	85.4856	90.7676	88.3514	91.1006	85.459	83.7298	88.5574	79.4313	71.2287
	6.59	107.953	95.2468	92.4533	85.4834	90.7642	88.3345	91.0869	85.4543	83.7159	88.5295	79.4083	71.2183
	6.6	107.943	95.2484	92.4468	85.4743	90.7478	88.325	91.0757	85.446	83.7088	88.5088	79.3873	71.1961
	6.61	107.932	95.235	92.4419	85.4524	90.7397	88.3164	91.0746	85.4353	83.6989	88.5011	79.371	71.1705
	6.62	107.933	95.2422	92.4356	85.4425	90.7182	88.2989	91.0719	85.4252	83.6905	88.4884	79.3531	71.1637
	6.63	107.919	95.2287	92.425	85.4443	90.7021	88.2811	91.0577	85.4209	83.6826	88.4677	79.3352	71.1462
	6.64	107.909	95.2208	92.4167	85.4289	90.7021	88.2754	91.0465	85.4031	83.6777	88.4575	79.3169	71.1328
	6.65	107.907	95.2143	92.4202	85.4226	90.6854	88.2535	91.0356	85.4048	83.6643	88.4321	79.3009	71.1277
	6.66	107.903	95.2113	92.4068	85.4132	90.6779	88.2397	91.0229	85.3932	83.6519	88.4092	79.2897	71.1034
	6.67	107.895	95.2019	92.3999	85.4103	90.6625	88.232	91.014	85.3834	83.643	88.3938	79.2692	71.0875
	6.68	107.887	95.1871	92.3888	85.3997	90.6459	88.2157	91.0088	85.3774	83.6388	88.3869	79.2414	71.0644
	6.69	107.876	95.1884	92.3821	85.3893	90.6343	88.2053	90.9978	85.3651	83.6213	88.3606	79.2277	71.0513
	6.7	107.871	95.1741	92.3708	85.3683	90.6277	88.1928	90.982	85.367	83.6082	88.3491	79.2106	71.0416
	6.71	107.867	95.1789	92.3613	85.3691	90.6111	88.1812	90.9783	85.3525	83.599	88.3335	79.1926	71.0253
	6.72	107.853	95.1642	92.3629	85.3566	90.6044	88.1734	90.9624	85.3378	83.586	88.307	79.1727	71.0133
	6.73	107.849	95.1557	92.3473	85.3467	90.5961	88.1516	90.9563	85.3364	83.5856	88.2917	79.1563	70.9995
	6.74	107.84	95.147	92.3468	85.3408	90.5725	88.1393	90.9478	85.3186	83.58	88.2784	79.1255	70.9762
	6.75	107.841	95.1449	92.342	85.3347	90.5723	88.1288	90.9334	85.3202	83.5626	88.2595	79.1187	70.9633
	6.76	107.824	95.1433	92.326	85.3236	90.5596	88.1146	90.9304	85.3206	83.5563	88.244	79.098	70.9488
	6.77	107.815	95.133	92.3153	85.3124	90.5378	88.107	90.9105	85.295	83.5426	88.229	79.0824	70.9275
	6.78	107.814	95.1225	92.3157	85.2984	90.5282	88.1071	90.9086	85.2853	83.5337	88.211	79.0619	70.9218
	6.79	107.812	95.1165	92.309	85.3012	90.5206	88.0905	90.8946	85.2812	83.5201	88.1938	79.0401	70.9104
	6.8	107.798	95.1181	92.2979	85.2879	90.5035	88.0638	90.8949	85.272	83.5129	88.1594	79.0301	70.8907
	6.81	107.793	95.1091	92.2929	85.2735	90.4844	88.0644	90.8746	85.2678	83.4936	88.1492	79.01	70.8804
	6.82	107.787	95.1027	92.2828	85.2558	90.4734	88.0478	90.8644	85.2537	83.4949	88.1388	78.9966	70.8554
	6.83	107.777	95.087	92.2776	85.2577	90.4582	88.0357	90.8474	85.2543	83.491	88.1157	78.9748	70.8515
	6.84	107.776	95.0794	92.2713	85.2401	90.4549	88.0211	90.8493	85.2491	83.4695	88.105	78.9555	70.832
	6.85	107.764	95.0705	92.264	85.2356	90.4409	88.0169	90.8341	85.2286	83.4578	88.0921	78.9366	70.8243
	6.86	107.755	95.0648	92.2591	85.2232	90.426	88.0032	90.8328	85.213	83.4511	88.0667	78.9211	70.8103
	6.87	107.742	95.0551	92.2426	85.2167	90.4107	87.9844	90.8207	85.2101	83.4426	88.0545	78.9102	70.7956
	6.88	107.736	95.0532	92.2412	85.2109	90.3981	87.9772	90.8065	85.2028	83.4281	88.0374	78.8846	70.7815
	6.89	107.726	95.0448	92.2326	85.1997	90.3922	87.9588	90.7986	85.198	83.4251	88.0263	78.8672	70.7795
	6.9	107.717	95.0326	92.2278	85.1878	90.3786	87.9485	90.7891	85.1923	83.4107	88.0042	78.855	70.7592
	6.91	107.718	95.0284	92.2224	85.1775	90.3575	87.9399	90.7942	85.1817	83.4	87.9966	78.8282	70.7325
	6.92	107.707	95.0197	92.2122	85.1665	90.3452	87.9295	90.7819	85.165	83.3934	87.972	78.8107	70.7217
	6.93	107.698	95.0144	92.2059	85.1561	90.3504	87.9167	90.7725	85.1555	83.382	87.9425	78.7969	70.7141
	6.94	107.687	95.003	92.1976	85.1416	90.3278	87.9031	90.7515	85.1601	83.3672	87.9224	78.785	70.6979
	6.95	107.672	94.9982	92.1934	85.1277	90.3162	87.8939	90.7429	85.1446	83.3586	87.9014	78.7702	70.6803
	6.96	107.668	94.9922	92.1848	85.1251	90.3013	87.8853	90.7412	85.134	83.3537	87.8914	78.7452	70.6766
	6.97	107.66	94.9898	92.1784	85.1079	90.2859	87.874	90.7194	85.129	83.3374	87.882	78.7325	70.6578
	6.98	107.659	94.9726	92.1717	85.0886	90.2705	87.8578	90.7031	85.1158	83.3296	87.8598	78.7177	70.6421
	6.99	107.652	94.9714	92.1582	85.0969	90.2686	87.8513	90.6912	85.1143	83.3213	87.8457	78.6922	70.6363
	7	107.649	94.9633	92.1544	85.08	90.2539	87.8363	90.6857	85.1067	83.3134	87.8255	78.6852	70.621
	7.01	107.639	94.9617	92.1473	85.0644	90.2327	87.8263	90.6764	85.0928	83.2905	87.8197	78.6605	70.6064
	7.02	107.63	94.9496	92.1377	85.0627	90.2244	87.8156	90.6703	85.0818	83.2915	87.8019	78.6435	70.5956
	7.03	107.622	94.9359	92.1312	85.0482	90.2103	87.8004	90.6637	85.0654	83.2817	87.7745	78.6284	70.582
	7.04	107.606	94.9313	92.1262	85.0426	90.204	87.7896	90.645	85.0757	83.2676	87.751	78.6151	70.5668
	7.05	107.602	94.9217	92.1213	85.0327	90.185	87.7742	90.6418	85.0565	83.2636	87.7422	78.5934	70.5576
	7.06	107.599	94.9165	92.1052	85.023	90.1686	87.7652	90.6361	85.0539	83.2552	87.7282	78.5735	70.528
	7.07	107.59	94.9102	92.1025	85.0025	90.1557	87.7513	90.6214	85.0404	83.2529	87.7131	78.5666	70.5214
	7.08	107.578	94.9001	92.094	84.9957	90.1477	87.7364	90.5994	85.0315	83.2434	87.6864	78.5496	70.5165
	7.09	107.575	94.8868	92.0721	84.9935	90.1361	87.7308	90.5932	85.0209	83.2226	87.6736	78.528	70.4977
	7.1	107.569	94.8812	92.0777	84.9745	90.127	87.7202	90.5854	85.0138	83.2188	87.6588	78.5146	70.4876
	7.11	107.564	94.8731	92.0737	84.9619	90.1206	87.7171	90.5809	85.0115	83.2127	87.6399	78.4958	70.4758
	7.12	107.546	94.8594	92.0671	84.9533	90.0983	87.6903	90.5744	84.9995	83.1895	87.6213	78.4881	70.4541
	7.13	107.529	94.8507	92.0521	84.951	90.0804	87.6857	90.5598	84.9849	83.1892	87.5999	78.4682	70.4467
	7.14	107.526	94.8495	92.0566	84.9423	90.0794	87.6743	90.5455	84.9791	83.1789	87.5823	78.4568	70.4322
	7.15	107.519	94.8494	92.04	84.9385	90.0633	87.6573	90.5392	84.9774	83.168	87.5575	78.4399	70.4232
	7.16	107.525	94.8396	92.0388	84.9223	90.0485	87.6479	90.5246	84.9711	83.1597	87.5379	78.4221	70.404
	7.17	107.498	94.8309	92.033	84.9093	90.0363	87.6333	90.515	84.9608	83.1571	87.5292	78.405	70.3794
	7.18	107.487	94.8198	92.0242	84.8917	90.027	87.6182	90.5102	84.9476	83.1445	87.516	78.3863	70.3723
	7.19	107.495	94.8172	92.0185	84.8883	90.0192	87.6148	90.4975	84.9429	83.1439	87.4997	78.374	70.3528
	7.2	107.497	94.8047	92.0107	84.8736	90.0083	87.6105	90.4814	84.9297	83.1269	87.4879	78.3584	70.3453
	7.21	107.478	94.8045	91.9968	84.8714	89.9989	87.602	90.4725	84.917	83.1155	87.4601	78.3392	70.3297
	7.22	107.461	94.7983	91.9934	84.8538	89.9809	87.5879	90.466	84.9159	83.1146	87.4435	78.3229	70.3164
	7.23	107.454	94.7908	91.9851	84.8532	89.9716	87.5725	90.4614	84.9034	83.0974	87.4277	78.3094	70.3059
	7.24	107.45	94.7815	91.9852	84.8455	89.9627	87.5568	90.4385	84.9017	83.0859	87.4028	78.2888	70.2796
	7.25	107.444	94.7809	91.9727	84.8261	89.9484	87.546	90.426	84.8934	83.087	87.3901	78.2697	70.2623
	7.26	107.441	94.7724	91.9634	84.8203	89.9361	87.5332	90.4102	84.8819	83.0806	87.3697	78.258	70.244
	7.27	107.423	94.7624	91.9475	84.804	89.9239	87.5278	90.4063	84.8688	83.0705	87.3585	78.2358	70.2312
	7.28	107.417	94.7511	91.9568	84.8117	89.9171	87.5073	90.3942	84.8688	83.0639	87.3386	78.2258	70.2139
	7.29	107.414	94.7388	91.9399	84.8089	89.8973	87.4976	90.3916	84.8612	83.0552	87.3264	78.2091	70.1976
	7.3	107.403	94.7472	91.9267	84.7981	89.8897	87.486	90.3696	84.8479	83.039	87.3084	78.1971	70.1878
	7.31	107.395	94.7349	91.9227	84.7944	89.8847	87.4721	90.368	84.8514	83.028	87.2853	78.1832	70.1736
	7.32	107.386	94.7344	91.9161	84.7869	89.8773	87.4641	90.3588	84.8335	83.0303	87.2668	78.1582	70.1602
	7.33	107.386	94.7305	91.9119	84.783	89.8685	87.4435	90.3427	84.8254	83.0194	87.2465	78.1396	70.1515
	7.34	107.375	94.7193	91.9041	84.7755	89.8503	87.4274	90.3387	84.817	83.0024	87.2333	78.1264	70.1355
	7.35	107.366	94.7142	91.8989	84.7573	89.8521	87.4185	90.3131	84.8063	82.9961	87.2127	78.1078	70.1183
	7.36	107.361	94.7088	91.8909	84.751	89.8302	87.4186	90.3115	84.81	82.9826	87.1918	78.1028	70.1017
	7.37	107.355	94.7048	91.8851	84.7387	89.8115	87.392	90.3	84.8095	82.9796	87.1754	78.0812	70.09
	7.38	107.359	94.6985	91.8844	84.7311	89.8052	87.3908	90.2915	84.7998	82.9663	87.1611	78.0705	70.0706
	7.39	107.343	94.6962	91.8792	84.7195	89.79	87.3764	90.2861	84.7985	82.9584	87.1399	78.0521	70.0511
	7.4	107.323	94.6908	91.8666	84.7114	89.7866	87.3598	90.2697	84.7949	82.9432	87.1282	78.0334	70.0375
	7.41	107.317	94.6848	91.857	84.7018	89.7795	87.3472	90.2639	84.7882	82.9374	87.1034	78.0287	70.0093
	7.42	107.317	94.686	91.8593	84.6994	89.7646	87.3279	90.246	84.7832	82.9359	87.081	78.0121	69.9924
	7.43	107.312	94.6849	91.8455	84.6857	89.7556	87.3256	90.2355	84.7729	82.9235	87.0672	77.9893	69.9845
	7.44	107.288	94.6818	91.8373	84.6762	89.7422	87.3017	90.223	84.7477	82.92	87.0596	77.9751	69.9754
	7.45	107.289	94.6767	91.8357	84.659	89.733	87.286	90.221	84.7484	82.9087	87.0283	77.9696	69.9519
	7.46	107.288	94.6787	91.8191	84.6606	89.721	87.2797	90.209	84.7418	82.9045	87.0156	77.9467	69.9447
	7.47	107.283	94.676	91.8218	84.6442	89.7236	87.2712	90.2018	84.7448	82.8871	86.9998	77.9313	69.9264
	7.48	107.273	94.6711	91.8219	84.6392	89.7067	87.2574	90.1848	84.7269	82.881	86.9804	77.9231	69.9244
	7.49	107.265	94.6706	91.8098	84.6281	89.7005	87.2376	90.183	84.7219	82.8748	86.9635	77.9082	69.9007
	7.5	107.261	94.6613	91.8027	84.6165	89.6897	87.2282	90.1661	84.7169	82.8608	86.9539	77.8903	69.877
	7.51	107.263	94.6522	91.7867	84.6114	89.6733	87.2185	90.1591	84.7116	82.8574	86.9277	77.8802	69.8652
	7.52	107.259	94.6529	91.796	84.5966	89.6682	87.2007	90.1547	84.7094	82.8492	86.9112	77.8644	69.8605
	7.53	107.248	94.644	91.7771	84.5928	89.6587	87.1807	90.1386	84.693	82.8311	86.8982	77.8464	69.8381
	7.54	107.248	94.6467	91.7728	84.5831	89.644	87.1784	90.1252	84.6762	82.8339	86.8836	77.8401	69.8181
	7.55	107.233	94.6336	91.7658	84.5726	89.6363	87.1602	90.1203	84.669	82.8265	86.8686	77.8042	69.7983
	7.56	107.222	94.6249	91.7624	84.5726	89.6218	87.1451	90.1164	84.6629	82.8101	86.8491	77.8004	69.79
	7.57	107.222	94.6257	91.7438	84.5587	89.6011	87.1373	90.1042	84.6596	82.7978	86.8314	77.7921	69.7806
	7.58	107.207	94.6234	91.7493	84.5483	89.6039	87.1212	90.0869	84.6501	82.7941	86.8179	77.7754	69.7634
	7.59	107.2	94.6088	91.7372	84.5389	89.5946	87.1136	90.0755	84.6421	82.7916	86.8019	77.7646	69.7428
	7.6	107.195	94.615	91.7354	84.5292	89.5887	87.0948	90.0664	84.6268	82.7771	86.787	77.7491	69.7257
	7.61	107.193	94.61	91.7342	84.5177	89.5721	87.0773	90.053	84.6323	82.7721	86.7729	77.7399	69.7169
	7.62	107.181	94.5968	91.7185	84.5008	89.5579	87.0689	90.0571	84.6208	82.7592	86.7572	77.7103	69.694
	7.63	107.187	94.6028	91.7136	84.5008	89.5347	87.0503	90.0432	84.6164	82.7469	86.7375	77.7065	69.674
	7.64	107.178	94.5956	91.7072	84.496	89.526	87.0381	90.0334	84.6148	82.7502	86.7195	77.6926	69.6615
	7.65	107.18	94.5958	91.6944	84.4778	89.5239	87.0384	90.0225	84.5943	82.7442	86.7041	77.6744	69.6506
	7.66	107.153	94.5883	91.6927	84.4716	89.5116	87.0202	90.009	84.5902	82.7222	86.6924	77.6681	69.6384
	7.67	107.145	94.5701	91.6855	84.4707	89.5016	87.0121	90.0053	84.5791	82.7209	86.6738	77.6385	69.6234
	7.68	107.163	94.5727	91.6688	84.4554	89.4912	86.9981	90.0007	84.5792	82.7026	86.6579	77.6285	69.5983
	7.69	107.149	94.5748	91.669	84.4415	89.4728	86.9782	89.9894	84.5704	82.6894	86.6488	77.6247	69.591
	7.7	107.137	94.572	91.6612	84.4259	89.4737	86.9575	89.9773	84.5566	82.6809	86.6328	77.6197	69.5783
	7.71	107.125	94.5609	91.6541	84.4226	89.4598	86.949	89.9794	84.5563	82.6816	86.6117	77.5988	69.561
	7.72	107.128	94.5562	91.6538	84.4157	89.4503	86.9362	89.963	84.5538	82.6635	86.6051	77.5907	69.5503
	7.73	107.12	94.5493	91.6385	84.404	89.4227	86.92	89.9613	84.541	82.6526	86.5905	77.5754	69.5298
	7.74	107.118	94.5506	91.6342	84.3974	89.4149	86.9042	89.9468	84.5348	82.6488	86.5781	77.5628	69.5138
	7.75	107.119	94.5446	91.6244	84.3886	89.4072	86.8979	89.9427	84.5222	82.6363	86.5636	77.5417	69.51
	7.76	107.1	94.5372	91.6276	84.379	89.3972	86.8879	89.9358	84.5127	82.6288	86.5468	77.5287	69.4876
	7.77	107.095	94.5276	91.6199	84.3625	89.3845	86.8712	89.9242	84.502	82.6187	86.5384	77.5288	69.472
	7.78	107.09	94.5295	91.6061	84.353	89.3792	86.8562	89.9117	84.5148	82.6118	86.5154	77.5097	69.454
	7.79	107.09	94.5316	91.5935	84.3456	89.3608	86.8442	89.9154	84.4988	82.599	86.5005	77.4983	69.4462
	7.8	107.093	94.5256	91.5913	84.3385	89.351	86.8306	89.8994	84.4835	82.582	86.4896	77.4737	69.4336
	7.81	107.081	94.5231	91.5826	84.3275	89.3472	86.8133	89.8919	84.476	82.5675	86.4785	77.4628	69.42
	7.82	107.082	94.5206	91.5813	84.3204	89.3406	86.8028	89.8838	84.4639	82.5598	86.455	77.446	69.4081
	7.83	107.072	94.5159	91.5598	84.3213	89.3263	86.7749	89.8786	84.4698	82.5612	86.4424	77.4424	69.4003
	7.84	107.06	94.5098	91.5655	84.3042	89.3145	86.7658	89.8726	84.4582	82.5539	86.4381	77.4159	69.3847
	7.85	107.055	94.5031	91.5566	84.2996	89.306	86.7663	89.8564	84.4464	82.5328	86.4262	77.4048	69.3695
	7.86	107.052	94.5016	91.5539	84.2836	89.2863	86.7441	89.8582	84.4376	82.5138	86.4142	77.4017	69.3563
	7.87	107.038	94.4996	91.537	84.2726	89.2838	86.7311	89.8433	84.4249	82.5148	86.3947	77.3826	69.3461
	7.88	107.045	94.5	91.5301	84.2623	89.2718	86.7162	89.8319	84.4143	82.5053	86.3881	77.369	69.3276
	7.89	107.035	94.4868	91.5288	84.2525	89.2601	86.6983	89.8333	84.417	82.4902	86.3669	77.3639	69.315
	7.9	107.022	94.4828	91.5153	84.2367	89.2506	86.6831	89.8264	84.4057	82.4788	86.3496	77.3436	69.3004
	7.91	107.023	94.4809	91.512	84.2353	89.236	86.6708	89.8122	84.4034	82.4765	86.3392	77.3275	69.2903
	7.92	107.012	94.47	91.5048	84.2295	89.2247	86.6514	89.7997	84.3961	82.4736	86.3268	77.3225	69.2775
	7.93	107.007	94.4742	91.4999	84.224	89.2062	86.64	89.7936	84.3889	82.4608	86.3147	77.3085	69.2547
	7.94	107.005	94.4627	91.4861	84.2053	89.1984	86.6366	89.7893	84.3825	82.4478	86.3026	77.2999	69.2483
	7.95	107.003	94.4542	91.4805	84.2007	89.1906	86.6199	89.784	84.3664	82.4327	86.2907	77.2877	69.2448
	7.96	106.992	94.447	91.4844	84.1926	89.1835	86.6015	89.7717	84.3651	82.4295	86.2784	77.2613	69.2279
	7.97	106.99	94.445	91.4755	84.1743	89.1651	86.5861	89.7573	84.3514	82.4168	86.2546	77.2563	69.2205
	7.98	106.984	94.445	91.4654	84.1718	89.1539	86.5764	89.7571	84.3371	82.4036	86.2438	77.2402	69.2042
	7.99	106.98	94.4488	91.4622	84.1623	89.1459	86.5563	89.7546	84.3364	82.3932	86.2294	77.228	69.1792
	8	106.975	94.4356	91.4602	84.1571	89.1309	86.544	89.7467	84.3373	82.3836	86.2195	77.2162	69.1695
	8.01	106.966	94.4374	91.4503	84.1396	89.1125	86.5311	89.7357	84.3203	82.3776	86.2039	77.2034	69.1548
	8.02	106.957	94.4251	91.4405	84.1282	89.1131	86.5217	89.7308	84.3093	82.3713	86.1864	77.1754	69.1504
	8.03	106.952	94.4244	91.4356	84.1156	89.0984	86.5014	89.7246	84.3111	82.3613	86.1727	77.169	69.1394
	8.04	106.957	94.416	91.4281	84.1141	89.0841	86.4922	89.7219	84.3063	82.3501	86.1613	77.1587	69.1279
	8.05	106.948	94.4	91.4197	84.103	89.068	86.4693	89.7116	84.281	82.3404	86.151	77.1408	69.1061
	8.06	106.928	94.4008	91.4116	84.0914	89.0623	86.4548	89.7055	84.2831	82.3354	86.1307	77.1273	69.0995
	8.07	106.937	94.4015	91.4055	84.0753	89.0494	86.4507	89.6937	84.2768	82.3231	86.1232	77.12	69.0915
	8.08	106.941	94.3908	91.3999	84.075	89.0444	86.4358	89.6898	84.2631	82.316	86.112	77.0972	69.0647
	8.09	106.93	94.3813	91.3933	84.0687	89.03	86.4261	89.6763	84.249	82.3055	86.0996	77.0849	69.0529
	8.1	106.92	94.3754	91.3835	84.0523	89.0135	86.4063	89.6685	84.2628	82.2934	86.0816	77.0747	69.035
	8.11	106.91	94.3775	91.3752	84.0379	89.0009	86.3892	89.6581	84.2476	82.2786	86.07	77.0569	69.022
	8.12	106.909	94.3704	91.3662	84.0395	88.9945	86.3706	89.6626	84.232	82.2682	86.0586	77.0484	69.015
	8.13	106.905	94.3676	91.3565	84.0434	88.9834	86.3589	89.6496	84.2319	82.2616	86.0392	77.0361	69.0027
	8.14	106.896	94.3615	91.3534	84.0252	88.969	86.3471	89.6373	84.2152	82.248	86.0312	77.0143	68.9946
	8.15	106.892	94.3611	91.35	84.0082	88.9568	86.3407	89.6326	84.2091	82.244	86.0123	76.9945	68.9882
	8.16	106.889	94.3443	91.3402	84.0028	88.9479	86.3233	89.6336	84.1992	82.2339	86.0097	76.9892	68.9716
	8.17	106.884	94.3463	91.3379	83.9796	88.9344	86.3163	89.6094	84.191	82.221	85.9954	76.9858	68.9536
	8.18	106.876	94.3354	91.3249	83.977	88.9226	86.3048	89.6086	84.1778	82.2071	85.9734	76.9594	68.9319
	8.19	106.864	94.3269	91.3233	83.9681	88.909	86.2848	89.6043	84.1718	82.2053	85.9633	76.9461	68.9313
	8.2	106.853	94.3262	91.3228	83.9516	88.8942	86.263	89.6012	84.1763	82.1883	85.9432	76.9361	68.9086
	8.21	106.854	94.3112	91.3064	83.948	88.8856	86.2553	89.5842	84.1655	82.1711	85.9413	76.9219	68.9004
	8.22	106.844	94.3021	91.2926	83.9421	88.8757	86.257	89.5731	84.1526	82.1556	85.9162	76.9082	68.8895
	8.23	106.84	94.3029	91.288	83.9331	88.8609	86.2379	89.5682	84.1459	82.1494	85.9124	76.8998	68.8869
	8.24	106.828	94.3086	91.2908	83.926	88.8553	86.2228	89.5523	84.1358	82.1265	85.8961	76.8849	68.8681
	8.25	106.823	94.2973	91.2709	83.9071	88.8386	86.21	89.5548	84.1267	82.1247	85.8844	76.8593	68.8516
	8.26	106.823	94.2893	91.2658	83.8922	88.8177	86.1915	89.5366	84.1212	82.1119	85.8589	76.8557	68.8407
	8.27	106.814	94.2873	91.2664	83.8925	88.8105	86.1741	89.528	84.1127	82.1109	85.8475	76.8237	68.8194
	8.28	106.806	94.2877	91.2527	83.8797	88.8009	86.1639	89.5254	84.1179	82.0959	85.8311	76.8087	68.8016
	8.29	106.798	94.2759	91.2392	83.8642	88.7899	86.1517	89.5157	84.1075	82.0893	85.8148	76.7989	68.7944
	8.3	106.791	94.2686	91.2396	83.8602	88.7723	86.1327	89.5152	84.0902	82.0855	85.8018	76.7948	68.778
	8.31	106.79	94.255	91.2393	83.8552	88.7672	86.124	89.4969	84.0851	82.0786	85.7927	76.7722	68.7675
	8.32	106.784	94.2545	91.2328	83.8461	88.7567	86.109	89.4877	84.0685	82.0609	85.7855	76.7659	68.7433
	8.33	106.768	94.2501	91.2226	83.8332	88.7402	86.0948	89.476	84.0586	82.0417	85.7654	76.7541	68.7313
	8.34	106.753	94.2381	91.2103	83.8183	88.7353	86.0886	89.4746	84.0486	82.0324	85.7522	76.73	68.7275
	8.35	106.755	94.2318	91.2068	83.8116	88.7213	86.0626	89.4635	84.0447	82.0127	85.7477	76.7167	68.7128
	8.36	106.757	94.2426	91.2079	83.8036	88.7114	86.055	89.4557	84.0464	82.0048	85.719	76.7031	68.6987
	8.37	106.748	94.2275	91.1981	83.7859	88.7014	86.0392	89.4451	84.0305	82.005	85.7099	76.6815	68.686
	8.38	106.73	94.2237	91.1883	83.7818	88.6829	86.0342	89.4343	84.0183	81.9922	85.7002	76.6601	68.6715
	8.39	106.726	94.2213	91.1857	83.767	88.6754	86.0195	89.4224	84.0167	81.9773	85.6854	76.6472	68.6586
	8.4	106.721	94.219	91.1742	83.7602	88.6644	85.9995	89.4135	84.0061	81.972	85.6658	76.6346	68.6404
	8.41	106.714	94.202	91.1687	83.7518	88.6496	85.9912	89.4183	83.9987	81.9518	85.6558	76.6214	68.6333
	8.42	106.708	94.1968	91.1696	83.7324	88.6393	85.9797	89.4047	83.9873	81.944	85.6391	76.6059	68.6083
	8.43	106.699	94.1928	91.1592	83.7266	88.6284	85.9656	89.3906	83.9803	81.9355	85.6307	76.5955	68.6018
	8.44	106.681	94.185	91.1502	83.7168	88.6088	85.9466	89.3915	83.9682	81.9197	85.6257	76.5809	68.5785
	8.45	106.69	94.1929	91.1401	83.7047	88.5977	85.9328	89.3827	83.9674	81.9042	85.6038	76.5724	68.5725
	8.46	106.679	94.1797	91.136	83.6918	88.5861	85.9267	89.3659	83.9532	81.8943	85.5853	76.5528	68.5659
	8.47	106.667	94.1765	91.1365	83.6781	88.578	85.9267	89.3529	83.9502	81.8897	85.567	76.5413	68.5417
	8.48	106.653	94.1748	91.1324	83.6641	88.5698	85.9029	89.3473	83.9359	81.8715	85.555	76.5248	68.5323
	8.49	106.653	94.1628	91.1301	83.6525	88.5597	85.8894	89.3322	83.932	81.864	85.5392	76.5044	68.5173
	8.5	106.644	94.1611	91.1201	83.6483	88.555	85.8773	89.3429	83.9184	81.851	85.5211	76.4849	68.5023
	8.51	106.639	94.1593	91.1181	83.6381	88.5453	85.8593	89.325	83.9122	81.8376	85.5153	76.4732	68.4933
	8.52	106.627	94.1483	91.1028	83.6267	88.518	85.8556	89.3041	83.9009	81.8272	85.4976	76.4631	68.4792
	8.53	106.618	94.1384	91.0985	83.6319	88.504	85.8446	89.3011	83.8928	81.8114	85.4795	76.4548	68.4685
	8.54	106.609	94.1377	91.0861	83.6147	88.5003	85.8275	89.2868	83.8839	81.7922	85.4582	76.4353	68.447
	8.55	106.606	94.1363	91.0813	83.599	88.4928	85.8184	89.2838	83.879	81.7847	85.4498	76.4157	68.4326
	8.56	106.596	94.1283	91.0704	83.582	88.4755	85.8033	89.2728	83.8666	81.7747	85.4309	76.4072	68.4212
	8.57	106.588	94.1266	91.0581	83.5786	88.4662	85.7954	89.258	83.8662	81.7646	85.4121	76.3867	68.4012
	8.58	106.577	94.1161	91.0662	83.5676	88.4453	85.7822	89.2504	83.8608	81.7592	85.4024	76.3798	68.3938
	8.59	106.573	94.111	91.0525	83.5509	88.4438	85.7703	89.2529	83.8463	81.7468	85.3846	76.3634	68.38
	8.6	106.565	94.1091	91.0459	83.5504	88.4375	85.7504	89.2474	83.8401	81.739	85.3705	76.3462	68.3642
	8.61	106.552	94.1047	91.0455	83.5336	88.4232	85.7463	89.2319	83.8331	81.7265	85.3514	76.3238	68.3555
	8.62	106.542	94.0988	91.0353	83.5292	88.4123	85.7347	89.2235	83.8254	81.7111	85.3364	76.3038	68.3285
	8.63	106.534	94.0907	91.0304	83.5202	88.4184	85.7256	89.2116	83.817	81.704	85.318	76.3001	68.3165
	8.64	106.524	94.0932	91.0249	83.5058	88.3974	85.708	89.1917	83.8094	81.6925	85.3097	76.294	68.3113
	8.65	106.514	94.0734	91.0169	83.4926	88.3847	85.7025	89.1901	83.7997	81.6783	85.3002	76.2638	68.2879
	8.66	106.507	94.0713	91.0196	83.4901	88.3716	85.6861	89.1806	83.7873	81.6664	85.2756	76.2752	68.2805
	8.67	106.499	94.0725	91.0056	83.4786	88.3647	85.6741	89.173	83.7757	81.6637	85.2519	76.253	68.2648
	8.68	106.493	94.0701	90.9981	83.4728	88.3501	85.6614	89.1613	83.7718	81.6506	85.2396	76.2304	68.2522
	8.69	106.489	94.0685	90.9861	83.4673	88.3426	85.6558	89.1535	83.7604	81.6398	85.2236	76.2153	68.2462
	8.7	106.482	94.0618	90.9832	83.4479	88.324	85.6424	89.1372	83.7622	81.6219	85.2141	76.2018	68.2214
	8.71	106.475	94.0524	90.9792	83.4399	88.3152	85.6327	89.1355	83.7455	81.6146	85.1931	76.1803	68.2036
	8.72	106.457	94.0386	90.9771	83.4313	88.3098	85.6181	89.1197	83.743	81.6082	85.176	76.1639	68.1978
	8.73	106.449	94.0399	90.9686	83.4138	88.3032	85.6059	89.1107	83.7335	81.5899	85.1641	76.1616	68.1792
	8.74	106.442	94.0362	90.9591	83.4066	88.2859	85.5981	89.1004	83.7245	81.5904	85.1462	76.1541	68.1729
	8.75	106.431	94.0367	90.9458	83.3972	88.2716	85.5848	89.0903	83.7142	81.5724	85.1219	76.1293	68.1582
	8.76	106.427	94.0266	90.9461	83.3882	88.2652	85.5684	89.0769	83.7046	81.5658	85.1089	76.1141	68.1409
	8.77	106.407	94.0207	90.9303	83.3748	88.2434	85.5645	89.0675	83.6969	81.5551	85.092	76.1114	68.1264
	8.78	106.41	94.0116	90.9391	83.3693	88.2433	85.5613	89.0581	83.6916	81.5436	85.085	76.0934	68.1235
	8.79	106.39	94.0056	90.9246	83.3619	88.2363	85.5394	89.0517	83.6769	81.5423	85.064	76.0824	68.1106
	8.8	106.386	93.9954	90.9208	83.3523	88.2182	85.5232	89.0491	83.6704	81.5244	85.0511	76.0738	68.0887
	8.81	106.383	94.0038	90.9125	83.337	88.2087	85.499	89.0328	83.6639	81.5194	85.04	76.0596	68.0743
	8.82	106.37	93.9929	90.8983	83.3302	88.2022	85.5015	89.0198	83.6528	81.5149	85.0243	76.0554	68.0636
	8.83	106.36	93.9969	90.8993	83.3272	88.1973	85.4982	89.0103	83.6382	81.5004	85.0043	76.0341	68.0517
	8.84	106.355	93.9887	90.8843	83.3176	88.1876	85.472	89.0036	83.6346	81.4889	84.9954	76.0279	68.034
	8.85	106.347	93.985	90.8801	83.3089	88.17	85.4715	88.9925	83.6325	81.4715	84.9712	76.0071	68.0228
	8.86	106.342	93.9828	90.874	83.2973	88.1683	85.4586	88.9833	83.6231	81.464	84.9586	75.9893	68.0096
	8.87	106.331	93.972	90.8641	83.2843	88.1492	85.4331	88.9729	83.6154	81.4547	84.9393	75.9791	68.005
	8.88	106.322	93.959	90.8512	83.2767	88.1416	85.4287	88.9665	83.6042	81.4488	84.9163	75.971	67.9876
	8.89	106.312	93.9464	90.848	83.2704	88.1349	85.4171	88.9535	83.5983	81.4457	84.898	75.9538	67.9717
	8.9	106.299	93.9487	90.8414	83.2566	88.1213	85.4055	88.9513	83.5981	81.4239	84.8853	75.9347	67.9632
	8.91	106.3	93.9476	90.8363	83.2515	88.1198	85.3901	88.9428	83.5864	81.4182	84.8798	75.9238	67.9528
	8.92	106.296	93.9464	90.8235	83.2477	88.1076	85.384	88.9261	83.5732	81.405	84.8654	75.9114	67.94
	8.93	106.284	93.9403	90.8168	83.2306	88.094	85.3577	88.9221	83.5579	81.3993	84.8479	75.8997	67.9304
	8.94	106.26	93.9299	90.8152	83.2253	88.0916	85.3524	88.9082	83.5556	81.3831	84.8243	75.8872	67.9129
	8.95	106.26	93.9249	90.7985	83.2228	88.083	85.3288	88.9007	83.5515	81.3809	84.8219	75.8757	67.8911
	8.96	106.255	93.9211	90.7927	83.2039	88.0697	85.3304	88.8937	83.5452	81.3652	84.806	75.8642	67.8795
	8.97	106.234	93.9102	90.7849	83.1977	88.0553	85.324	88.8815	83.5425	81.3609	84.798	75.8513	67.8678
	8.98	106.231	93.9125	90.7837	83.1837	88.0456	85.3118	88.875	83.5318	81.3418	84.7873	75.8428	67.86
	8.99	106.23	93.9122	90.77	83.1838	88.0374	85.2967	88.8603	83.5204	81.3431	84.7804	75.8267	67.8461
	9	106.221	93.8998	90.7602	83.1724	88.0186	85.2744	88.8485	83.508	81.3282	84.766	75.8153	67.8336
	9.01	106.214	93.8945	90.7543	83.163	88.0234	85.2701	88.8383	83.5057	81.3181	84.7452	75.7888	67.8132
	9.02	106.207	93.8859	90.7486	83.1423	88.0182	85.2512	88.8333	83.5052	81.3032	84.7353	75.7958	67.8068
	9.03	106.209	93.8807	90.74	83.1384	88.007	85.2434	88.822	83.4952	81.3059	84.7123	75.7741	67.7906
	9.04	106.197	93.8714	90.736	83.1397	87.9864	85.2236	88.809	83.4891	81.2933	84.6962	75.7568	67.7836
	9.05	106.195	93.871	90.7232	83.1376	87.9751	85.2259	88.8093	83.4694	81.2801	84.6917	75.7501	67.7674
	9.06	106.179	93.8666	90.7142	83.1144	87.9731	85.2064	88.7881	83.4777	81.2689	84.6689	75.7364	67.7509
	9.07	106.177	93.8629	90.7031	83.1103	87.9653	85.1975	88.7963	83.4624	81.2662	84.6587	75.7175	67.7394
	9.08	106.157	93.8535	90.695	83.1045	87.9539	85.18	88.7868	83.4562	81.257	84.6425	75.7081	67.7248
	9.09	106.154	93.8444	90.6894	83.0949	87.9353	85.1752	88.7726	83.4476	81.2516	84.6271	75.6984	67.718
	9.1	106.152	93.8424	90.6806	83.0818	87.9341	85.1581	88.7569	83.4411	81.2337	84.601	75.6842	67.7067
	9.11	106.139	93.8331	90.6753	83.0781	87.9276	85.1469	88.7487	83.4263	81.2303	84.5943	75.6688	67.6895
	9.12	106.137	93.8312	90.6736	83.0649	87.9208	85.1356	88.7383	83.4199	81.2169	84.5728	75.656	67.6823
	9.13	106.124	93.8272	90.659	83.06	87.9001	85.1212	88.7318	83.4236	81.2049	84.5519	75.6541	67.6621
	9.14	106.118	93.8185	90.6549	83.0442	87.8921	85.105	88.7253	83.4095	81.1954	84.5375	75.6369	67.645
	9.15	106.113	93.8076	90.6467	83.0365	87.8864	85.0948	88.7202	83.4055	81.1939	84.5217	75.626	67.6305
	9.16	106.105	93.81	90.6381	83.03	87.876	85.0836	88.7098	83.3999	81.1781	84.5104	75.6119	67.6248
	9.17	106.091	93.7914	90.6282	83.0187	87.8619	85.0685	88.7042	83.3933	81.1761	84.4987	75.5915	67.6142
	9.18	106.088	93.7847	90.6267	83.0146	87.8497	85.0472	88.6921	83.3802	81.1591	84.4781	75.5788	67.5971
	9.19	106.086	93.784	90.6233	83.0041	87.8557	85.0406	88.682	83.3746	81.149	84.4554	75.5721	67.5851
	9.2	106.08	93.7741	90.6137	82.9936	87.8394	85.0259	88.6693	83.3678	81.1436	84.449	75.557	67.569
	9.21	106.067	93.7834	90.6096	82.9899	87.831	85.0197	88.6488	83.354	81.1275	84.4351	75.5409	67.5723
	9.22	106.054	93.774	90.5986	82.9815	87.8149	85.0007	88.6512	83.354	81.1349	84.426	75.5337	67.5453
	9.23	106.046	93.7661	90.5971	82.9717	87.8117	84.997	88.6379	83.3454	81.1093	84.4099	75.5214	67.533
	9.24	106.055	93.7579	90.591	82.9519	87.7993	84.9882	88.6296	83.3379	81.095	84.3881	75.5042	67.5195
	9.25	106.035	93.7531	90.582	82.9591	87.7891	84.9739	88.6207	83.3216	81.0908	84.3701	75.493	67.5121
	9.26	106.034	93.7407	90.5703	82.9346	87.7872	84.9604	88.6217	83.3224	81.086	84.3586	75.4877	67.4994
	9.27	106.029	93.7412	90.5659	82.9314	87.7807	84.9489	88.6064	83.317	81.0833	84.3474	75.4683	67.4925
	9.28	106.016	93.7332	90.5607	82.9226	87.7679	84.9391	88.6033	83.3047	81.0686	84.3244	75.4554	67.4729
	9.29	106.004	93.7288	90.5488	82.9149	87.7507	84.9225	88.5913	83.3004	81.0515	84.3161	75.4521	67.4527
	9.3	105.995	93.7236	90.5511	82.9065	87.7395	84.9066	88.5849	83.3024	81.0442	84.2924	75.4365	67.4456
	9.31	105.985	93.7203	90.5388	82.898	87.7314	84.8956	88.5718	83.2811	81.0381	84.2822	75.4135	67.4262
	9.32	105.976	93.7104	90.5293	82.8838	87.7319	84.8796	88.5613	83.2761	81.0265	84.2612	75.4071	67.4171
	9.33	105.974	93.6948	90.5234	82.8753	87.7273	84.8666	88.5526	83.2679	81.0157	84.2476	75.3815	67.4008
	9.34	105.968	93.7052	90.5116	82.8702	87.7137	84.8481	88.54	83.272	81.0114	84.2318	75.3742	67.3781
	9.35	105.963	93.6922	90.5164	82.8593	87.6958	84.8464	88.5379	83.2508	81.008	84.2121	75.3646	67.3796
	9.36	105.946	93.6877	90.5046	82.854	87.6855	84.8346	88.5273	83.2432	80.9922	84.2015	75.3551	67.3766
	9.37	105.938	93.6837	90.4946	82.8448	87.6775	84.8272	88.5182	83.2434	80.9838	84.1856	75.3454	67.358
	9.38	105.932	93.6743	90.4926	82.8386	87.6661	84.8208	88.5119	83.248	80.9716	84.1681	75.3324	67.3381
	9.39	105.927	93.6747	90.4895	82.828	87.6573	84.8079	88.5062	83.2366	80.9557	84.1519	75.3219	67.3296
	9.4	105.91	93.6798	90.4917	82.8232	87.6457	84.8012	88.5004	83.2341	80.9604	84.1381	75.3037	67.3169
	9.41	105.894	93.6679	90.4796	82.8102	87.6338	84.8007	88.4804	83.2232	80.9429	84.1257	75.2921	67.2964
	9.42	105.894	93.6699	90.469	82.7934	87.6222	84.7788	88.4756	83.2111	80.9302	84.1061	75.275	67.2941
	9.43	105.888	93.6641	90.4581	82.7913	87.6127	84.7627	88.4764	83.1955	80.9267	84.0966	75.2602	67.2766
	9.44	105.883	93.6598	90.4416	82.78	87.6117	84.761	88.4647	83.2049	80.919	84.0821	75.254	67.2674
	9.45	105.876	93.6507	90.4432	82.7699	87.5929	84.7472	88.4582	83.1911	80.9062	84.0649	75.2298	67.2527
	9.46	105.86	93.6402	90.4463	82.7594	87.5846	84.732	88.4483	83.1823	80.9018	84.0487	75.2216	67.2391
	9.47	105.858	93.6345	90.4341	82.755	87.5729	84.7125	88.4413	83.1703	80.8856	84.0349	75.2049	67.2234
	9.48	105.842	93.6289	90.4289	82.7462	87.5564	84.7094	88.4352	83.1777	80.8798	84.0234	75.2039	67.2218
	9.49	105.846	93.6289	90.4258	82.7439	87.5549	84.6932	88.4272	83.1696	80.8733	84.0098	75.1812	67.2052
	9.5	105.836	93.6176	90.4252	82.7213	87.5385	84.6846	88.4188	83.1531	80.8631	83.9888	75.1688	67.1775
	9.51	105.82	93.6147	90.4122	82.7084	87.5227	84.662	88.3941	83.1489	80.8559	83.9708	75.1609	67.1783
	9.52	105.817	93.6082	90.4108	82.7068	87.5108	84.6476	88.3905	83.1404	80.8458	83.9592	75.1471	67.1782
	9.53	105.809	93.5952	90.3987	82.7022	87.5107	84.6454	88.3958	83.1389	80.844	83.9484	75.1322	67.1505
	9.54	105.802	93.595	90.401	82.6798	87.4968	84.6318	88.3865	83.1312	80.826	83.9305	75.1117	67.1298
	9.55	105.793	93.5897	90.3872	82.6767	87.4817	84.6215	88.3725	83.1305	80.8111	83.9166	75.1104	67.1259
	9.56	105.781	93.5889	90.3756	82.6721	87.4637	84.609	88.3578	83.1173	80.8083	83.8921	75.0885	67.1201
	9.57	105.766	93.5725	90.3715	82.6649	87.4464	84.5837	88.3507	83.1048	80.7887	83.8871	75.0766	67.1025
	9.58	105.762	93.5704	90.3728	82.6518	87.4364	84.5721	88.3445	83.102	80.7837	83.8637	75.0632	67.093
	9.59	105.76	93.5668	90.3657	82.6329	87.4289	84.5632	88.3394	83.1007	80.7848	83.8495	75.0505	67.0825
	9.6	105.75	93.5667	90.3515	82.624	87.4134	84.5443	88.3287	83.0886	80.774	83.8333	75.0343	67.0731
	9.61	105.745	93.5589	90.3576	82.6125	87.4071	84.5337	88.3261	83.0837	80.7665	83.8162	75.0219	67.0635
	9.62	105.728	93.5448	90.347	82.6106	87.3914	84.5177	88.3138	83.0758	80.758	83.803	75.002	67.0469
	9.63	105.723	93.5387	90.3411	82.5981	87.3731	84.5088	88.303	83.0644	80.7498	83.7966	74.9944	67.0301
	9.64	105.721	93.5354	90.3423	82.5931	87.3509	84.4948	88.2939	83.0635	80.7338	83.7929	74.9815	67.0264
	9.65	105.712	93.5327	90.3338	82.5865	87.351	84.4825	88.2854	83.0614	80.7207	83.7763	74.9642	67.0033
	9.66	105.707	93.5253	90.3226	82.5794	87.3398	84.4707	88.2817	83.0541	80.7209	83.7579	74.9594	66.989
	9.67	105.695	93.5181	90.3173	82.5784	87.3171	84.4552	88.2697	83.0444	80.7186	83.749	74.9364	66.9937
	9.68	105.689	93.5107	90.3117	82.5553	87.318	84.4448	88.2635	83.0405	80.6959	83.7228	74.9361	66.9691
	9.69	105.681	93.5126	90.3025	82.5523	87.2965	84.4346	88.2539	83.0262	80.6828	83.7156	74.9269	66.9545
	9.7	105.665	93.5096	90.3011	82.5436	87.279	84.4172	88.2465	83.0281	80.6839	83.7003	74.9222	66.9484
	9.71	105.665	93.4932	90.3037	82.5433	87.2763	84.3941	88.2396	83.0151	80.6822	83.683	74.9035	66.9387
	9.72	105.649	93.4861	90.2944	82.5202	87.2652	84.3877	88.2247	83.011	80.6708	83.6611	74.894	66.9197
	9.73	105.636	93.4733	90.2964	82.5089	87.2464	84.3802	88.2126	83.0038	80.6587	83.6542	74.8864	66.911
	9.74	105.644	93.4852	90.2874	82.5041	87.235	84.3548	88.2035	82.9967	80.6562	83.6373	74.8791	66.9109
	9.75	105.638	93.4686	90.2752	82.4984	87.2155	84.3379	88.2038	82.9906	80.6415	83.6267	74.8743	66.8835
	9.76	105.623	93.4676	90.2719	82.4905	87.206	84.3316	88.1976	82.99	80.6302	83.6161	74.859	66.8677
	9.77	105.606	93.4549	90.2719	82.4869	87.1928	84.3201	88.1858	82.986	80.6173	83.5937	74.8452	66.8646
	9.78	105.602	93.4467	90.2572	82.4618	87.1729	84.3059	88.1872	82.9618	80.6041	83.5843	74.8244	66.8452
	9.79	105.596	93.4445	90.2543	82.4595	87.162	84.2942	88.166	82.9601	80.5971	83.5746	74.8086	66.8353
	9.8	105.592	93.4359	90.2548	82.4569	87.1529	84.279	88.1586	82.9528	80.5931	83.5576	74.7948	66.8195
	9.81	105.595	93.4326	90.2452	82.4345	87.1395	84.2649	88.1516	82.9506	80.5806	83.5507	74.7786	66.8101
	9.82	105.578	93.4232	90.2475	82.4384	87.1248	84.246	88.1391	82.9322	80.5741	83.5313	74.7671	66.7998
	9.83	105.575	93.4148	90.2343	82.4365	87.1152	84.2347	88.1329	82.9237	80.5532	83.519	74.7559	66.7879
	9.84	105.568	93.4116	90.2322	82.4166	87.1035	84.2147	88.1306	82.9237	80.5541	83.5158	74.7399	66.7866
	9.85	105.562	93.4034	90.2176	82.4094	87.083	84.1985	88.1217	82.9126	80.542	83.495	74.7238	66.7501
	9.86	105.546	93.3966	90.2199	82.4063	87.0772	84.1966	88.116	82.9105	80.5365	83.4899	74.7149	66.7506
	9.87	105.546	93.3853	90.2158	82.3888	87.0638	84.1759	88.0934	82.9054	80.5257	83.4706	74.7055	66.7395
	9.88	105.541	93.3813	90.2097	82.3807	87.0424	84.1618	88.0886	82.9005	80.5144	83.4449	74.6797	66.7312
	9.89	105.515	93.3776	90.2094	82.3755	87.034	84.1528	88.0809	82.891	80.5019	83.4321	74.6705	66.7213
	9.9	105.515	93.3707	90.2032	82.3578	87.0242	84.1403	88.0677	82.8783	80.4973	83.4262	74.6583	66.7002
	9.91	105.51	93.3697	90.1947	82.3508	87.0007	84.1244	88.0639	82.8769	80.4965	83.4099	74.6426	66.6772
	9.92	105.502	93.3563	90.1838	82.3441	86.986	84.1079	88.0528	82.8781	80.4885	83.3982	74.6221	66.6652
	9.93	105.5	93.3478	90.1842	82.3341	86.9766	84.0966	88.0359	82.8691	80.4701	83.3869	74.6089	66.6587
	9.94	105.493	93.341	90.1833	82.3344	86.9703	84.0731	88.031	82.8687	80.4643	83.3773	74.5981	66.6494
	9.95	105.487	93.3295	90.1718	82.3229	86.9637	84.0544	88.0218	82.8536	80.4502	83.3593	74.5877	66.6366
	9.96	105.47	93.3269	90.1692	82.3103	86.945	84.0538	88.0151	82.847	80.439	83.3419	74.5693	66.6242
	9.97	105.467	93.3219	90.1648	82.3031	86.9293	84.0352	88.0057	82.8383	80.4312	83.3354	74.547	66.6007
	9.98	105.463	93.322	90.161	82.2959	86.9208	84.0281	87.9982	82.8327	80.4103	83.3244	74.537	66.593
	9.99	105.447	93.3112	90.1418	82.2899	86.9107	84.0146	87.986	82.8299	80.4098	83.3098	74.5327	66.5788
	10	105.446	93.3054	90.1549	82.2821	86.8957	83.9984	87.9735	82.8187	80.4077	83.2959	74.5145	66.5704
	10.01	105.44	93.3009	90.1351	82.275	86.878	83.9844	87.9685	82.8133	80.3955	83.2771	74.4938	66.5688
	10.02	105.436	93.2899	90.1317	82.2625	86.8664	83.9725	87.9563	82.8061	80.389	83.2722	74.4899	66.55
	10.03	105.426	93.2855	90.1243	82.2492	86.8525	83.9627	87.9484	82.8	80.3722	83.2546	74.4676	66.5331
	10.04	105.407	93.2775	90.126	82.2404	86.8445	83.9407	87.9305	82.7934	80.3684	83.244	74.4547	66.5294
	10.05	105.409	93.2664	90.1162	82.2413	86.8311	83.9326	87.9292	82.7938	80.367	83.2368	74.4457	66.5178
	10.06	105.395	93.2549	90.1093	82.228	86.8164	83.9159	87.921	82.7885	80.3519	83.2258	74.4224	66.5033
	10.07	105.399	93.2593	90.1045	82.2237	86.8153	83.9046	87.9012	82.7809	80.3401	83.2057	74.4069	66.5017
	10.08	105.391	93.2513	90.1029	82.2084	86.8048	83.8975	87.9002	82.7701	80.3369	83.1945	74.3912	66.4833
	10.09	105.385	93.2459	90.0917	82.2065	86.7883	83.8853	87.8936	82.7663	80.3307	83.1843	74.3797	66.4611
	10.1	105.371	93.2365	90.0907	82.1893	86.7699	83.8659	87.8834	82.7599	80.318	83.1769	74.3671	66.4535
	10.11	105.362	93.2289	90.0792	82.1898	86.7657	83.8511	87.8773	82.7514	80.311	83.1478	74.3542	66.4359
	10.12	105.35	93.2285	90.0761	82.1714	86.7537	83.847	87.8599	82.7379	80.3064	83.142	74.3406	66.431
	10.13	105.348	93.2181	90.0637	82.1658	86.7519	83.8248	87.8614	82.7326	80.2942	83.1318	74.3264	66.419
	10.14	105.34	93.2114	90.0675	82.1632	86.7316	83.8115	87.8499	82.7275	80.2849	83.1231	74.312	66.3935
	10.15	105.338	93.2108	90.0612	82.1601	86.7153	83.8022	87.8365	82.7229	80.2746	83.1072	74.295	66.3863
	10.16	105.336	93.2018	90.0576	82.1415	86.7095	83.7957	87.8265	82.7153	80.2646	83.0931	74.2809	66.381
	10.17	105.326	93.1987	90.0549	82.1349	86.6953	83.7793	87.8195	82.7161	80.2583	83.0768	74.2722	66.3646
	10.18	105.303	93.1879	90.048	82.125	86.6845	83.7771	87.8094	82.7043	80.2507	83.0581	74.2596	66.3468
	10.19	105.297	93.1892	90.0401	82.1102	86.6814	83.7531	87.7996	82.7001	80.2544	83.0557	74.2451	66.3367
	10.2	105.289	93.1815	90.0337	82.0988	86.671	83.7432	87.7916	82.6915	80.2428	83.042	74.2283	66.3209
	10.21	105.288	93.1603	90.0296	82.0894	86.6539	83.7365	87.7907	82.6866	80.2307	83.0268	74.2217	66.3107
	10.22	105.281	93.1557	90.0193	82.0954	86.6421	83.7236	87.7758	82.6734	80.2187	83.0123	74.202	66.2892
	10.23	105.278	93.1487	90.0102	82.0818	86.6271	83.7123	87.7648	82.6693	80.2101	82.9944	74.194	66.2837
	10.24	105.264	93.147	89.9994	82.0681	86.6266	83.6975	87.7505	82.6616	80.1973	82.9839	74.1815	66.2738
	10.25	105.255	93.1406	89.9985	82.064	86.6147	83.6682	87.741	82.6443	80.1826	82.9734	74.162	66.2628
	10.26	105.251	93.1318	89.9984	82.0434	86.604	83.6685	87.7315	82.6459	80.1828	82.9569	74.1532	66.2519
	10.27	105.239	93.1324	89.9911	82.0511	86.5954	83.6619	87.7334	82.6415	80.1795	82.9469	74.1422	66.2285
	10.28	105.238	93.1244	89.9871	82.0425	86.5849	83.646	87.7168	82.6318	80.1622	82.9314	74.1171	66.2286
	10.29	105.232	93.1173	89.9817	82.0295	86.5677	83.6332	87.7176	82.6287	80.1512	82.9233	74.1111	66.2155
	10.3	105.223	93.1138	89.9763	82.0215	86.5573	83.6231	87.6933	82.6129	80.1529	82.9096	74.1049	66.1976
	10.31	105.208	93.1136	89.9645	82.0142	86.5427	83.6042	87.6834	82.608	80.1425	82.9022	74.092	66.1842
	10.32	105.199	93.1103	89.9622	81.9964	86.5241	83.5995	87.6767	82.5967	80.1407	82.8916	74.0696	66.1742
	10.33	105.196	93.0936	89.9596	81.993	86.5067	83.5847	87.672	82.6025	80.1256	82.8733	74.0581	66.1553
	10.34	105.182	93.0905	89.9542	81.9934	86.5108	83.5714	87.657	82.6001	80.123	82.8658	74.048	66.151
	10.35	105.172	93.0768	89.9564	81.9711	86.498	83.5587	87.6493	82.5874	80.1189	82.8496	74.0331	66.1471
	10.36	105.173	93.0714	89.9459	81.9621	86.4893	83.5515	87.6408	82.5701	80.0997	82.8293	74.0112	66.1323
	10.37	105.165	93.0733	89.9353	81.9606	86.4744	83.5398	87.6357	82.5779	80.0947	82.814	73.9962	66.1124
	10.38	105.146	93.0708	89.9358	81.9581	86.4661	83.5182	87.6295	82.5619	80.0837	82.8075	73.987	66.1087
	10.39	105.139	93.0646	89.9226	81.9445	86.4517	83.5093	87.6151	82.556	80.0787	82.797	73.9762	66.0936
	10.4	105.138	93.0579	89.9238	81.9335	86.4441	83.4973	87.6114	82.5487	80.0702	82.7767	73.9674	66.0742
	10.41	105.126	93.0545	89.9134	81.9349	86.4343	83.4929	87.5975	82.5478	80.0603	82.7679	73.9515	66.063
	10.42	105.121	93.0549	89.9045	81.9164	86.4248	83.4796	87.5846	82.5383	80.0466	82.7554	73.9325	66.0531
	10.43	105.117	93.0382	89.8983	81.9116	86.4069	83.4697	87.5725	82.5364	80.039	82.7439	73.9161	66.0433
	10.44	105.107	93.0359	89.8934	81.902	86.4015	83.4571	87.5697	82.5193	80.0339	82.7323	73.9123	66.0249
	10.45	105.1	93.0319	89.8909	81.8903	86.398	83.4414	87.5676	82.5078	80.0294	82.7102	73.8983	66.0121
	10.46	105.083	93.0167	89.8875	81.8935	86.3852	83.426	87.5615	82.5103	80.0169	82.7035	73.8881	66.0004
	10.47	105.088	93.0173	89.8743	81.8856	86.3667	83.4263	87.5385	82.4979	80.0121	82.6919	73.8843	65.9874
	10.48	105.075	92.9968	89.8752	81.8697	86.3554	83.4042	87.533	82.488	80.0014	82.6741	73.8666	65.9683
	10.49	105.064	92.9946	89.8648	81.8633	86.349	83.3931	87.5282	82.4866	79.9878	82.6593	73.8603	65.9518
	10.5	105.05	92.9894	89.8613	81.8511	86.3275	83.3751	87.5296	82.4818	79.9863	82.6407	73.8483	65.9351
	10.51	105.043	92.9896	89.8539	81.8459	86.317	83.3718	87.5128	82.4751	79.9799	82.6359	73.8389	65.9278
	10.52	105.044	92.9839	89.8397	81.8375	86.3046	83.3631	87.503	82.4648	79.9691	82.624	73.81	65.9095
	10.53	105.034	92.9788	89.8455	81.8197	86.2896	83.3477	87.4989	82.4578	79.96	82.614	73.8049	65.8976
	10.54	105.019	92.9718	89.8361	81.8242	86.2914	83.3416	87.497	82.4519	79.9507	82.6033	73.7889	65.8905
	10.55	105.017	92.9604	89.8252	81.8108	86.272	83.3304	87.4841	82.4491	79.9384	82.5784	73.7711	65.8764
	10.56	105.009	92.9632	89.8274	81.7997	86.2717	83.3108	87.4742	82.4453	79.9322	82.5663	73.7752	65.8629
	10.57	105.011	92.9647	89.8283	81.7958	86.255	83.3129	87.4564	82.4311	79.9287	82.5608	73.7526	65.8525
	10.58	104.994	92.9569	89.8174	81.7896	86.2475	83.2996	87.4446	82.4305	79.907	82.5429	73.7406	65.8311
	10.59	104.99	92.9581	89.8103	81.7804	86.2309	83.2863	87.4533	82.4253	79.9048	82.5334	73.7297	65.8171
	10.6	104.986	92.9552	89.807	81.7694	86.2243	83.2745	87.4415	82.4176	79.9027	82.52	73.7212	65.8236
	10.61	104.971	92.9482	89.8055	81.7643	86.2133	83.254	87.4281	82.4111	79.8886	82.4962	73.7031	65.8081
	10.62	104.966	92.939	89.7847	81.756	86.2054	83.2435	87.4233	82.3982	79.8718	82.4834	73.6947	65.7936
	10.63	104.956	92.9288	89.7862	81.7487	86.1904	83.2365	87.4252	82.4039	79.8685	82.4729	73.6859	65.783
	10.64	104.948	92.9181	89.7737	81.7453	86.18	83.2207	87.4074	82.3944	79.8571	82.461	73.6719	65.7626
	10.65	104.946	92.9199	89.7798	81.7295	86.1752	83.2086	87.3989	82.3896	79.853	82.4438	73.6652	65.7496
	10.66	104.936	92.9199	89.754	81.7193	86.1593	83.1946	87.398	82.3819	79.8411	82.4261	73.6507	65.7399
	10.67	104.919	92.9123	89.7638	81.7138	86.146	83.1883	87.3843	82.3858	79.8392	82.4142	73.6334	65.726
	10.68	104.913	92.9008	89.7592	81.7096	86.1346	83.1777	87.3732	82.3675	79.8282	82.406	73.6284	65.7144
	10.69	104.908	92.8891	89.7537	81.6998	86.132	83.1716	87.3698	82.3555	79.8188	82.3871	73.6099	65.7074
	10.7	104.908	92.8919	89.745	81.6794	86.1209	83.1649	87.362	82.3594	79.8143	82.3825	73.6042	65.6916
	10.71	104.899	92.8941	89.7405	81.6798	86.1087	83.1564	87.3571	82.3486	79.7981	82.3564	73.5883	65.682
	10.72	104.889	92.8834	89.7339	81.6705	86.0998	83.1366	87.3418	82.3472	79.7865	82.3398	73.5697	65.6631
	10.73	104.884	92.8751	89.7335	81.6548	86.0924	83.1226	87.3322	82.3358	79.7774	82.3364	73.5589	65.6389
	10.74	104.886	92.8675	89.7274	81.6568	86.0785	83.1042	87.3242	82.3408	79.7661	82.3281	73.5493	65.6281
	10.75	104.875	92.8566	89.7261	81.6487	86.0801	83.1097	87.3233	82.3359	79.7673	82.3072	73.5373	65.6257
	10.76	104.863	92.8598	89.7184	81.6355	86.0635	83.0966	87.3093	82.3209	79.7553	82.3	73.5263	65.6109
	10.77	104.854	92.8541	89.7126	81.6231	86.0562	83.0933	87.3086	82.3257	79.7404	82.2849	73.5173	65.597
	10.78	104.848	92.8381	89.716	81.6271	86.0507	83.0837	87.3027	82.3253	79.7389	82.2625	73.5003	65.5828
	10.79	104.835	92.83	89.7045	81.6226	86.0425	83.0655	87.2922	82.3185	79.7322	82.2447	73.4977	65.5741
	10.8	104.831	92.8391	89.6916	81.6128	86.0262	83.0574	87.2782	82.3106	79.7221	82.2359	73.4833	65.5667
	10.81	104.82	92.8302	89.6909	81.6007	86.0212	83.0452	87.2716	82.3031	79.7052	82.2275	73.4674	65.5522
	10.82	104.807	92.8165	89.6875	81.5921	86.0112	83.0395	87.2646	82.2985	79.6959	82.2171	73.4586	65.5336
	10.83	104.817	92.8104	89.6737	81.5882	86.0061	83.0372	87.2564	82.3044	79.6864	82.1941	73.443	65.5239
	10.84	104.809	92.8106	89.6701	81.5827	85.9975	83.0234	87.2506	82.2863	79.6837	82.1876	73.4338	65.5184
	10.85	104.805	92.8071	89.6648	81.5694	85.9828	83.0129	87.2434	82.2837	79.6672	82.1768	73.4133	65.5015
	10.86	104.796	92.8047	89.6683	81.572	85.9734	83.007	87.2369	82.2824	79.6666	82.1552	73.4051	65.4854
	10.87	104.791	92.7883	89.6593	81.5609	85.9639	83.0042	87.2198	82.2715	79.6523	82.1517	73.3946	65.4775
	10.88	104.776	92.791	89.6497	81.5484	85.9558	82.9889	87.2277	82.2756	79.6538	82.131	73.3844	65.4717
	10.89	104.767	92.7784	89.6439	81.5441	85.9525	82.9767	87.2163	82.2592	79.6418	82.111	73.3598	65.4507
	10.9	104.759	92.7742	89.6472	81.5332	85.9315	82.9626	87.206	82.2606	79.6319	82.1003	73.3473	65.4378
	10.91	104.748	92.772	89.6437	81.5306	85.9206	82.9554	87.1944	82.2525	79.6183	82.0842	73.3384	65.4221
	10.92	104.752	92.7623	89.6307	81.5174	85.9131	82.9468	87.1908	82.2474	79.6094	82.0674	73.3422	65.4117
	10.93	104.742	92.7529	89.6187	81.5014	85.9109	82.9427	87.1786	82.2459	79.6064	82.0627	73.3247	65.4086
	10.94	104.729	92.7481	89.6174	81.4936	85.8919	82.9292	87.1712	82.2451	79.5966	82.0395	73.3108	65.3873
	10.95	104.726	92.7509	89.6188	81.5012	85.8821	82.9159	87.1628	82.2375	79.5878	82.0337	73.2981	65.3739
	10.96	104.72	92.7457	89.6126	81.4836	85.8838	82.9088	87.1661	82.2311	79.5875	82.0233	73.2945	65.3631
	10.97	104.716	92.7335	89.6008	81.4713	85.8759	82.9003	87.1505	82.2151	79.5781	82.012	73.2813	65.3548
	10.98	104.707	92.7265	89.5947	81.4631	85.8654	82.8918	87.1365	82.2177	79.5616	82.0072	73.2683	65.3342
	10.99	104.704	92.7268	89.5829	81.4659	85.8626	82.8806	87.1342	82.2075	79.5575	81.9965	73.2562	65.3322
	11	104.689	92.7134	89.5699	81.4607	85.8424	82.868	87.1242	82.1985	79.56	81.9773	73.245	65.3137
	11.01	104.69	92.7026	89.5826	81.4466	85.8305	82.8617	87.1137	82.1879	79.5426	81.9582	73.2334	65.3022
	11.02	104.677	92.7061	89.579	81.4342	85.8191	82.8566	87.1099	82.1893	79.5423	81.9397	73.2146	65.2942
	11.03	104.669	92.7003	89.5689	81.4278	85.8162	82.8529	87.0935	82.1859	79.5352	81.9386	73.212	65.2777
	11.04	104.656	92.6906	89.5586	81.4206	85.8037	82.8415	87.0774	82.1804	79.5293	81.9292	73.1969	65.2694
	11.05	104.655	92.6776	89.558	81.421	85.7966	82.8372	87.082	82.1644	79.5036	81.9092	73.1882	65.257
	11.06	104.657	92.6757	89.5537	81.4032	85.7894	82.8206	87.0779	82.1634	79.5083	81.8975	73.1831	65.2439
	11.07	104.648	92.6765	89.5481	81.3942	85.7879	82.8244	87.0561	82.171	79.4971	81.8866	73.1672	65.2401
	11.08	104.644	92.6678	89.5415	81.387	85.762	82.8088	87.053	82.164	79.4877	81.8672	73.1576	65.2238
	11.09	104.632	92.66	89.5334	81.381	85.7555	82.8046	87.0465	82.1576	79.4873	81.8543	73.1392	65.2015
	11.1	104.627	92.6578	89.5291	81.3631	85.7482	82.7999	87.0373	82.147	79.4755	81.84	73.1283	65.2002
	11.11	104.616	92.6526	89.5221	81.358	85.7411	82.7863	87.0296	82.1492	79.4625	81.8323	73.1204	65.1889
	11.12	104.613	92.6394	89.5211	81.3571	85.7294	82.7752	87.0293	82.1313	79.4619	81.8173	73.1023	65.18
	11.13	104.61	92.647	89.5139	81.3403	85.7098	82.7703	87.0072	82.1327	79.4541	81.8015	73.0812	65.1657
	11.14	104.594	92.6277	89.5029	81.3319	85.6964	82.7648	87.0043	82.1269	79.4515	81.7862	73.0822	65.1511
	11.15	104.592	92.6224	89.4971	81.3286	85.7048	82.7583	86.9953	82.1226	79.4439	81.7715	73.0656	65.1425
	11.16	104.597	92.6203	89.4876	81.3189	85.7016	82.7475	86.9816	82.1161	79.4364	81.768	73.0665	65.1198
	11.17	104.588	92.6222	89.486	81.3102	85.6819	82.7356	86.9792	82.1051	79.4377	81.7452	73.0528	65.1228
	11.18	104.582	92.6145	89.4825	81.2917	85.6813	82.7275	86.9699	82.1035	79.4259	81.7405	73.0427	65.1093
	11.19	104.585	92.6002	89.4681	81.2873	85.6658	82.716	86.9643	82.0902	79.4125	81.726	73.0356	65.0967
	11.2	104.58	92.6021	89.4631	81.2894	85.6556	82.7091	86.9562	82.0902	79.4073	81.712	73.0154	65.074
	11.21	104.57	92.5911	89.4596	81.2831	85.6416	82.6996	86.9522	82.0773	79.3912	81.7018	72.9946	65.0701
	11.22	104.567	92.5912	89.4584	81.2666	85.6437	82.6894	86.9358	82.08	79.3921	81.6895	72.988	65.0635
	11.23	104.559	92.5853	89.4476	81.2559	85.6357	82.6854	86.9381	82.0716	79.3843	81.6783	72.9817	65.0584
	11.24	104.555	92.5829	89.4383	81.2506	85.6178	82.6657	86.9277	82.0684	79.3914	81.6571	72.9708	65.045
	11.25	104.554	92.5659	89.4312	81.2485	85.6077	82.663	86.9287	82.0549	79.3854	81.65	72.9643	65.0382
	11.26	104.549	92.573	89.4197	81.2391	85.6031	82.6545	86.9151	82.0504	79.3713	81.6374	72.9531	65.0291
	11.27	104.542	92.5624	89.4156	81.2359	85.5937	82.6374	86.9092	82.056	79.3566	81.6207	72.9427	65.028
	11.28	104.538	92.5605	89.4163	81.2107	85.5832	82.6334	86.9034	82.0404	79.36	81.6146	72.9164	65.0183
	11.29	104.518	92.5524	89.4131	81.2086	85.5767	82.628	86.9015	82.0358	79.3454	81.5881	72.9171	65.0071
	11.3	104.518	92.5431	89.4041	81.1989	85.5742	82.6221	86.8863	82.0187	79.3493	81.5768	72.9006	65.001
	11.31	104.523	92.5457	89.4034	81.1895	85.5736	82.6063	86.8775	82.0164	79.3437	81.5752	72.8988	64.9819
	11.32	104.515	92.5311	89.384	81.1798	85.5631	82.6052	86.856	82.0192	79.334	81.5598	72.8774	64.9724
	11.33	104.493	92.5261	89.3824	81.1788	85.5511	82.5918	86.8661	82.0066	79.3151	81.5458	72.873	64.9558
	11.34	104.488	92.5305	89.384	81.1656	85.5353	82.5831	86.8558	82.0018	79.3157	81.534	72.8589	64.9456
	11.35	104.483	92.5188	89.371	81.1598	85.5362	82.5683	86.8461	81.9911	79.3122	81.5226	72.8397	64.9444
	11.36	104.481	92.5104	89.3686	81.1499	85.5236	82.5666	86.8526	81.9852	79.3046	81.5113	72.84	64.9276
	11.37	104.472	92.5009	89.3613	81.1457	85.5153	82.5499	86.8436	81.9866	79.2977	81.499	72.8232	64.9108
	11.38	104.462	92.4958	89.3456	81.1393	85.5084	82.5472	86.8332	81.9828	79.2952	81.4776	72.8128	64.8972
	11.39	104.453	92.4921	89.3394	81.1225	85.501	82.5358	86.8238	81.9769	79.2881	81.4699	72.8054	64.8919
	11.4	104.449	92.4914	89.3304	81.1128	85.4988	82.5275	86.8146	81.9634	79.2874	81.4535	72.8052	64.8769
	11.41	104.457	92.4845	89.3206	81.1132	85.4847	82.5245	86.8091	81.9583	79.2694	81.4458	72.7885	64.8644
	11.42	104.444	92.4763	89.3143	81.1068	85.4815	82.5049	86.8101	81.9492	79.2706	81.4359	72.7709	64.8544
	11.43	104.429	92.4701	89.3071	81.0923	85.4643	82.487	86.7937	81.9409	79.269	81.4285	72.7638	64.8554
	11.44	104.426	92.463	89.3025	81.0785	85.4493	82.4799	86.7814	81.9398	79.2554	81.4109	72.7445	64.8367
	11.45	104.418	92.4632	89.2935	81.0773	85.4428	82.4839	86.7865	81.932	79.2446	81.4037	72.7348	64.825
	11.46	104.415	92.4614	89.2959	81.0606	85.4325	82.4732	86.7816	81.9293	79.2442	81.3904	72.7188	64.807
	11.47	104.403	92.4429	89.2838	81.0585	85.4338	82.4584	86.7687	81.9263	79.2339	81.3827	72.7032	64.8015
	11.48	104.403	92.4427	89.2791	81.0477	85.4182	82.4473	86.7497	81.918	79.228	81.3669	72.6945	64.777
	11.49	104.399	92.4343	89.2665	81.0427	85.4151	82.4259	86.7532	81.9166	79.2281	81.346	72.688	64.7686
	11.5	104.388	92.4343	89.2586	81.0414	85.4068	82.4257	86.7477	81.9013	79.2277	81.3431	72.6734	64.765
	11.51	104.388	92.4321	89.2524	81.0242	85.3933	82.4226	86.7322	81.8977	79.2137	81.3307	72.6763	64.7595
	11.52	104.382	92.4209	89.2517	81.0131	85.3855	82.4049	86.7302	81.8947	79.2081	81.3073	72.6599	64.7419
	11.53	104.362	92.4207	89.2399	81.0042	85.3775	82.4003	86.7343	81.8726	79.2	81.305	72.6376	64.7261
	11.54	104.365	92.4066	89.233	80.9993	85.3776	82.3913	86.7136	81.8606	79.1977	81.291	72.6418	64.7159
	11.55	104.369	92.4044	89.2203	80.9874	85.3697	82.3761	86.7122	81.8502	79.188	81.2784	72.6277	64.7154
	11.56	104.35	92.4038	89.2177	80.988	85.3622	82.3685	86.7013	81.8531	79.1855	81.2709	72.6078	64.6995
	11.57	104.346	92.3926	89.2115	80.9772	85.3517	82.356	86.6871	81.852	79.1717	81.2621	72.599	64.6882
	11.58	104.35	92.3799	89.2034	80.9692	85.3432	82.3497	86.6925	81.8413	79.1652	81.2469	72.586	64.6727
	11.59	104.341	92.3735	89.197	80.958	85.3306	82.3376	86.6807	81.8436	79.1596	81.2345	72.5881	64.6709
	11.6	104.329	92.3738	89.1911	80.9508	85.3318	82.3235	86.6713	81.8274	79.1524	81.2274	72.5749	64.6466
	11.61	104.316	92.358	89.1781	80.9437	85.3169	82.3192	86.6669	81.8272	79.1533	81.2119	72.5556	64.635
	11.62	104.316	92.3647	89.1727	80.9293	85.305	82.3036	86.66	81.8175	79.1559	81.1905	72.5463	64.633
	11.63	104.314	92.3561	89.156	80.9257	85.2928	82.2959	86.6506	81.8038	79.1431	81.1864	72.5347	64.6287
	11.64	104.299	92.3504	89.1629	80.9241	85.2824	82.2854	86.6474	81.8021	79.1333	81.1777	72.5283	64.6094
	11.65	104.296	92.3373	89.1552	80.9054	85.2728	82.2678	86.6401	81.7884	79.1353	81.1659	72.5203	64.5991
	11.66	104.281	92.3344	89.1418	80.9005	85.2663	82.2523	86.6335	81.7832	79.1244	81.1475	72.5035	64.5898
	11.67	104.275	92.3297	89.1335	80.8915	85.2564	82.2522	86.6292	81.7792	79.1158	81.1332	72.5024	64.5786
	11.68	104.275	92.3291	89.1335	80.8831	85.2507	82.245	86.6129	81.7662	79.1055	81.1287	72.4744	64.5637
	11.69	104.273	92.3123	89.119	80.8651	85.2463	82.242	86.6094	81.7549	79.1016	81.1149	72.4656	64.5566
	11.7	104.262	92.3107	89.1155	80.8688	85.2297	82.2287	86.6021	81.7529	79.0953	81.1002	72.455	64.5442
	11.71	104.26	92.3031	89.1035	80.8556	85.2189	82.2158	86.5987	81.7252	79.0897	81.0918	72.4501	64.5396
	11.72	104.257	92.2921	89.0997	80.8484	85.2127	82.2036	86.5846	81.7175	79.0899	81.0832	72.4475	64.5297
	11.73	104.252	92.292	89.099	80.8333	85.2024	82.189	86.5767	81.7256	79.074	81.0668	72.432	64.5074
	11.74	104.236	92.2898	89.0849	80.8165	85.2009	82.1837	86.5781	81.722	79.0732	81.0561	72.4111	64.5009
	11.75	104.234	92.2861	89.0759	80.8116	85.1936	82.1643	86.5674	81.7138	79.0629	81.0418	72.4058	64.4812
	11.76	104.225	92.2725	89.0706	80.803	85.1808	82.1556	86.5649	81.6975	79.0568	81.0339	72.4011	64.4745
	11.77	104.223	92.2646	89.0672	80.7973	85.1719	82.1365	86.5386	81.689	79.0521	81.0174	72.3889	64.4725
	11.78	104.216	92.2548	89.0631	80.786	85.1699	82.1422	86.5426	81.6766	79.0452	80.9941	72.3732	64.4675
	11.79	104.209	92.2543	89.0546	80.7751	85.1566	82.1265	86.5412	81.6742	79.0453	80.9974	72.3621	64.4468
	11.8	104.209	92.2465	89.051	80.767	85.1561	82.1225	86.5302	81.6587	79.0247	80.9812	72.3573	64.4319
	11.81	104.205	92.2411	89.044	80.7528	85.1359	82.1121	86.5165	81.6484	79.0223	80.9664	72.3472	64.417
	11.82	104.194	92.2375	89.0377	80.7515	85.1232	82.0997	86.5086	81.6472	79.0187	80.9691	72.3303	64.4116
	11.83	104.189	92.2229	89.0366	80.7422	85.1172	82.0852	86.5013	81.6411	79.0107	80.9405	72.3196	64.4093
	11.84	104.177	92.2294	89.0276	80.729	85.109	82.0668	86.496	81.6316	79.0115	80.9336	72.3082	64.3883
	11.85	104.176	92.2168	89.0216	80.7174	85.0935	82.057	86.4882	81.6232	78.9995	80.9246	72.2968	64.3805
	11.86	104.171	92.2155	89.021	80.7158	85.0924	82.059	86.4855	81.6107	78.9968	80.9206	72.2782	64.3742
	11.87	104.168	92.2093	89.0056	80.7009	85.0774	82.0372	86.4785	81.6066	78.9899	80.9032	72.2728	64.3609
	11.88	104.171	92.2077	89.0006	80.6971	85.0746	82.0243	86.4635	81.5949	78.9938	80.8869	72.2608	64.3428
	11.89	104.166	92.193	88.9994	80.6867	85.0657	82.0144	86.4652	81.5893	78.984	80.8709	72.2669	64.3411
	11.9	104.148	92.1911	88.993	80.6842	85.0543	82.0002	86.4527	81.5777	78.9844	80.8602	72.2579	64.3219
	11.91	104.133	92.1822	88.9828	80.6703	85.0469	81.9988	86.4388	81.5737	78.9571	80.8507	72.2385	64.3046
	11.92	104.136	92.1732	88.9689	80.6714	85.0433	81.982	86.4366	81.5674	78.9604	80.8325	72.2298	64.2947
	11.93	104.144	92.1798	88.9725	80.6562	85.0314	81.982	86.4288	81.5485	78.9523	80.823	72.2212	64.2887
	11.94	104.121	92.1642	88.9704	80.6439	85.0255	81.9711	86.4179	81.5474	78.9383	80.8101	72.2141	64.2644
	11.95	104.118	92.1506	88.9586	80.6408	85.0162	81.9491	86.4141	81.5414	78.9363	80.7908	72.199	64.263
	11.96	104.111	92.1517	88.9526	80.6373	85.0035	81.9385	86.4055	81.5289	78.9266	80.7759	72.1806	64.2516
	11.97	104.108	92.1448	88.9545	80.6179	84.988	81.9247	86.4056	81.5259	78.9251	80.7636	72.1807	64.2477
	11.98	104.1	92.1396	88.9394	80.6141	84.9819	81.9211	86.3973	81.5109	78.9116	80.7578	72.1728	64.2362
	11.99	104.093	92.1295	88.9316	80.6103	84.9779	81.9131	86.396	81.5083	78.9144	80.743	72.1607	64.2254
	12	104.087	92.1295	88.9284	80.6018	84.9672	81.9058	86.3876	81.4955	78.8966	80.7326	72.144	64.2082
	12.01	104.08	92.1188	88.9214	80.5933	84.9668	81.8871	86.3679	81.5018	78.8976	80.7269	72.1329	64.1959
	12.02	104.072	92.1109	88.9306	80.5892	84.944	81.8888	86.3614	81.4822	78.8944	80.7089	72.139	64.1778
	12.03	104.066	92.1099	88.9121	80.576	84.939	81.8724	86.357	81.4667	78.8802	80.6904	72.1235	64.1675
	12.04	104.059	92.0973	88.9029	80.5666	84.9374	81.871	86.3477	81.4642	78.8708	80.6829	72.1133	64.1502
	12.05	104.059	92.0943	88.8989	80.5637	84.9303	81.8534	86.3433	81.4684	78.8745	80.671	72.0953	64.1546
	12.06	104.054	92.0834	88.8939	80.5549	84.9115	81.8455	86.3312	81.4477	78.8594	80.6557	72.0911	64.1367
	12.07	104.041	92.0906	88.8899	80.5472	84.9068	81.8395	86.3234	81.435	78.8461	80.637	72.0866	64.1196
	12.08	104.044	92.0795	88.8793	80.5368	84.8914	81.8234	86.3196	81.4327	78.8433	80.6283	72.0782	64.112
	12.09	104.037	92.0711	88.872	80.5275	84.884	81.816	86.3179	81.4267	78.8512	80.6178	72.0631	64.1051
	12.1	104.028	92.0519	88.8683	80.5178	84.8796	81.7944	86.3054	81.4096	78.8417	80.6081	72.0596	64.0943
	12.11	104.017	92.0559	88.8626	80.5192	84.8769	81.7948	86.3009	81.3974	78.8305	80.5992	72.0446	64.0797
	12.12	104.015	92.0477	88.8581	80.5021	84.8607	81.7811	86.2913	81.3911	78.8245	80.5812	72.0383	64.0715
	12.13	104.008	92.0475	88.8496	80.4967	84.8605	81.7784	86.2882	81.3807	78.8133	80.5618	72.0326	64.0623
	12.14	104.01	92.0435	88.8596	80.4849	84.8502	81.7707	86.2858	81.3818	78.8005	80.5499	72.0108	64.0541
	12.15	103.997	92.0379	88.8416	80.4834	84.8397	81.7606	86.272	81.3742	78.7968	80.5299	71.9976	64.036
	12.16	103.987	92.0286	88.8277	80.4794	84.8385	81.747	86.2645	81.3618	78.7955	80.5191	71.9901	64.025
	12.17	103.994	92.0141	88.8197	80.4686	84.8362	81.735	86.2621	81.3675	78.7821	80.5091	71.9817	64.01
	12.18	103.974	92.02	88.817	80.4585	84.8164	81.7254	86.2568	81.3504	78.7732	80.5042	71.9594	64.0134
	12.19	103.967	92.0104	88.8103	80.4525	84.8176	81.7175	86.2409	81.347	78.7734	80.485	71.9529	63.9979
	12.2	103.963	91.9975	88.8023	80.4547	84.8043	81.7022	86.2487	81.3411	78.7568	80.4645	71.9504	63.9831
	12.21	103.955	91.9893	88.7976	80.4486	84.8165	81.6983	86.2347	81.3325	78.7512	80.4557	71.9406	63.9657
	12.22	103.952	91.9822	88.8062	80.4362	84.8057	81.6873	86.2339	81.3251	78.7409	80.4296	71.9195	63.9546
	12.23	103.939	91.9713	88.781	80.4283	84.7993	81.6739	86.2225	81.3252	78.7369	80.4138	71.9149	63.9461
	12.24	103.939	91.9713	88.7778	80.4205	84.7984	81.6747	86.2176	81.3137	78.7269	80.4023	71.9049	63.9388
	12.25	103.929	91.9564	88.7782	80.4175	84.7904	81.6563	86.2039	81.3034	78.7204	80.3946	71.8966	63.9294
	12.26	103.925	91.9594	88.7682	80.4104	84.7823	81.6509	86.1996	81.2957	78.7048	80.3753	71.8916	63.9165
	12.27	103.916	91.9527	88.7686	80.3999	84.7828	81.6413	86.1875	81.2806	78.7011	80.3568	71.8733	63.9018
	12.28	103.907	91.944	88.7639	80.4002	84.7795	81.6321	86.18	81.2799	78.6944	80.3409	71.854	63.8871
	12.29	103.91	91.9336	88.7515	80.3866	84.767	81.6264	86.1821	81.2763	78.6825	80.3218	71.8512	63.871
	12.3	103.899	91.9288	88.7465	80.3805	84.7492	81.6143	86.1743	81.2765	78.6842	80.309	71.8404	63.8646
	12.31	103.888	91.9292	88.7392	80.3792	84.7481	81.6024	86.1643	81.2609	78.6662	80.2951	71.8266	63.858
	12.32	103.882	91.9148	88.7367	80.3739	84.7403	81.5939	86.1552	81.246	78.6653	80.2779	71.8125	63.8504
	12.33	103.877	91.9091	88.7352	80.3686	84.7343	81.5774	86.1513	81.2455	78.6616	80.2538	71.8067	63.8383
	12.34	103.864	91.906	88.7231	80.3574	84.7341	81.5837	86.1456	81.2371	78.6515	80.2503	71.7935	63.8366
	12.35	103.864	91.8972	88.7129	80.3576	84.7124	81.571	86.1344	81.2325	78.6364	80.2272	71.7832	63.8131
	12.36	103.846	91.8924	88.7105	80.3411	84.7135	81.571	86.1318	81.2293	78.6238	80.2115	71.7779	63.805
	12.37	103.847	91.8882	88.7061	80.3359	84.7141	81.5542	86.1322	81.2199	78.6158	80.1954	71.7611	63.7944
	12.38	103.843	91.8799	88.6996	80.3317	84.7015	81.5468	86.1161	81.199	78.6162	80.1761	71.7514	63.7818
	12.39	103.838	91.8795	88.6878	80.3261	84.6858	81.5354	86.1061	81.2056	78.609	80.1462	71.7414	63.7794
	12.4	103.826	91.8697	88.6919	80.3205	84.6785	81.5119	86.1046	81.1916	78.6001	80.1399	71.7374	63.7661
	12.41	103.826	91.8604	88.678	80.3122	84.6645	81.494	86.0953	81.1907	78.5912	80.1265	71.7133	63.7556
	12.42	103.81	91.8574	88.684	80.3064	84.6646	81.4896	86.0816	81.1836	78.5721	80.1076	71.7021	63.7525
	12.43	103.81	91.8454	88.6687	80.3002	84.6495	81.4947	86.0728	81.1798	78.5695	80.0909	71.6914	63.7293
	12.44	103.8	91.8456	88.6551	80.2908	84.6462	81.478	86.0731	81.1766	78.5655	80.0683	71.6806	63.7188
	12.45	103.796	91.8465	88.6533	80.2807	84.6356	81.4728	86.0608	81.1636	78.5558	80.0546	71.6684	63.7106
	12.46	103.792	91.8295	88.6444	80.2699	84.6251	81.4686	86.0513	81.1552	78.5538	80.048	71.6685	63.702
	12.47	103.787	91.8217	88.6452	80.2605	84.6209	81.4655	86.0406	81.153	78.5382	80.0311	71.651	63.6892
	12.48	103.776	91.8217	88.6483	80.2653	84.6216	81.4669	86.0368	81.1434	78.5293	80.0101	71.6358	63.6781
	12.49	103.763	91.8074	88.6403	80.2612	84.6117	81.4473	86.0383	81.1388	78.5277	79.9971	71.6317	63.6717
	12.5	103.759	91.7973	88.6349	80.2492	84.601	81.4414	86.026	81.1287	78.5185	79.9841	71.6109	63.6511
	12.51	103.756	91.7926	88.6247	80.2382	84.584	81.4274	86.02	81.128	78.5053	79.9531	71.6055	63.6485
	12.52	103.735	91.7787	88.6219	80.229	84.5752	81.4095	86.0088	81.1063	78.4977	79.9428	71.593	63.64
	12.53	103.731	91.7873	88.6052	80.2302	84.5709	81.4069	86.0053	81.098	78.4815	79.9293	71.5814	63.6213
	12.54	103.733	91.7817	88.5987	80.2144	84.5759	81.4019	85.9957	81.095	78.4773	79.9108	71.5741	63.6169
	12.55	103.719	91.7791	88.5847	80.2197	84.5696	81.3894	85.9827	81.0922	78.4727	79.9018	71.5525	63.6112
	12.56	103.716	91.7744	88.5834	80.2002	84.5591	81.376	85.9736	81.0883	78.4731	79.8793	71.5528	63.594
	12.57	103.708	91.7662	88.5887	80.1916	84.5477	81.3573	85.9758	81.075	78.4664	79.8586	71.5279	63.5934
	12.58	103.707	91.7631	88.5766	80.1858	84.5372	81.3652	85.9606	81.0745	78.4557	79.8452	71.5198	63.5758
	12.59	103.69	91.7615	88.5776	80.1877	84.523	81.361	85.954	81.0768	78.4458	79.8364	71.5084	63.5663
	12.6	103.682	91.7438	88.5566	80.1758	84.5233	81.3522	85.9525	81.0637	78.4221	79.8238	71.504	63.5577
	12.61	103.669	91.7362	88.5682	80.1607	84.519	81.3303	85.9466	81.0514	78.4155	79.8175	71.4717	63.544
	12.62	103.669	91.742	88.5631	80.1626	84.5037	81.3239	85.9303	81.0448	78.4097	79.7949	71.457	63.5413
	12.63	103.661	91.7382	88.5607	80.1453	84.5026	81.318	85.9273	81.0405	78.4065	79.7797	71.4525	63.5312
	12.64	103.652	91.7277	88.5424	80.1509	84.4852	81.3189	85.9074	81.0351	78.3996	79.7736	71.4503	63.5089
	12.65	103.651	91.7184	88.5328	80.1402	84.4878	81.3088	85.8965	81.0241	78.3944	79.7427	71.4299	63.5104
	12.66	103.648	91.7156	88.5285	80.133	84.4852	81.306	85.897	81.0218	78.3782	79.7352	71.4229	63.4981
	12.67	103.635	91.7102	88.5211	80.1242	84.4712	81.2999	85.8989	81.0203	78.3702	79.7165	71.4077	63.4857
	12.68	103.634	91.7063	88.5127	80.1124	84.4703	81.2853	85.8853	81.0114	78.3634	79.6967	71.3908	63.471
	12.69	103.617	91.7043	88.5118	80.1082	84.4574	81.2758	85.8748	80.9966	78.3535	79.6825	71.3799	63.4661
	12.7	103.613	91.6966	88.5031	80.0959	84.4435	81.2583	85.8644	80.9982	78.3475	79.6702	71.3649	63.459
	12.71	103.601	91.6853	88.5014	80.0945	84.4522	81.2587	85.8577	80.9906	78.3326	79.655	71.3496	63.4477
	12.72	103.597	91.6883	88.4919	80.0939	84.4331	81.2453	85.8522	80.9843	78.3171	79.6477	71.3339	63.4375
	12.73	103.591	91.6841	88.4882	80.0875	84.4256	81.2377	85.8453	80.9754	78.3177	79.6297	71.331	63.4239
	12.74	103.588	91.6738	88.4851	80.0861	84.4221	81.2326	85.8249	80.9744	78.3085	79.6122	71.3095	63.4128
	12.75	103.583	91.6656	88.4808	80.0764	84.4088	81.2166	85.8269	80.9647	78.2984	79.6063	71.2926	63.4012
	12.76	103.567	91.6721	88.4656	80.0656	84.4076	81.2237	85.8179	80.9512	78.2971	79.5901	71.2836	63.3926
	12.77	103.559	91.6572	88.467	80.0597	84.396	81.2153	85.8139	80.9369	78.281	79.565	71.2713	63.3768
	12.78	103.55	91.6577	88.4575	80.0441	84.3923	81.1992	85.8094	80.9384	78.2751	79.5549	71.2559	63.3676
	12.79	103.54	91.6619	88.4477	80.0291	84.3901	81.1873	85.788	80.9275	78.2712	79.5395	71.2515	63.3586
	12.8	103.542	91.6594	88.4436	80.0335	84.3756	81.1792	85.7872	80.9226	78.2623	79.5182	71.2331	63.3489
	12.81	103.519	91.6475	88.4413	80.0323	84.3783	81.184	85.7764	80.9115	78.2463	79.5132	71.2224	63.3331
	12.82	103.524	91.6458	88.4328	80.0216	84.3645	81.1779	85.7727	80.9059	78.2391	79.5034	71.2126	63.3275
	12.83	103.505	91.6345	88.4254	80.0103	84.3525	81.1642	85.7656	80.8901	78.2309	79.4804	71.1951	63.3182
	12.84	103.498	91.6268	88.4198	80.0083	84.3498	81.1492	85.761	80.8865	78.2284	79.4676	71.1814	63.3129
	12.85	103.493	91.6211	88.4146	80.0058	84.3431	81.1471	85.7535	80.8786	78.2143	79.4581	71.1718	63.2985
	12.86	103.483	91.6167	88.4039	79.9955	84.3231	81.1353	85.7375	80.872	78.213	79.4438	71.1573	63.2827
	12.87	103.472	91.6132	88.4038	79.9834	84.3218	81.1373	85.7227	80.859	78.2057	79.4295	71.144	63.2744
	12.88	103.469	91.6146	88.3967	79.9762	84.3151	81.1229	85.7228	80.8553	78.2064	79.4129	71.1327	63.2605
	12.89	103.463	91.6075	88.3944	79.9836	84.3167	81.1076	85.7185	80.8509	78.1939	79.401	71.1288	63.2504
	12.9	103.463	91.6005	88.3899	79.9638	84.305	81.0965	85.6992	80.8424	78.1847	79.3912	71.1065	63.2431
	12.91	103.445	91.5954	88.3764	79.9548	84.3069	81.0903	85.6998	80.8313	78.1656	79.3793	71.1058	63.2258
	12.92	103.438	91.5971	88.3782	79.9559	84.2917	81.08	85.6975	80.8263	78.1524	79.3661	71.0874	63.224
	12.93	103.43	91.5917	88.3668	79.946	84.2837	81.0643	85.6867	80.8181	78.1531	79.3487	71.0669	63.2205
	12.94	103.419	91.5867	88.3667	79.9473	84.2804	81.0637	85.6801	80.8055	78.1478	79.3363	71.0602	63.203
	12.95	103.416	91.5895	88.36	79.9354	84.2713	81.0577	85.6604	80.7982	78.1403	79.3183	71.0502	63.1949
	12.96	103.407	91.585	88.354	79.935	84.2603	81.0553	85.6668	80.7961	78.1381	79.3019	71.0463	63.1792
	12.97	103.4	91.5721	88.3458	79.922	84.2487	81.0403	85.6553	80.7819	78.1255	79.2954	71.0299	63.1723
	12.98	103.394	91.5673	88.3366	79.911	84.2403	81.0333	85.6455	80.7745	78.1175	79.2753	71.018	63.1614
	12.99	103.391	91.5637	88.3391	79.904	84.2473	81.0267	85.6438	80.7639	78.1106	79.2672	71.0033	63.1492
	13	103.38	91.5528	88.3375	79.9003	84.2358	81.0122	85.6372	80.7595	78.1069	79.2553	71.0044	63.1231
	13.01	103.364	91.5478	88.3267	79.8936	84.2246	81.0107	85.6331	80.751	78.0907	79.2439	70.9926	63.1158
	13.02	103.361	91.5483	88.3138	79.8793	84.2129	81.0098	85.6183	80.7533	78.0877	79.228	70.9701	63.1116
	13.03	103.353	91.538	88.3007	79.8752	84.2049	80.9978	85.612	80.7289	78.0852	79.2077	70.9616	63.105
	13.04	103.347	91.5346	88.2998	79.8689	84.2045	80.9923	85.6036	80.725	78.0734	79.2027	70.9594	63.0857
	13.05	103.345	91.5306	88.2893	79.8725	84.1937	80.989	85.6014	80.7163	78.0624	79.1899	70.9545	63.0825
	13.06	103.33	91.5233	88.292	79.8594	84.1846	80.9854	85.5863	80.7105	78.0524	79.1695	70.9385	63.075
	13.07	103.319	91.5266	88.286	79.8536	84.1705	80.9697	85.5805	80.7102	78.037	79.1634	70.9199	63.0699
	13.08	103.31	91.5201	88.2751	79.8496	84.1663	80.9482	85.5665	80.7087	78.0338	79.1441	70.911	63.0598
	13.09	103.301	91.5107	88.2722	79.8411	84.1573	80.9497	85.5599	80.6963	78.0292	79.1405	70.8974	63.0439
	13.1	103.291	91.5095	88.2694	79.8394	84.1402	80.9466	85.5571	80.6937	78.0248	79.1212	70.8911	63.03
	13.11	103.29	91.5095	88.2565	79.8354	84.1394	80.9336	85.5469	80.6818	78.0211	79.1069	70.8836	63.03
	13.12	103.279	91.4972	88.2571	79.8277	84.1292	80.9266	85.5353	80.6866	78.0063	79.0968	70.8725	63.0145
	13.13	103.27	91.5005	88.2502	79.814	84.1147	80.9206	85.5353	80.6636	78.0059	79.0857	70.8687	63.0027
	13.14	103.27	91.4892	88.243	79.8166	84.1082	80.907	85.5212	80.6652	77.9951	79.0667	70.8541	62.9915
	13.15	103.261	91.4905	88.2374	79.8122	84.099	80.9084	85.5192	80.6501	77.9925	79.0563	70.8398	62.9864
	13.16	103.255	91.4779	88.2268	79.8037	84.1008	80.8923	85.4982	80.6478	77.9782	79.0419	70.8266	62.9736
	13.17	103.24	91.4793	88.2245	79.7933	84.0744	80.88	85.4831	80.645	77.9742	79.0282	70.8208	62.9739
	13.18	103.235	91.4813	88.2179	79.7841	84.0703	80.8775	85.4926	80.6392	77.9759	79.0287	70.8115	62.9619
	13.19	103.222	91.4752	88.208	79.7802	84.0619	80.8637	85.4844	80.6273	77.9662	79.0036	70.811	62.9507
	13.2	103.219	91.4663	88.2093	79.7743	84.0529	80.8566	85.4788	80.6296	77.9601	78.9954	70.7972	62.9417
	13.21	103.218	91.4532	88.2048	79.7708	84.0451	80.8546	85.4745	80.6178	77.9533	78.9834	70.7908	62.9323
	13.22	103.206	91.4554	88.2015	79.7645	84.0381	80.8512	85.4575	80.6087	77.9432	78.9701	70.7764	62.9203
	13.23	103.206	91.4616	88.197	79.7637	84.0289	80.843	85.445	80.5971	77.9346	78.9484	70.7673	62.9138
	13.24	103.196	91.4562	88.1905	79.7497	84.0264	80.824	85.4343	80.5845	77.9309	78.938	70.7467	62.9059
	13.25	103.186	91.4413	88.1858	79.7425	84.0059	80.814	85.431	80.5823	77.9237	78.9308	70.7453	62.8899
	13.26	103.177	91.4414	88.177	79.7321	83.9927	80.8083	85.4219	80.5825	77.9187	78.9219	70.7345	62.8858
	13.27	103.173	91.4408	88.1708	79.7284	84.0021	80.8016	85.4162	80.5722	77.9064	78.8975	70.7253	62.8785
	13.28	103.165	91.4351	88.1574	79.7151	83.9753	80.8068	85.4128	80.559	77.9054	78.8886	70.7231	62.8634
	13.29	103.154	91.4274	88.1643	79.7081	83.9665	80.7894	85.4097	80.5663	77.896	78.8843	70.7054	62.8562
	13.3	103.157	91.4282	88.1507	79.7065	83.9662	80.7902	85.4016	80.5617	77.8903	78.8656	70.7005	62.8467
	13.31	103.146	91.4176	88.1455	79.7043	83.9504	80.7771	85.3826	80.5507	77.8826	78.8561	70.6917	62.8264
	13.32	103.134	91.4092	88.1425	79.6949	83.933	80.76	85.3807	80.5434	77.8812	78.8511	70.6787	62.8154
	13.33	103.118	91.4085	88.1397	79.6879	83.9237	80.7598	85.3753	80.5339	77.871	78.8349	70.6699	62.8095
	13.34	103.112	91.4003	88.1316	79.6789	83.9145	80.7513	85.3652	80.5375	77.8703	78.819	70.663	62.8015
	13.35	103.112	91.3932	88.1254	79.6746	83.9104	80.7393	85.3604	80.5334	77.8547	78.8008	70.6458	62.7883
	13.36	103.101	91.3816	88.1162	79.6717	83.8929	80.7192	85.3426	80.5211	77.8512	78.7896	70.6371	62.7926
	13.37	103.093	91.3771	88.1126	79.6535	83.8875	80.7174	85.34	80.5098	77.8437	78.7844	70.6319	62.7765
	13.38	103.091	91.3794	88.0991	79.6484	83.8744	80.7118	85.3361	80.5078	77.8457	78.7778	70.6128	62.7703
	13.39	103.093	91.3743	88.1092	79.647	83.8638	80.704	85.3245	80.4951	77.8367	78.7566	70.6016	62.7545
	13.4	103.078	91.3703	88.0985	79.6414	83.8589	80.7014	85.3204	80.4955	77.8355	78.7364	70.5969	62.7408
	13.41	103.074	91.3642	88.0974	79.6235	83.8433	80.6888	85.3074	80.4778	77.8235	78.7274	70.586	62.7395
	13.42	103.067	91.3575	88.0906	79.6198	83.8455	80.6873	85.3015	80.4741	77.8164	78.7174	70.5809	62.726
	13.43	103.058	91.3554	88.0746	79.6215	83.8426	80.6702	85.2952	80.4708	77.8102	78.7042	70.5752	62.7149
	13.44	103.05	91.3496	88.0743	79.6143	83.8246	80.6655	85.2877	80.4656	77.8066	78.6997	70.5596	62.7064
	13.45	103.04	91.337	88.0799	79.6071	83.8117	80.6523	85.2753	80.4647	77.7964	78.6801	70.5447	62.6978
	13.46	103.038	91.3356	88.0558	79.5948	83.7991	80.6374	85.2661	80.4478	77.7868	78.6629	70.5304	62.6934
	13.47	103.031	91.3383	88.0499	79.59	83.7963	80.6294	85.2621	80.4454	77.7829	78.6514	70.5258	62.6828
	13.48	103.029	91.3365	88.0456	79.5853	83.7878	80.6221	85.2533	80.4546	77.7795	78.6462	70.5135	62.6737
	13.49	103.029	91.3185	88.038	79.5846	83.772	80.6169	85.2489	80.439	77.7812	78.6307	70.5027	62.6623
	13.5	103.015	91.3056	88.0368	79.5755	83.762	80.6059	85.2418	80.4219	77.7745	78.6228	70.4924	62.657
	13.51	103.007	91.2993	88.028	79.5727	83.7513	80.5928	85.241	80.4153	77.7587	78.6102	70.4798	62.6406
	13.52	102.994	91.2943	88.0266	79.5576	83.7394	80.5875	85.2304	80.4166	77.7574	78.5987	70.4659	62.6233
	13.53	102.988	91.2871	88.0152	79.5561	83.734	80.5703	85.2189	80.4105	77.7542	78.5857	70.4593	62.6186
	13.54	102.978	91.2944	88.0158	79.5406	83.7212	80.5653	85.2054	80.3967	77.7394	78.5697	70.4528	62.6122
	13.55	102.971	91.2833	87.9986	79.5371	83.7128	80.5526	85.2024	80.3924	77.737	78.5578	70.4366	62.6041
	13.56	102.956	91.2793	87.9974	79.5385	83.7039	80.5476	85.1966	80.3952	77.7249	78.5498	70.4345	62.5929
	13.57	102.956	91.2792	87.993	79.5234	83.6951	80.5423	85.1934	80.3805	77.7084	78.5425	70.4266	62.5884
	13.58	102.94	91.2747	87.9933	79.5159	83.6831	80.5298	85.1792	80.3706	77.7062	78.5302	70.4118	62.5744
	13.59	102.93	91.2688	87.9782	79.5135	83.6762	80.5291	85.1772	80.3647	77.6989	78.5125	70.406	62.5678
	13.6	102.928	91.2577	87.966	79.5076	83.6741	80.5067	85.1762	80.3499	77.6974	78.5049	70.3993	62.5618
	13.61	102.924	91.2445	87.972	79.4931	83.6585	80.5013	85.1663	80.3506	77.6831	78.4795	70.3816	62.5482
	13.62	102.917	91.2437	87.9728	79.4942	83.644	80.4842	85.1536	80.344	77.6725	78.4758	70.3705	62.5374
	13.63	102.912	91.2316	87.9623	79.4881	83.6362	80.4822	85.1404	80.3327	77.6639	78.4704	70.3566	62.5272
	13.64	102.907	91.2351	87.9497	79.482	83.6281	80.4759	85.1343	80.3301	77.6547	78.4519	70.3572	62.5168
	13.65	102.891	91.2249	87.9433	79.4728	83.6239	80.4591	85.1258	80.3227	77.6526	78.4402	70.3344	62.5107
	13.66	102.885	91.2189	87.9438	79.4663	83.6129	80.46	85.1187	80.3098	77.6503	78.4335	70.3274	62.4953
	13.67	102.873	91.2104	87.9339	79.4703	83.6013	80.4446	85.1088	80.3046	77.6448	78.4317	70.3116	62.4839
	13.68	102.868	91.2115	87.9292	79.4647	83.5982	80.4372	85.0978	80.2953	77.6304	78.4068	70.2982	62.4807
	13.69	102.871	91.2047	87.92	79.4526	83.5828	80.4267	85.0971	80.2883	77.6249	78.4054	70.2916	62.4646
	13.7	102.858	91.201	87.9112	79.4432	83.5718	80.4133	85.0915	80.2823	77.6222	78.3933	70.2794	62.4513
	13.71	102.844	91.1956	87.9065	79.4421	83.5654	80.4039	85.0803	80.2697	77.6088	78.3767	70.2768	62.4518
	13.72	102.832	91.1887	87.9012	79.4311	83.5592	80.3916	85.0677	80.2566	77.6073	78.3697	70.2635	62.444
	13.73	102.829	91.1809	87.8884	79.4208	83.5484	80.387	85.0727	80.2433	77.5975	78.3643	70.2482	62.4313
	13.74	102.822	91.1677	87.885	79.4126	83.5502	80.3846	85.0601	80.2434	77.5802	78.3444	70.2314	62.4211
	13.75	102.817	91.1652	87.8779	79.4111	83.5409	80.3672	85.0542	80.2358	77.5742	78.3298	70.2202	62.4193
	13.76	102.808	91.171	87.8772	79.4024	83.5286	80.3619	85.0451	80.224	77.567	78.3227	70.2104	62.404
	13.77	102.805	91.1658	87.8629	79.3919	83.5156	80.3572	85.0431	80.2272	77.5662	78.3163	70.1961	62.3947
	13.78	102.785	91.155	87.8623	79.3826	83.5158	80.3445	85.0268	80.2102	77.5588	78.2938	70.1893	62.3802
	13.79	102.788	91.141	87.8481	79.3739	83.504	80.3345	85.0205	80.209	77.5457	78.2951	70.1732	62.3745
	13.8	102.779	91.1366	87.8502	79.367	83.4985	80.3278	85.0133	80.2032	77.5314	78.2816	70.1624	62.3622
	13.81	102.765	91.1324	87.8393	79.3656	83.4881	80.3169	85.011	80.1826	77.5293	78.2722	70.1545	62.3524
	13.82	102.764	91.1166	87.8354	79.3569	83.4774	80.3117	84.9883	80.1876	77.5219	78.262	70.1469	62.3508
	13.83	102.749	91.1214	87.8323	79.3498	83.476	80.3025	84.9931	80.1774	77.514	78.2475	70.1244	62.3492
	13.84	102.751	91.1144	87.8264	79.3438	83.4733	80.2925	84.9799	80.1704	77.506	78.2404	70.1175	62.3312
	13.85	102.724	91.1172	87.8224	79.3278	83.4604	80.289	84.9622	80.1592	77.5012	78.2315	70.1069	62.3221
	13.86	102.726	91.1055	87.8111	79.325	83.4442	80.2724	84.9679	80.1549	77.5022	78.2146	70.0923	62.3096
	13.87	102.714	91.0957	87.8043	79.3085	83.438	80.2662	84.9619	80.1519	77.4835	78.2099	70.08	62.3119
	13.88	102.712	91.0988	87.8009	79.2997	83.4322	80.2578	84.954	80.1376	77.4766	78.195	70.0666	62.29
	13.89	102.704	91.0964	87.7972	79.3082	83.4199	80.2424	84.9458	80.127	77.4747	78.1751	70.05	62.285
	13.9	102.697	91.089	87.7958	79.3048	83.4167	80.2333	84.9434	80.1205	77.4737	78.1771	70.0462	62.2695
	13.91	102.685	91.0776	87.7835	79.2748	83.4121	80.2247	84.925	80.1099	77.4577	78.1669	70.0255	62.2645
	13.92	102.678	91.0774	87.7797	79.2767	83.4079	80.2034	84.9252	80.0951	77.4413	78.1574	70.0185	62.2638
	13.93	102.668	91.0698	87.7755	79.2628	83.3931	80.207	84.9176	80.0961	77.4339	78.1421	70.0111	62.2585
	13.94	102.665	91.0643	87.7695	79.262	83.3853	80.2006	84.9066	80.0889	77.4333	78.1314	69.9873	62.2418
	13.95	102.656	91.0591	87.7618	79.2572	83.3754	80.1881	84.9035	80.0801	77.4322	78.1277	69.9792	62.2353
	13.96	102.649	91.067	87.7546	79.2446	83.3776	80.1838	84.8914	80.0703	77.4206	78.1164	69.9712	62.2309
	13.97	102.644	91.0604	87.7517	79.2372	83.3561	80.1701	84.8905	80.065	77.4117	78.1066	69.9661	62.22
	13.98	102.637	91.0528	87.7559	79.2286	83.3498	80.1614	84.8765	80.0574	77.395	78.0859	69.9489	62.2122
	13.99	102.631	91.0496	87.738	79.218	83.3339	80.1502	84.871	80.0549	77.4001	78.0878	69.9356	62.2032
	14	102.625	91.0425	87.7376	79.2086	83.332	80.1458	84.861	80.0361	77.3994	78.0806	69.9131	62.1951
	14.01	102.613	91.038	87.7318	79.2067	83.3272	80.1223	84.8553	80.0285	77.3864	78.0687	69.9132	62.1882
	14.02	102.604	91.0284	87.7314	79.1898	83.3283	80.1141	84.8542	80.0129	77.374	78.0556	69.9035	62.1724
	14.03	102.587	91.0285	87.7119	79.187	83.3116	80.1106	84.8504	80.0126	77.3739	78.0379	69.8962	62.1688
	14.04	102.583	91.0267	87.7196	79.1788	83.3043	80.103	84.8453	80.0074	77.3567	78.0295	69.8871	62.1691
	14.05	102.572	91.015	87.7116	79.1655	83.2983	80.0912	84.8329	80.0017	77.3562	78.0234	69.8819	62.1596
	14.06	102.569	91.011	87.7001	79.1648	83.28	80.0819	84.8222	79.9846	77.3593	78.0072	69.864	62.1486
	14.07	102.557	91.0018	87.6968	79.1465	83.272	80.0826	84.8194	79.9791	77.3467	77.9976	69.8505	62.1397
	14.08	102.552	90.9944	87.6918	79.1529	83.2704	80.0658	84.8115	79.9749	77.3418	77.9823	69.8411	62.1294
	14.09	102.541	90.9927	87.6884	79.1433	83.2554	80.0483	84.8119	79.9683	77.3329	77.9641	69.8281	62.1198
	14.1	102.535	90.9867	87.6811	79.134	83.2498	80.0469	84.8078	79.964	77.3231	77.9604	69.824	62.1124
	14.11	102.525	90.9873	87.6835	79.1302	83.2448	80.0278	84.805	79.9449	77.3117	77.9444	69.805	62.101
	14.12	102.513	90.9814	87.6752	79.1186	83.2291	80.0234	84.8011	79.9414	77.3088	77.9335	69.7955	62.0872
	14.13	102.502	90.9827	87.66	79.1073	83.2231	80.0126	84.7924	79.9228	77.3032	77.9297	69.7851	62.0858
	14.14	102.495	90.9814	87.6578	79.0999	83.2141	80.0031	84.7919	79.9215	77.2989	77.9175	69.7646	62.0811
	14.15	102.49	90.9668	87.6578	79.0917	83.2027	80.0011	84.7883	79.9143	77.288	77.907	69.7642	62.0708
	14.16	102.484	90.9577	87.6549	79.0923	83.2019	80.0013	84.7778	79.9103	77.2883	77.9088	69.7555	62.0585
	14.17	102.473	90.9551	87.6401	79.0824	83.1792	79.9869	84.7785	79.8919	77.281	77.8933	69.7341	62.0402
	14.18	102.473	90.9558	87.638	79.0771	83.1882	79.9712	84.7773	79.8835	77.2794	77.8862	69.7196	62.0401
	14.19	102.46	90.9572	87.6342	79.0736	83.1802	79.9619	84.768	79.8874	77.2781	77.8738	69.7061	62.0327
	14.2	102.462	90.9543	87.624	79.0668	83.1666	79.9465	84.7596	79.8687	77.2622	77.8594	69.6961	62.0278
	14.21	102.446	90.9511	87.6135	79.0638	83.1469	79.9401	84.7595	79.8643	77.2494	77.8435	69.6862	62.0151
	14.22	102.431	90.9378	87.6147	79.0591	83.1388	79.9352	84.7446	79.8599	77.2334	77.8397	69.6773	62.0039
	14.23	102.434	90.9331	87.6145	79.0521	83.1275	79.9249	84.7404	79.8543	77.2319	77.829	69.6584	61.9933
	14.24	102.426	90.9286	87.6091	79.0372	83.121	79.918	84.7274	79.8544	77.227	77.8149	69.6533	61.989
	14.25	102.412	90.9241	87.5957	79.0339	83.1121	79.9088	84.7255	79.8374	77.2172	77.7947	69.6386	61.9727
	14.26	102.407	90.9237	87.5953	79.0274	83.1032	79.8819	84.7226	79.8338	77.2115	77.7954	69.6305	61.9586
	14.27	102.394	90.9237	87.586	79.0097	83.0942	79.8884	84.7129	79.8219	77.2027	77.7859	69.6196	61.9545
	14.28	102.393	90.9156	87.5786	79.0071	83.0866	79.8715	84.7049	79.8138	77.1946	77.7731	69.6063	61.9363
	14.29	102.38	90.9086	87.572	79.0033	83.0786	79.8689	84.7096	79.808	77.1939	77.7617	69.5852	61.9385
	14.3	102.376	90.8997	87.5696	78.9957	83.0792	79.8562	84.7051	79.7993	77.1837	77.7512	69.5883	61.9205
	14.31	102.368	90.8996	87.5626	78.994	83.0659	79.8503	84.7	79.7937	77.177	77.7343	69.5753	61.9124
	14.32	102.363	90.8982	87.5605	78.9768	83.0638	79.8439	84.6964	79.7854	77.1752	77.7325	69.5728	61.9049
	14.33	102.355	90.8963	87.5583	78.9864	83.0426	79.8295	84.6856	79.7845	77.1606	77.7217	69.5667	61.8971
	14.34	102.351	90.891	87.55	78.9768	83.0307	79.8282	84.6685	79.7776	77.1578	77.7121	69.5517	61.886
	14.35	102.335	90.8857	87.5468	78.9792	83.0304	79.8184	84.6612	79.766	77.1436	77.6997	69.5329	61.8726
	14.36	102.329	90.8781	87.5429	78.9624	83.0262	79.8022	84.656	79.7559	77.1436	77.6886	69.5218	61.8676
	14.37	102.324	90.8736	87.5328	78.9556	83.0142	79.799	84.658	79.7512	77.1385	77.6762	69.5188	61.8588
	14.38	102.319	90.8713	87.5267	78.9466	83.0045	79.7888	84.6552	79.7411	77.1353	77.6711	69.5163	61.8515
	14.39	102.311	90.8609	87.5225	78.9411	82.9853	79.7862	84.6451	79.733	77.1238	77.6672	69.5045	61.8467
	14.4	102.304	90.853	87.5177	78.9292	82.974	79.7711	84.6506	79.722	77.1112	77.652	69.4844	61.8205
	14.41	102.292	90.8525	87.5149	78.9234	82.964	79.7636	84.6451	79.7253	77.0919	77.6433	69.4714	61.8186
	14.42	102.287	90.8439	87.5076	78.9283	82.9605	79.7471	84.6365	79.7057	77.0867	77.6341	69.4635	61.8055
	14.43	102.278	90.8454	87.5041	78.9291	82.9617	79.7454	84.6286	79.7003	77.0763	77.6112	69.4494	61.8014
	14.44	102.271	90.8327	87.4964	78.913	82.9504	79.731	84.6119	79.6982	77.0697	77.6073	69.4441	61.7924
	14.45	102.263	90.8312	87.4877	78.9009	82.94	79.7175	84.6225	79.6902	77.0648	77.5974	69.4279	61.7779
	14.46	102.263	90.8292	87.4909	78.897	82.9417	79.7182	84.6157	79.6869	77.0626	77.5871	69.4204	61.7761
	14.47	102.25	90.8218	87.4735	78.885	82.9272	79.7084	84.6069	79.6824	77.0431	77.5787	69.4115	61.751
	14.48	102.242	90.8145	87.4843	78.8836	82.9199	79.6924	84.5945	79.674	77.028	77.5641	69.3969	61.7476
	14.49	102.229	90.8125	87.4732	78.8774	82.9205	79.6869	84.5914	79.6697	77.029	77.5597	69.381	61.7404
	14.5	102.222	90.8077	87.4726	78.8736	82.9096	79.6757	84.5812	79.6595	77.021	77.5426	69.3855	61.7264
	14.51	102.221	90.8053	87.4634	78.8631	82.8933	79.6785	84.5832	79.6571	77.0089	77.5326	69.3711	61.7196
	14.52	102.215	90.8009	87.446	78.86	82.8864	79.6601	84.578	79.6482	77.0027	77.5252	69.3609	61.6962
	14.53	102.214	90.7865	87.4465	78.8543	82.8762	79.6503	84.5691	79.6327	76.988	77.5156	69.3471	61.6873
	14.54	102.207	90.7811	87.4478	78.855	82.8697	79.6472	84.5694	79.6285	76.9858	77.5076	69.3323	61.6905
	14.55	102.198	90.7771	87.4352	78.8443	82.8571	79.6373	84.5633	79.6291	76.9774	77.4928	69.3226	61.6751
	14.56	102.191	90.774	87.4308	78.8286	82.8603	79.6228	84.5594	79.6243	76.9646	77.4672	69.3199	61.6638
	14.57	102.185	90.7672	87.4244	78.8265	82.8509	79.6089	84.5523	79.6146	76.9493	77.4627	69.3107	61.6477
	14.58	102.175	90.7602	87.4181	78.8221	82.8298	79.6076	84.5466	79.6071	76.9422	77.4573	69.296	61.6456
	14.59	102.163	90.752	87.4073	78.8211	82.8208	79.5937	84.5336	79.6021	76.9429	77.4392	69.2838	61.6308
	14.6	102.167	90.7495	87.4116	78.8082	82.8107	79.5885	84.5337	79.5978	76.9375	77.4328	69.2718	61.6227
	14.61	102.164	90.7481	87.404	78.8098	82.8049	79.5807	84.53	79.5841	76.9244	77.4158	69.2674	61.612
	14.62	102.145	90.7478	87.3962	78.7972	82.7968	79.5666	84.5266	79.5789	76.9145	77.4136	69.2543	61.6005
	14.63	102.138	90.7437	87.3939	78.791	82.7895	79.5541	84.5132	79.5732	76.9112	77.3994	69.252	61.5944
	14.64	102.126	90.7398	87.3818	78.7845	82.778	79.5489	84.4996	79.5758	76.9006	77.3871	69.2432	61.5825
	14.65	102.129	90.7291	87.3742	78.7858	82.7702	79.5413	84.5026	79.5538	76.8875	77.374	69.2262	61.5711
	14.66	102.121	90.712	87.3739	78.7781	82.7602	79.538	84.4972	79.5527	76.8852	77.3673	69.2159	61.5601
	14.67	102.123	90.7096	87.3643	78.7743	82.7537	79.5167	84.4958	79.5469	76.8664	77.3533	69.2059	61.5555
	14.68	102.109	90.7055	87.3634	78.767	82.7512	79.4994	84.4893	79.5371	76.8694	77.3367	69.194	61.5417
	14.69	102.103	90.6938	87.3539	78.758	82.7492	79.5065	84.4848	79.538	76.8517	77.3269	69.1763	61.5355
	14.7	102.099	90.7013	87.3486	78.7528	82.7352	79.487	84.4775	79.5309	76.8413	77.3165	69.1748	61.5227
	14.71	102.092	90.6921	87.3405	78.7391	82.7247	79.4812	84.4746	79.5251	76.8417	77.3056	69.1563	61.5066
	14.72	102.091	90.6925	87.3325	78.7357	82.7103	79.4708	84.4631	79.5206	76.8286	77.2983	69.1509	61.499
	14.73	102.089	90.6784	87.3342	78.7303	82.701	79.4705	84.4654	79.5142	76.8103	77.2943	69.1446	61.4963
	14.74	102.073	90.6737	87.329	78.7223	82.7036	79.4561	84.4614	79.5167	76.8048	77.2721	69.131	61.4854
	14.75	102.076	90.662	87.322	78.728	82.7002	79.4433	84.4483	79.501	76.8078	77.2575	69.123	61.465
	14.76	102.061	90.6624	87.3097	78.7062	82.6805	79.4395	84.4422	79.5011	76.7945	77.2559	69.1018	61.4599
	14.77	102.053	90.6518	87.311	78.7051	82.6734	79.4207	84.4351	79.4798	76.7847	77.2394	69.1009	61.4534
	14.78	102.041	90.6509	87.2951	78.6913	82.6708	79.4095	84.4248	79.4908	76.7647	77.2316	69.0925	61.4432
	14.79	102.029	90.6524	87.2922	78.6912	82.6694	79.3998	84.4259	79.4834	76.7562	77.2222	69.0861	61.4304
	14.8	102.023	90.6511	87.2924	78.6926	82.6562	79.3876	84.4112	79.4724	76.7588	77.2046	69.0743	61.422
	14.81	102.025	90.6398	87.2821	78.6826	82.6416	79.3811	84.4172	79.4654	76.7482	77.2066	69.0566	61.4044
	14.82	102.013	90.6376	87.279	78.677	82.6332	79.3772	84.411	79.4534	76.7358	77.1924	69.0543	61.3988
	14.83	102.01	90.6283	87.284	78.6607	82.6189	79.3689	84.3974	79.4391	76.722	77.1705	69.039	61.3944
	14.84	101.996	90.6259	87.2733	78.6531	82.6186	79.3549	84.4	79.4442	76.7156	77.159	69.0284	61.3767
	14.85	101.991	90.6171	87.2583	78.6621	82.6111	79.346	84.3949	79.4406	76.7048	77.1511	69.019	61.37
	14.86	101.987	90.6162	87.252	78.6433	82.6026	79.3327	84.3881	79.426	76.6938	77.1406	69.0097	61.3491
	14.87	101.976	90.604	87.2569	78.636	82.5857	79.3108	84.3743	79.4236	76.6915	77.1371	68.9995	61.3369
	14.88	101.969	90.6019	87.2454	78.6472	82.5767	79.3026	84.3763	79.4127	76.6818	77.1214	68.9912	61.3298
	14.89	101.964	90.5948	87.242	78.6275	82.5807	79.2907	84.374	79.4043	76.6711	77.1046	68.9893	61.3188
	14.9	101.961	90.59	87.2388	78.6226	82.5675	79.2863	84.3651	79.3931	76.6684	77.0941	68.9705	61.3064
	14.91	101.957	90.577	87.2215	78.6102	82.5633	79.2721	84.3551	79.3952	76.6686	77.0769	68.9628	61.2953
	14.92	101.949	90.5738	87.2157	78.6064	82.5461	79.2633	84.3477	79.3929	76.6493	77.0731	68.9657	61.2953
	14.93	101.939	90.5681	87.2162	78.6065	82.5421	79.2609	84.347	79.3861	76.641	77.0602	68.9465	61.286
	14.94	101.931	90.5562	87.204	78.593	82.5288	79.2459	84.3276	79.3696	76.6302	77.0527	68.9467	61.2621
	14.95	101.921	90.5552	87.2078	78.5916	82.5259	79.2311	84.3278	79.3714	76.6256	77.0426	68.9292	61.255
	14.96	101.923	90.5585	87.1984	78.5794	82.5205	79.2227	84.3276	79.3611	76.6175	77.0274	68.9127	61.2455
	14.97	101.915	90.5457	87.2025	78.5721	82.5071	79.224	84.3098	79.3466	76.6148	77.0146	68.9139	61.2397
	14.98	101.907	90.5483	87.1889	78.5774	82.4954	79.2054	84.3131	79.3498	76.5958	77.0007	68.9053	61.2301
	14.99	101.903	90.5344	87.1739	78.5584	82.489	79.1958	84.3094	79.3384	76.588	76.9897	68.8952	61.209
	15	101.893	90.5252	87.1704	78.5533	82.4828	79.1799	84.3026	79.3249	76.576	76.9853	68.881	61.2057
	15.01	101.885	90.5182	87.1712	78.5356	82.4722	79.1661	84.3013	79.3131	76.5842	76.9745	68.8619	61.1974
	15.02	101.877	90.5209	87.1656	78.5389	82.4711	79.167	84.2871	79.309	76.5676	76.9665	68.87	61.1833
	15.03	101.877	90.5143	87.159	78.5337	82.4779	79.152	84.2773	79.3114	76.5588	76.9465	68.851	61.174
	15.04	101.869	90.5046	87.1473	78.5195	82.4617	79.1432	84.2748	79.3088	76.5482	76.9492	68.8412	61.1613
	15.05	101.859	90.5042	87.1413	78.5197	82.4556	79.1307	84.2759	79.3016	76.5359	76.9287	68.8347	61.1536
	15.06	101.847	90.5006	87.1387	78.5159	82.4413	79.1254	84.2694	79.2845	76.5272	76.921	68.8252	61.1533
	15.07	101.845	90.4974	87.1414	78.5049	82.4364	79.1206	84.2603	79.2819	76.5271	76.9222	68.8146	61.141
	15.08	101.835	90.48	87.1297	78.5018	82.4321	79.1053	84.256	79.2738	76.5183	76.9051	68.8056	61.1258
	15.09	101.832	90.4816	87.1205	78.4966	82.4162	79.0892	84.253	79.2677	76.5162	76.8915	68.8009	61.1161
	15.1	101.83	90.481	87.1196	78.4863	82.3967	79.0759	84.2464	79.2644	76.4966	76.8803	68.7891	61.1119
	15.11	101.817	90.4693	87.1144	78.4775	82.3959	79.0725	84.241	79.2564	76.5008	76.8626	68.7824	61.0985
	15.12	101.822	90.4589	87.1103	78.4798	82.3848	79.0588	84.234	79.2519	76.4805	76.8578	68.7647	61.0897
	15.13	101.803	90.4646	87.0994	78.4712	82.3697	79.0463	84.2241	79.2381	76.4692	76.8514	68.7639	61.0807
	15.14	101.796	90.4533	87.099	78.4564	82.3746	79.0313	84.229	79.2441	76.4733	76.8316	68.7537	61.0704
	15.15	101.788	90.4527	87.0962	78.4547	82.3548	79.0306	84.2234	79.2244	76.4629	76.8258	68.7401	61.0577
	15.16	101.781	90.4424	87.0938	78.445	82.3451	79.018	84.2163	79.2319	76.4497	76.8223	68.7345	61.0466
	15.17	101.779	90.4419	87.0859	78.4404	82.3547	79.011	84.2078	79.2191	76.4384	76.8034	68.7245	61.0289
	15.18	101.776	90.442	87.0815	78.4257	82.3361	79.0027	84.1997	79.2146	76.4393	76.7865	68.7214	61.0166
	15.19	101.771	90.4377	87.0694	78.422	82.3322	78.9933	84.1852	79.2134	76.4226	76.7827	68.7111	61.0149
	15.2	101.764	90.4329	87.0526	78.4252	82.3183	78.9746	84.176	79.195	76.4194	76.7696	68.7043	61.0001
	15.21	101.767	90.4268	87.0577	78.4164	82.3186	78.9682	84.1767	79.1956	76.4089	76.7563	68.6883	61.0087
	15.22	101.754	90.4146	87.0483	78.4016	82.2985	78.9568	84.168	79.1885	76.4069	76.754	68.6777	60.9857
	15.23	101.751	90.4179	87.041	78.394	82.2964	78.9459	84.1685	79.1739	76.3995	76.7359	68.6706	60.9783
	15.24	101.745	90.4134	87.0423	78.3895	82.2828	78.9423	84.1626	79.1791	76.3851	76.7316	68.6549	60.9773
	15.25	101.744	90.4017	87.0446	78.3767	82.2776	78.9347	84.1499	79.1714	76.3821	76.7172	68.6415	60.9486
	15.26	101.732	90.4	87.0313	78.3732	82.2754	78.9312	84.1448	79.168	76.379	76.7	68.6406	60.9444
	15.27	101.72	90.3913	87.0219	78.375	82.2623	78.9199	84.1405	79.1604	76.3688	76.6897	68.6323	60.9265
	15.28	101.712	90.3928	87.0116	78.3552	82.2497	78.8985	84.1401	79.159	76.3609	76.6844	68.6291	60.92
	15.29	101.709	90.3787	87.0101	78.3505	82.2409	78.8931	84.1314	79.1513	76.3501	76.6775	68.6057	60.9194
	15.3	101.709	90.3754	87.0122	78.3469	82.2306	78.8843	84.1335	79.143	76.3514	76.666	68.5942	60.8986
	15.31	101.698	90.3736	87.0108	78.3371	82.23	78.8668	84.1173	79.1347	76.3321	76.649	68.5984	60.8865
	15.32	101.691	90.3691	87.002	78.3278	82.2275	78.8613	84.1078	79.13	76.3355	76.6371	68.5892	60.882
	15.33	101.695	90.3633	86.9904	78.3272	82.2103	78.8491	84.0922	79.1243	76.317	76.6234	68.5781	60.8699
	15.34	101.68	90.3583	86.9913	78.3111	82.2014	78.8344	84.0899	79.1186	76.3119	76.6205	68.5662	60.8574
	15.35	101.664	90.3546	86.9827	78.3089	82.1888	78.83	84.0926	79.1051	76.3049	76.595	68.5613	60.8537
	15.36	101.674	90.3556	86.9791	78.3018	82.1763	78.8266	84.0957	79.1066	76.3031	76.5956	68.5423	60.841
	15.37	101.662	90.3494	86.9741	78.2985	82.1865	78.8188	84.0841	79.0938	76.2844	76.5884	68.5434	60.8222
	15.38	101.65	90.3385	86.9691	78.2889	82.1727	78.806	84.074	79.0902	76.2757	76.5738	68.5349	60.8234
	15.39	101.654	90.3346	86.9693	78.2857	82.158	78.791	84.0717	79.0885	76.2777	76.5588	68.5268	60.8117
	15.4	101.64	90.3411	86.9539	78.2758	82.1468	78.7808	84.0644	79.0941	76.2702	76.5455	68.5143	60.7964
	15.41	101.634	90.3338	86.944	78.2567	82.1303	78.7694	84.0489	79.0816	76.2607	76.5296	68.5035	60.785
	15.42	101.628	90.3246	86.9484	78.2561	82.1302	78.7591	84.0472	79.0726	76.2451	76.5245	68.5037	60.7709
	15.43	101.625	90.3198	86.9436	78.2617	82.1201	78.7528	84.0366	79.0667	76.2402	76.5152	68.4844	60.7629
	15.44	101.615	90.3092	86.9424	78.2494	82.1075	78.7346	84.0329	79.0571	76.2325	76.5033	68.4818	60.7537
	15.45	101.607	90.3123	86.935	78.2346	82.1158	78.7235	84.0318	79.0541	76.2233	76.4903	68.4729	60.7486
	15.46	101.594	90.3002	86.9314	78.2219	82.1057	78.7176	84.0211	79.0433	76.2154	76.4806	68.453	60.7303
	15.47	101.597	90.2977	86.914	78.2291	82.0876	78.7107	84.0145	79.0341	76.2089	76.4708	68.4388	60.7188
	15.48	101.589	90.2937	86.9061	78.2175	82.0714	78.7007	84.0066	79.0327	76.2062	76.4675	68.445	60.7038
	15.49	101.578	90.2897	86.9131	78.218	82.0774	78.6906	84.0145	79.0307	76.1904	76.4506	68.4373	60.6991
	15.5	101.571	90.2889	86.8927	78.2064	82.0614	78.6849	84.0078	79.0173	76.1738	76.4477	68.4113	60.68
	15.51	101.57	90.2826	86.8945	78.2094	82.0527	78.674	83.9979	79.009	76.1803	76.4275	68.4008	60.6702
	15.52	101.562	90.2801	86.8993	78.1832	82.0434	78.6475	83.9968	79.0011	76.1677	76.4183	68.4031	60.6581
	15.53	101.562	90.2745	86.8879	78.1785	82.0292	78.6459	83.9776	79.0059	76.1582	76.4051	68.391	60.6514
	15.54	101.548	90.2724	86.8873	78.1727	82.0188	78.6303	83.9627	78.9932	76.1511	76.3957	68.3875	60.6434
	15.55	101.546	90.2584	86.8862	78.1647	82.0111	78.6169	83.9696	78.9879	76.1454	76.3888	68.3731	60.6304
	15.56	101.534	90.2465	86.87	78.16	82.0071	78.6121	83.9701	78.9853	76.1383	76.3766	68.3544	60.6133
	15.57	101.533	90.2435	86.8654	78.1499	81.9975	78.6056	83.948	78.9753	76.1291	76.3707	68.356	60.6126
	15.58	101.524	90.246	86.8536	78.1458	81.9838	78.5948	83.9435	78.9639	76.1191	76.357	68.3498	60.5976
	15.59	101.514	90.236	86.8562	78.1401	81.9857	78.5771	83.9415	78.9542	76.1038	76.3453	68.3357	60.5844
	15.6	101.504	90.2367	86.8508	78.1293	81.9747	78.5746	83.9324	78.9572	76.1061	76.328	68.3231	60.5677
	15.61	101.507	90.2279	86.8463	78.1179	81.9664	78.5714	83.9267	78.9429	76.1044	76.3106	68.312	60.563
	15.62	101.492	90.2214	86.8297	78.1149	81.9578	78.5678	83.9221	78.9357	76.0815	76.3069	68.3017	60.5528
	15.63	101.485	90.2213	86.8237	78.1037	81.9607	78.5433	83.9132	78.9287	76.0708	76.2982	68.2797	60.5346
	15.64	101.48	90.2198	86.8221	78.0986	81.9469	78.5273	83.9011	78.9196	76.0745	76.2868	68.2701	60.5253
	15.65	101.469	90.2164	86.8204	78.0949	81.9323	78.5215	83.9004	78.9132	76.0683	76.2684	68.2766	60.5084
	15.66	101.466	90.2037	86.8215	78.082	81.9302	78.5134	83.8909	78.9176	76.0515	76.2704	68.2765	60.5047
	15.67	101.452	90.2053	86.8088	78.0727	81.9267	78.5063	83.8888	78.9119	76.0465	76.2573	68.2563	60.4897
	15.68	101.456	90.1987	86.8011	78.064	81.9158	78.4983	83.8832	78.8963	76.041	76.245	68.2401	60.4779
	15.69	101.441	90.1927	86.7868	78.0739	81.9013	78.4892	83.8747	78.8906	76.0252	76.2369	68.235	60.4708
	15.7	101.432	90.1815	86.7844	78.0588	81.8889	78.4703	83.8589	78.8759	76.0175	76.2169	68.2235	60.4616
	15.71	101.425	90.1725	86.7821	78.049	81.8778	78.4718	83.8558	78.8692	76.0098	76.2023	68.2157	60.4447
	15.72	101.422	90.1794	86.7684	78.0411	81.8782	78.453	83.8559	78.8658	76.003	76.1959	68.2007	60.4343
	15.73	101.415	90.1672	86.7665	78.0344	81.872	78.4401	83.836	78.8571	76.0044	76.1851	68.1912	60.4315
	15.74	101.415	90.1642	86.762	78.0224	81.873	78.4301	83.8349	78.8463	75.99	76.1783	68.1898	60.4063
	15.75	101.398	90.1667	86.7582	78.0099	81.8633	78.4292	83.8373	78.8377	75.9846	76.1716	68.1761	60.3933
	15.76	101.397	90.1542	86.7477	78.0209	81.8478	78.4176	83.8278	78.8298	75.9755	76.1553	68.1566	60.391
	15.77	101.383	90.1536	86.751	78.0017	81.841	78.4078	83.815	78.8278	75.969	76.1422	68.1532	60.3733
	15.78	101.381	90.1423	86.7403	77.9962	81.8275	78.3902	83.808	78.8182	75.9551	76.1404	68.1447	60.363
	15.79	101.366	90.1436	86.7306	77.9923	81.826	78.386	83.8022	78.8078	75.9493	76.1187	68.1271	60.3637
	15.8	101.361	90.1322	86.7227	77.9835	81.8133	78.3819	83.7977	78.796	75.9383	76.1059	68.118	60.3555
	15.81	101.35	90.1287	86.7104	77.9784	81.8143	78.3677	83.7915	78.7999	75.9367	76.1005	68.109	60.3375
	15.82	101.353	90.1217	86.7175	77.9729	81.8181	78.3582	83.7972	78.7773	75.9261	76.0935	68.1029	60.3261
	15.83	101.338	90.1147	86.7059	77.9645	81.8045	78.3455	83.7867	78.7641	75.9138	76.0885	68.0852	60.3228
	15.84	101.334	90.1111	86.6978	77.9599	81.7877	78.3423	83.7806	78.7593	75.9029	76.0734	68.0728	60.3047
	15.85	101.326	90.1113	86.6938	77.9503	81.787	78.3264	83.764	78.7464	75.9024	76.0608	68.0745	60.3026
	15.86	101.317	90.1024	86.6963	77.941	81.7854	78.3135	83.7655	78.7469	75.8984	76.0493	68.0556	60.2872
	15.87	101.309	90.0942	86.6963	77.9375	81.7763	78.2943	83.7553	78.7409	75.8862	76.0417	68.0504	60.2848
	15.88	101.313	90.0907	86.6855	77.9246	81.7767	78.2921	83.7435	78.7292	75.8747	76.0378	68.0422	60.2653
	15.89	101.306	90.0832	86.6813	77.9256	81.7644	78.2906	83.7405	78.7322	75.8585	76.0253	68.0232	60.2532
	15.9	101.288	90.072	86.6767	77.9196	81.7586	78.2825	83.7308	78.7189	75.8538	76.0152	68.019	60.2511
	15.91	101.287	90.0637	86.67	77.9062	81.7525	78.2678	83.7266	78.7116	75.8519	75.9975	68.0103	60.2384
	15.92	101.277	90.0585	86.6605	77.9114	81.7322	78.2587	83.7168	78.7057	75.8453	75.9999	67.994	60.2247
	15.93	101.266	90.0536	86.6559	77.8997	81.7226	78.2483	83.7262	78.6929	75.8351	75.9856	67.9888	60.2184
	15.94	101.268	90.0559	86.6527	77.8856	81.7108	78.2388	83.7176	78.6938	75.8256	75.9775	67.9777	60.2071
	15.95	101.25	90.0416	86.6446	77.8792	81.7146	78.24	83.7065	78.6796	75.8143	75.967	67.972	60.1927
	15.96	101.242	90.0429	86.6401	77.8851	81.7179	78.2277	83.7103	78.6709	75.813	75.9526	67.9674	60.1885
	15.97	101.242	90.0398	86.6335	77.8745	81.71	78.2149	83.7012	78.6716	75.8106	75.9496	67.949	60.1853
	15.98	101.239	90.0321	86.6158	77.8679	81.7097	78.214	83.6885	78.6543	75.7887	75.9424	67.9299	60.1656
	15.99	101.223	90.0238	86.614	77.8521	81.6955	78.2061	83.6781	78.6475	75.7858	75.9294	67.9225	60.1575
	16	101.222	90.0162	86.6085	77.8449	81.6927	78.191	83.6733	78.6368	75.7767	75.9098	67.9214	60.1503
	16.01	101.216	90.0078	86.6024	77.8373	81.6778	78.1975	83.6804	78.635	75.7688	75.9045	67.9162	60.1363
	16.02	101.211	90.007	86.6029	77.8342	81.6713	78.1793	83.6713	78.6226	75.7581	75.891	67.9111	60.1287
	16.03	101.205	89.9994	86.591	77.8323	81.6692	78.164	83.6608	78.6217	75.76	75.8716	67.895	60.1119
	16.04	101.195	89.9907	86.5776	77.8206	81.6554	78.1617	83.655	78.6129	75.751	75.8662	67.8863	60.1109
	16.05	101.191	89.9881	86.5882	77.807	81.6476	78.1509	83.6607	78.6086	75.7395	75.8621	67.8727	60.0983
	16.06	101.18	89.9811	86.5842	77.8107	81.6458	78.1412	83.6487	78.6046	75.7379	75.8534	67.8645	60.0951
	16.07	101.167	89.9802	86.5684	77.7923	81.6381	78.1362	83.6414	78.5965	75.7289	75.8418	67.8577	60.0893
	16.08	101.16	89.9789	86.563	77.7808	81.6361	78.1243	83.6311	78.5918	75.7134	75.8287	67.8479	60.0787
	16.09	101.15	89.9691	86.5618	77.7858	81.6275	78.1166	83.6285	78.5788	75.7159	75.8137	67.8329	60.0717
	16.1	101.151	89.958	86.5522	77.7722	81.6268	78.1077	83.6191	78.5746	75.7029	75.8078	67.8319	60.0641
	16.11	101.14	89.9502	86.5451	77.7594	81.6155	78.0976	83.6266	78.5712	75.6827	75.7992	67.822	60.0587
	16.12	101.132	89.9374	86.5396	77.7564	81.6041	78.0924	83.6141	78.5553	75.6854	75.7849	67.8197	60.0427
	16.13	101.133	89.9281	86.536	77.7545	81.6025	78.0854	83.6071	78.5563	75.6788	75.7702	67.8031	60.0282
	16.14	101.122	89.9227	86.5323	77.7448	81.5906	78.0818	83.6113	78.5441	75.6793	75.7587	67.7934	60.023
	16.15	101.123	89.93	86.5192	77.7387	81.5867	78.0808	83.6023	78.548	75.6765	75.7525	67.7808	60.023
	16.16	101.111	89.9162	86.5073	77.7276	81.5922	78.067	83.5906	78.5439	75.6493	75.7538	67.7639	60.0191
	16.17	101.1	89.9182	86.5047	77.7214	81.576	78.0487	83.5778	78.5285	75.6421	75.7352	67.751	60.0011
	16.18	101.092	89.9127	86.5146	77.7141	81.5734	78.0505	83.567	78.5116	75.6307	75.7192	67.7514	59.9851
	16.19	101.091	89.9055	86.5031	77.708	81.5728	78.0349	83.5704	78.5083	75.6213	75.7151	67.7387	59.9785
	16.2	101.086	89.9005	86.5046	77.6943	81.5631	78.0289	83.5677	78.5054	75.624	75.7016	67.727	59.9734
	16.21	101.077	89.8928	86.4922	77.6878	81.5499	78.0256	83.5634	78.5119	75.6188	75.6886	67.726	59.965
	16.22	101.075	89.8912	86.4834	77.6887	81.5406	78.0151	83.5634	78.4899	75.6088	75.6822	67.7207	59.9585
	16.23	101.063	89.8823	86.4729	77.6837	81.5317	77.9994	83.5538	78.4832	75.596	75.6765	67.7102	59.9524
	16.24	101.051	89.8851	86.4705	77.6713	81.5229	77.9898	83.5459	78.4721	75.5881	75.664	67.6955	59.9485
	16.25	101.046	89.8692	86.4581	77.668	81.5142	77.987	83.5422	78.4695	75.5872	75.6461	67.6844	59.9358
	16.26	101.039	89.8588	86.4594	77.6574	81.52	77.9756	83.5407	78.4747	75.5849	75.6339	67.6693	59.9315
	16.27	101.034	89.8533	86.457	77.6556	81.5029	77.9595	83.5337	78.4523	75.5774	75.6294	67.6635	59.9207
	16.28	101.026	89.8606	86.4537	77.6415	81.4929	77.9542	83.5242	78.4571	75.5661	75.6124	67.6501	59.9051
	16.29	101.011	89.8474	86.4401	77.6319	81.4863	77.9468	83.5194	78.4459	75.5546	75.6018	67.6512	59.8942
	16.3	101.009	89.8448	86.434	77.6337	81.4837	77.9403	83.5189	78.4423	75.541	75.6008	67.6385	59.8776
	16.31	101.003	89.843	86.435	77.6274	81.475	77.9254	83.506	78.4329	75.5348	75.5944	67.6287	59.8774
	16.32	100.999	89.8417	86.4347	77.615	81.4696	77.9189	83.4948	78.4171	75.5299	75.5698	67.6179	59.866
	16.33	100.986	89.8296	86.4375	77.6109	81.4536	77.9156	83.4929	78.4195	75.5254	75.5589	67.6032	59.8646
	16.34	100.981	89.8256	86.4242	77.6014	81.4613	77.9148	83.4929	78.4071	75.5182	75.5462	67.5983	59.8567
	16.35	100.976	89.8215	86.4204	77.5915	81.4467	77.9078	83.4806	78.4059	75.5091	75.5394	67.5867	59.8441
	16.36	100.973	89.8065	86.4119	77.5791	81.4437	77.8988	83.476	78.401	75.4983	75.5362	67.5717	59.845
	16.37	100.959	89.8127	86.3993	77.5834	81.4403	77.8836	83.475	78.3902	75.495	75.5196	67.5671	59.8331
	16.38	100.95	89.8055	86.3919	77.5763	81.427	77.8792	83.4648	78.3826	75.4735	75.5179	67.5611	59.8311
	16.39	100.939	89.7951	86.3996	77.5717	81.4222	77.8735	83.4628	78.3715	75.4778	75.4975	67.5444	59.8084
	16.4	100.939	89.7956	86.4048	77.5656	81.4114	77.8491	83.4551	78.3743	75.4626	75.4921	67.5401	59.7923
	16.41	100.936	89.7928	86.3904	77.5541	81.3931	77.8539	83.4576	78.3553	75.4599	75.481	67.5194	59.7895
	16.42	100.914	89.7894	86.375	77.5497	81.391	77.8348	83.4402	78.3567	75.4562	75.4701	67.5289	59.7813
	16.43	100.916	89.7869	86.3838	77.5473	81.3809	77.8385	83.4365	78.3506	75.4436	75.4602	67.5089	59.7802
	16.44	100.912	89.7711	86.3766	77.5375	81.3758	77.8272	83.4336	78.3436	75.4233	75.4445	67.4981	59.7651
	16.45	100.898	89.7695	86.3621	77.5286	81.3617	77.823	83.4242	78.3272	75.4179	75.4431	67.4918	59.7628
	16.46	100.894	89.7632	86.3576	77.5185	81.3646	77.8105	83.4195	78.3204	75.4169	75.4294	67.4775	59.7589
	16.47	100.89	89.7594	86.35	77.5283	81.346	77.7907	83.4191	78.317	75.4114	75.426	67.4734	59.7427
	16.48	100.88	89.7599	86.3521	77.5177	81.3558	77.7893	83.4115	78.3077	75.4054	75.4172	67.4585	59.7296
	16.49	100.874	89.7519	86.3365	77.4911	81.34	77.7832	83.409	78.3058	75.4014	75.406	67.4423	59.724
	16.5	100.868	89.743	86.3368	77.4925	81.3238	77.7785	83.3885	78.3031	75.3919	75.3928	67.4391	59.7165
	16.51	100.858	89.7449	86.3376	77.4822	81.3214	77.7758	83.3893	78.2922	75.3861	75.383	67.4358	59.7107
	16.52	100.857	89.7432	86.325	77.4682	81.3178	77.766	83.3913	78.296	75.3849	75.3637	67.4267	59.6983
	16.53	100.848	89.7403	86.3279	77.457	81.3043	77.7531	83.3808	78.2933	75.3699	75.3492	67.4086	59.6921
	16.54	100.841	89.7289	86.3161	77.4638	81.3042	77.7488	83.3662	78.2774	75.3561	75.3501	67.4011	59.6827
	16.55	100.831	89.7267	86.3073	77.4541	81.292	77.7362	83.3685	78.2646	75.3497	75.3444	67.3855	59.6741
	16.56	100.829	89.7207	86.3198	77.4546	81.2842	77.7312	83.3596	78.2625	75.3495	75.3241	67.3667	59.6669
	16.57	100.822	89.7177	86.3006	77.4496	81.2813	77.7088	83.3514	78.2546	75.3414	75.3174	67.3661	59.6507
	16.58	100.813	89.7105	86.3022	77.4427	81.2693	77.7127	83.3481	78.243	75.3404	75.307	67.3542	59.6495
	16.59	100.798	89.7123	86.2865	77.433	81.2489	77.694	83.3389	78.2454	75.3352	75.3067	67.3501	59.6391
	16.6	100.794	89.7141	86.2863	77.4341	81.241	77.6989	83.3298	78.2336	75.3146	75.293	67.3372	59.6239
	16.61	100.786	89.6974	86.2891	77.4146	81.2478	77.6911	83.3264	78.2313	75.3148	75.2822	67.3323	59.6247
	16.62	100.787	89.6993	86.2809	77.3996	81.2457	77.6715	83.3225	78.2292	75.3056	75.2655	67.3125	59.6172
	16.63	100.786	89.6911	86.2658	77.3944	81.2232	77.665	83.3189	78.2193	75.2883	75.2662	67.3122	59.6098
	16.64	100.774	89.6863	86.2768	77.3958	81.2254	77.6606	83.3058	78.2055	75.2931	75.2504	67.2963	59.5998
	16.65	100.773	89.6762	86.2704	77.386	81.2105	77.6543	83.2921	78.2015	75.2853	75.2365	67.2816	59.5799
	16.66	100.765	89.6695	86.259	77.3856	81.2014	77.6408	83.2857	78.1885	75.2685	75.2254	67.276	59.5829
	16.67	100.756	89.6681	86.2471	77.376	81.1937	77.624	83.2774	78.1766	75.2616	75.216	67.2661	59.5723
	16.68	100.744	89.662	86.2552	77.3623	81.179	77.6266	83.281	78.1791	75.2531	75.21	67.25	59.5755
	16.69	100.742	89.6591	86.2381	77.3617	81.1722	77.6232	83.268	78.1658	75.2496	75.1943	67.2394	59.5554
	16.7	100.733	89.6615	86.2383	77.3603	81.1769	77.6131	83.261	78.1584	75.2347	75.1881	67.2268	59.5458
	16.71	100.731	89.6574	86.2384	77.344	81.1624	77.607	83.2447	78.1374	75.2364	75.1757	67.2269	59.5357
	16.72	100.732	89.6513	86.2244	77.3329	81.1458	77.6011	83.2343	78.1393	75.2286	75.1633	67.2036	59.5275
	16.73	100.719	89.6458	86.2291	77.3308	81.1487	77.5959	83.2246	78.1376	75.2192	75.1526	67.2016	59.5193
	16.74	100.714	89.6456	86.2228	77.3274	81.1347	77.5875	83.2305	78.1308	75.211	75.1375	67.1876	59.5019
	16.75	100.711	89.6434	86.2094	77.3131	81.1214	77.574	83.2194	78.113	75.2043	75.1276	67.1766	59.4999
	16.76	100.706	89.6309	86.2094	77.3067	81.1201	77.561	83.2116	78.1081	75.1915	75.1302	67.1646	59.4923
	16.77	100.696	89.6291	86.1993	77.3053	81.1113	77.5508	83.1999	78.1058	75.185	75.1211	67.165	59.4926
	16.78	100.686	89.6221	86.1964	77.2973	81.0984	77.5486	83.1993	78.0939	75.1761	75.108	67.1501	59.4795
	16.79	100.678	89.6014	86.1925	77.2908	81.0954	77.543	83.1827	78.081	75.1745	75.0998	67.1397	59.4596
	16.8	100.674	89.5998	86.1823	77.2886	81.0897	77.5362	83.1809	78.0757	75.1619	75.0815	67.1362	59.4584
	16.81	100.667	89.6	86.1777	77.2763	81.0766	77.5234	83.164	78.079	75.1606	75.0787	67.1149	59.4419
	16.82	100.659	89.5973	86.1765	77.271	81.073	77.5229	83.1638	78.0647	75.155	75.0619	67.1082	59.4271
	16.83	100.653	89.6009	86.1706	77.2616	81.0688	77.508	83.1543	78.0481	75.1406	75.0489	67.0905	59.4172
	16.84	100.643	89.5814	86.168	77.2497	81.0529	77.5022	83.1426	78.0559	75.1375	75.0421	67.0885	59.4101
	16.85	100.631	89.5824	86.1531	77.2428	81.0437	77.4985	83.143	78.0388	75.1273	75.0217	67.0743	59.3985
	16.86	100.63	89.5873	86.1506	77.2351	81.0191	77.4802	83.1257	78.0327	75.1246	75.0195	67.0654	59.3933
	16.87	100.621	89.5803	86.1493	77.2301	81.0204	77.4716	83.1114	78.0228	75.1232	75.0146	67.058	59.3841
	16.88	100.615	89.5735	86.1377	77.2185	81.0122	77.4706	83.1127	78.0195	75.1124	75.0029	67.0456	59.3795
	16.89	100.61	89.5712	86.1325	77.2126	81.0104	77.469	83.1133	78.0165	75.1105	74.9919	67.0464	59.369
	16.9	100.596	89.5644	86.1412	77.2133	81.0035	77.4541	83.1052	78.0037	75.0853	74.9809	67.0327	59.3617
	16.91	100.594	89.5616	86.1241	77.2016	80.9975	77.4415	83.094	77.9963	75.0872	74.9732	67.0199	59.3454
	16.92	100.582	89.5564	86.122	77.1999	80.9917	77.452	83.0865	77.9845	75.0803	74.9547	67.0095	59.3291
	16.93	100.581	89.5466	86.1172	77.1891	80.9766	77.4402	83.0782	77.9839	75.0676	74.9515	66.994	59.3236
	16.94	100.576	89.5456	86.1042	77.1641	80.9646	77.4307	83.071	77.9814	75.0562	74.9454	66.9857	59.3179
	16.95	100.565	89.5423	86.106	77.1801	80.9631	77.4215	83.06	77.9636	75.0577	74.9355	66.9765	59.2981
	16.96	100.561	89.5392	86.0979	77.1606	80.9491	77.4218	83.0419	77.9585	75.0485	74.9293	66.97	59.2962
	16.97	100.548	89.5297	86.0919	77.1478	80.9531	77.4043	83.0417	77.9435	75.0378	74.925	66.9537	59.2866
	16.98	100.543	89.5195	86.0896	77.144	80.9354	77.3886	83.0293	77.9491	75.0328	74.915	66.9523	59.2687
	16.99	100.536	89.525	86.0834	77.1385	80.9288	77.3795	83.0265	77.9395	75.0245	74.9143	66.9477	59.2705
	17	100.528	89.524	86.0863	77.128	80.9211	77.3742	83.0258	77.9273	75.0109	74.9062	66.9246	59.2592
	17.01	100.529	89.5072	86.0747	77.124	80.9191	77.3586	83.0245	77.929	75.0109	74.8959	66.9139	59.249
	17.02	100.516	89.5125	86.0719	77.1195	80.9017	77.3511	83.0123	77.9239	74.9915	74.8941	66.9013	59.233
	17.03	100.503	89.5145	86.0598	77.1052	80.8967	77.352	83.0019	77.9116	74.9966	74.8808	66.8963	59.2231
	17.04	100.505	89.5073	86.0533	77.0973	80.889	77.3404	82.9861	77.9107	74.9916	74.8767	66.8846	59.2142
	17.05	100.496	89.4995	86.0494	77.0877	80.8857	77.3297	82.98	77.899	74.9753	74.8679	66.872	59.2074
	17.06	100.501	89.4976	86.0365	77.0822	80.8656	77.3207	82.9747	77.8984	74.9637	74.8601	66.8601	59.1913
	17.07	100.491	89.486	86.0144	77.075	80.8619	77.3228	82.9707	77.8885	74.9664	74.8483	66.854	59.1778
	17.08	100.487	89.4849	86.0341	77.0744	80.852	77.3144	82.9654	77.882	74.9491	74.8389	66.8466	59.1732
	17.09	100.473	89.4824	86.0305	77.0739	80.8506	77.3068	82.9577	77.8681	74.9417	74.8251	66.8474	59.1606
	17.1	100.47	89.4773	86.0281	77.0696	80.8336	77.3031	82.9447	77.8636	74.9372	74.8182	66.8295	59.1557
	17.11	100.455	89.4752	86.0106	77.0548	80.8292	77.2956	82.9396	77.8577	74.9377	74.802	66.8199	59.1472
	17.12	100.452	89.476	86.01	77.0592	80.8175	77.2779	82.9327	77.8537	74.9304	74.7954	66.8095	59.1391
	17.13	100.448	89.4616	86.005	77.0479	80.81	77.2744	82.929	77.8567	74.9328	74.7857	66.8045	59.1303
	17.14	100.443	89.4598	86.0063	77.0402	80.8012	77.2618	82.9166	77.8444	74.918	74.7753	66.7927	59.1188
	17.15	100.427	89.4555	85.9952	77.03	80.7987	77.2435	82.9083	77.8306	74.9275	74.758	66.7823	59.1149
	17.16	100.418	89.449	85.9882	77.0125	80.7922	77.2422	82.9097	77.8233	74.9129	74.7489	66.7743	59.1071
	17.17	100.423	89.4543	85.9797	77.0071	80.7783	77.2391	82.8931	77.8147	74.9082	74.7445	66.7644	59.0909
	17.18	100.425	89.4492	85.9819	77.006	80.7797	77.2308	82.892	77.82	74.9019	74.7377	66.7571	59.0794
	17.19	100.411	89.443	85.973	76.9987	80.7642	77.2251	82.8849	77.8076	74.9022	74.7239	66.7428	59.0672
	17.2	100.405	89.4379	85.9694	77.0013	80.7483	77.2208	82.8796	77.8097	74.8998	74.7142	66.7364	59.0596
	17.21	100.392	89.4273	85.9628	76.9838	80.7493	77.2163	82.864	77.7996	74.8911	74.7041	66.7318	59.0483
	17.22	100.39	89.4262	85.9517	76.9784	80.7326	77.202	82.8609	77.8018	74.8835	74.6951	66.7196	59.0333
	17.23	100.377	89.4282	85.9536	76.9735	80.7289	77.192	82.8555	77.7871	74.8816	74.6874	66.7063	59.0335
	17.24	100.375	89.42	85.9423	76.9786	80.7246	77.1718	82.854	77.7687	74.8707	74.6721	66.7024	59.0222
	17.25	100.363	89.4256	85.9365	76.9712	80.7138	77.1777	82.8362	77.7733	74.8563	74.6591	66.686	59.0125
	17.26	100.364	89.4059	85.9356	76.9597	80.711	77.161	82.8338	77.7668	74.8557	74.6442	66.6738	59.0055
	17.27	100.357	89.4171	85.9404	76.9532	80.7056	77.1458	82.8304	77.7583	74.8619	74.6385	66.6732	58.9965
	17.28	100.34	89.4065	85.9272	76.9417	80.6944	77.1464	82.8152	77.7552	74.8488	74.6251	66.6568	58.9921
	17.29	100.336	89.3988	85.9293	76.9375	80.6823	77.1348	82.8189	77.7514	74.8369	74.6196	66.6441	58.9686
	17.3	100.328	89.3987	85.9082	76.9403	80.6686	77.124	82.8098	77.7392	74.8318	74.598	66.6416	58.9661
	17.31	100.326	89.3978	85.9065	76.9218	80.6636	77.1221	82.8027	77.7293	74.8243	74.5893	66.633	58.9442
	17.32	100.323	89.3813	85.902	76.9101	80.6578	77.1079	82.7939	77.7316	74.816	74.5853	66.6242	58.9425
	17.33	100.313	89.3799	85.8994	76.9094	80.6556	77.1047	82.7906	77.717	74.8114	74.5733	66.6095	58.9342
	17.34	100.3	89.3802	85.8959	76.9197	80.6427	77.0944	82.7798	77.7218	74.8028	74.565	66.6044	58.9266
	17.35	100.296	89.3764	85.8867	76.9159	80.6445	77.081	82.7799	77.7237	74.7941	74.5478	66.5963	58.9212
	17.36	100.29	89.3705	85.8804	76.9013	80.6304	77.0697	82.7724	77.7078	74.7905	74.5348	66.5841	58.9116
	17.37	100.287	89.3707	85.8749	76.8846	80.6214	77.0591	82.766	77.7008	74.7887	74.5349	66.5749	58.8969
	17.38	100.275	89.3561	85.8687	76.8816	80.6071	77.0455	82.7524	77.697	74.7692	74.5283	66.5659	58.8886
	17.39	100.267	89.3472	85.8683	76.878	80.5971	77.0457	82.7361	77.7009	74.7697	74.5214	66.564	58.878
	17.4	100.273	89.3449	85.8711	76.8655	80.5908	77.0365	82.7414	77.6917	74.7683	74.5054	66.5531	58.8723
	17.41	100.252	89.3482	85.8552	76.8624	80.5867	77.0247	82.7411	77.6869	74.745	74.4983	66.5503	58.8721
	17.42	100.243	89.3479	85.8504	76.8495	80.5872	77.0231	82.7189	77.6787	74.7424	74.4856	66.5324	58.8661
	17.43	100.244	89.3382	85.8434	76.8479	80.5699	77.0129	82.7161	77.6616	74.7365	74.4777	66.5244	58.8464
	17.44	100.244	89.3367	85.8405	76.8384	80.5653	77.0077	82.717	77.6653	74.7204	74.4596	66.5175	58.8304
	17.45	100.227	89.3257	85.8369	76.8351	80.5587	77	82.7034	77.6626	74.721	74.4445	66.5005	58.8293
	17.46	100.223	89.3238	85.8284	76.8307	80.5424	76.9968	82.7086	77.6643	74.7314	74.4421	66.5006	58.82
	17.47	100.206	89.3199	85.8296	76.8276	80.5404	76.9822	82.6979	77.6473	74.7109	74.4291	66.4918	58.813
	17.48	100.203	89.3178	85.8169	76.8257	80.5383	76.9653	82.6897	77.6397	74.7022	74.4145	66.4784	58.7923
	17.49	100.205	89.3116	85.8139	76.8113	80.5229	76.9668	82.6861	77.6372	74.7018	74.4025	66.4777	58.7933
	17.5	100.192	89.3092	85.806	76.7936	80.5206	76.953	82.6735	77.6401	74.6866	74.3984	66.4646	58.7883
	17.51	100.182	89.303	85.7981	76.8	80.4957	76.9445	82.667	77.6278	74.6795	74.3894	66.4564	58.782
	17.52	100.177	89.2829	85.8025	76.791	80.4937	76.934	82.6673	77.6324	74.6759	74.3764	66.46	58.7677
	17.53	100.175	89.2841	85.796	76.7805	80.4802	76.9213	82.6525	77.6299	74.6711	74.3791	66.4478	58.7536
	17.54	100.166	89.2805	85.7923	76.773	80.476	76.9178	82.6402	77.6168	74.6634	74.362	66.43	58.7455
	17.55	100.159	89.2848	85.7862	76.7703	80.4704	76.9146	82.6387	77.6126	74.6628	74.3487	66.4213	58.7343
	17.56	100.155	89.2717	85.7898	76.7531	80.4655	76.911	82.6387	77.6047	74.6514	74.3347	66.4116	58.7264
	17.57	100.147	89.2697	85.7737	76.7511	80.4551	76.8907	82.6313	77.6009	74.6399	74.3228	66.4074	58.7059
	17.58	100.14	89.2675	85.7758	76.7422	80.447	76.8884	82.6202	77.5967	74.6277	74.3162	66.3982	58.7098
	17.59	100.129	89.2634	85.7637	76.7458	80.4356	76.8802	82.6093	77.5925	74.6187	74.3041	66.3789	58.7002
	17.6	100.109	89.2398	85.7513	76.7358	80.4207	76.858	82.6068	77.5885	74.6138	74.2992	66.3819	58.6917
	17.61	100.113	89.2588	85.7535	76.7211	80.4182	76.8548	82.5977	77.5801	74.6008	74.2821	66.3745	58.6835
	17.62	100.106	89.2543	85.7487	76.7134	80.4153	76.8517	82.6048	77.5696	74.5922	74.2814	66.3627	58.6705
	17.63	100.091	89.2478	85.7405	76.7067	80.4073	76.8466	82.5867	77.5624	74.5969	74.2715	66.3514	58.6518
	17.64	100.093	89.2403	85.7395	76.7065	80.402	76.8327	82.5815	77.5588	74.5901	74.252	66.3371	58.6489
	17.65	100.086	89.2241	85.7411	76.7079	80.3887	76.8292	82.5659	77.5521	74.5832	74.2462	66.3251	58.6484
	17.66	100.076	89.2243	85.7317	76.6846	80.3785	76.8246	82.5764	77.5443	74.5785	74.2445	66.3161	58.6207
	17.67	100.065	89.2229	85.7265	76.6831	80.3776	76.8068	82.5543	77.543	74.5661	74.2275	66.3127	58.6236
	17.68	100.063	89.2159	85.7209	76.6715	80.3716	76.7939	82.5521	77.5432	74.5549	74.2138	66.3037	58.6216
	17.69	100.046	89.2093	85.7148	76.6715	80.3642	76.7896	82.5537	77.5272	74.5496	74.2018	66.2935	58.6106
	17.7	100.053	89.2065	85.7118	76.6584	80.3526	76.7813	82.5369	77.5167	74.547	74.2006	66.2748	58.6046
	17.71	100.035	89.1953	85.7096	76.6512	80.3536	76.7778	82.5367	77.5141	74.5358	74.1844	66.2661	58.5958
	17.72	100.024	89.1995	85.6964	76.6433	80.3344	76.7684	82.5264	77.5092	74.5358	74.1783	66.2599	58.5877
	17.73	100.029	89.1836	85.6971	76.6357	80.3228	76.7539	82.5156	77.5087	74.5262	74.1609	66.253	58.5752
	17.74	100.028	89.1837	85.6963	76.6249	80.3255	76.7485	82.5157	77.4837	74.5125	74.1518	66.2477	58.5592
	17.75	100.011	89.1801	85.6907	76.63	80.3117	76.7431	82.5069	77.4824	74.5107	74.1449	66.2373	58.5547
	17.76	100.003	89.1766	85.6713	76.6174	80.3056	76.7309	82.5035	77.4685	74.503	74.1377	66.2342	58.5492
	17.77	99.9879	89.1736	85.6712	76.6098	80.2943	76.7223	82.4922	77.472	74.4971	74.1239	66.2265	58.5462
	17.78	99.988	89.1602	85.6856	76.6036	80.2845	76.7183	82.4814	77.4627	74.4811	74.1154	66.2094	58.5439
	17.79	99.9828	89.1539	85.6776	76.5862	80.2755	76.7012	82.4712	77.4608	74.4717	74.1126	66.2047	58.5285
	17.8	99.9767	89.1598	85.6566	76.5859	80.2717	76.6947	82.4668	77.4511	74.4678	74.0917	66.2014	58.5168
	17.81	99.9616	89.1481	85.6598	76.5795	80.2544	76.6884	82.4682	77.4451	74.4685	74.0737	66.1942	58.505
	17.82	99.9511	89.1388	85.6498	76.5643	80.2506	76.6867	82.4495	77.4369	74.4581	74.0637	66.1843	58.499
	17.83	99.9484	89.1324	85.651	76.5561	80.2512	76.6749	82.4477	77.4316	74.4496	74.0596	66.1662	58.4952
	17.84	99.943	89.1282	85.639	76.5637	80.2415	76.672	82.4297	77.4222	74.4462	74.0503	66.1516	58.4881
	17.85	99.9324	89.1136	85.6415	76.5479	80.2358	76.6599	82.4183	77.4117	74.4357	74.0449	66.1413	58.4816
	17.86	99.9283	89.1127	85.6406	76.5446	80.2154	76.6531	82.4224	77.4109	74.4262	74.0257	66.1343	58.4614
	17.87	99.9309	89.1134	85.6394	76.539	80.2191	76.6339	82.4148	77.3965	74.4222	74.01	66.1212	58.4634
	17.88	99.9274	89.1038	85.6291	76.5327	80.2103	76.6282	82.4103	77.389	74.4139	74.0145	66.1135	58.4486
	17.89	99.9108	89.095	85.6181	76.5238	80.1916	76.6222	82.4114	77.3794	74.3963	73.9973	66.1083	58.4408
	17.9	99.9086	89.0926	85.6167	76.5147	80.1925	76.6232	82.3891	77.3755	74.3925	73.987	66.095	58.4325
	17.91	99.9048	89.0902	85.6018	76.5088	80.1847	76.6133	82.3779	77.3743	74.4059	73.9713	66.0798	58.4242
	17.92	99.885	89.0964	85.5987	76.5083	80.1814	76.6053	82.3704	77.3662	74.3925	73.9692	66.0727	58.4147
	17.93	99.8887	89.0843	85.5989	76.5015	80.1684	76.5968	82.374	77.3685	74.3747	73.9477	66.0597	58.4051
	17.94	99.8737	89.0699	85.5878	76.4858	80.1571	76.5938	82.362	77.3443	74.3624	73.9432	66.049	58.3938
	17.95	99.872	89.0618	85.5833	76.4746	80.1534	76.5861	82.3458	77.3321	74.3662	73.9285	66.0461	58.3859
	17.96	99.8571	89.053	85.5818	76.4716	80.1434	76.581	82.3476	77.3385	74.3583	73.9245	66.0411	58.3815
	17.97	99.8525	89.052	85.5709	76.4603	80.1294	76.5568	82.3374	77.326	74.3489	73.9121	66.0294	58.3757
	17.98	99.8501	89.0551	85.5632	76.4614	80.1306	76.5626	82.3317	77.3196	74.3353	73.9008	66.008	58.3651
	17.99	99.8548	89.0489	85.5668	76.4559	80.1137	76.553	82.3247	77.3175	74.3395	73.9027	66.0024	58.3629
	18	99.8377	89.0383	85.56	76.454	80.1077	76.5349	82.3188	77.3131	74.3312	73.8888	65.9826	58.3589
	18.01	99.8356	89.0369	85.5611	76.4334	80.1094	76.5298	82.3052	77.3007	74.3195	73.8733	65.9787	58.3454
	18.02	99.8305	89.0355	85.5583	76.43	80.1088	76.5254	82.2966	77.2903	74.3176	73.8493	65.9702	58.3344
	18.03	99.8166	89.03	85.5493	76.429	80.088	76.5155	82.2964	77.2842	74.3073	73.8447	65.959	58.3162
	18.04	99.8086	89.0258	85.5406	76.4212	80.0865	76.5109	82.2799	77.2785	74.3064	73.8434	65.9556	58.3036
	18.05	99.8042	89.0233	85.5365	76.4103	80.0773	76.4998	82.2772	77.2633	74.3021	73.8324	65.9568	58.3013
	18.06	99.8	89.0177	85.5314	76.4033	80.0653	76.4973	82.2706	77.265	74.2866	73.8202	65.9304	58.2946
	18.07	99.7892	89.0153	85.5225	76.404	80.0644	76.4891	82.2594	77.2469	74.2796	73.8019	65.9205	58.2879
	18.08	99.7834	89.0025	85.5232	76.3947	80.0603	76.4761	82.2524	77.2447	74.273	73.7904	65.9104	58.2818
	18.09	99.7751	89.0025	85.5179	76.3855	80.0455	76.4764	82.2422	77.2346	74.267	73.795	65.8973	58.2687
	18.1	99.7628	89.0012	85.5098	76.3728	80.0388	76.4649	82.2398	77.2188	74.2648	73.7737	65.8899	58.2573
	18.11	99.7571	89.0074	85.5102	76.37	80.0357	76.4581	82.2286	77.2099	74.2657	73.7634	65.8838	58.2443
	18.12	99.7538	88.9899	85.506	76.3646	80.0182	76.4539	82.2211	77.1981	74.2512	73.7567	65.8833	58.242
	18.13	99.7479	88.9801	85.5068	76.3617	80.0148	76.4378	82.2148	77.1906	74.2274	73.7521	65.8683	58.2379
	18.14	99.7436	88.977	85.4981	76.3509	80.0079	76.4362	82.1958	77.1786	74.2187	73.7413	65.8567	58.225
	18.15	99.7411	88.9741	85.4927	76.3363	80.0104	76.431	82.2028	77.1704	74.2222	73.7186	65.838	58.211
	18.16	99.7222	88.9813	85.4857	76.3325	80.0103	76.4142	82.1958	77.1583	74.2175	73.7083	65.83	58.2084
	18.17	99.713	88.9686	85.4818	76.3274	80.0006	76.405	82.1876	77.1549	74.2007	73.7014	65.8199	58.1961
	18.18	99.7171	88.9666	85.4837	76.314	79.9869	76.4045	82.1772	77.1467	74.2002	73.6875	65.8113	58.193
	18.19	99.7059	88.9633	85.471	76.3117	79.9872	76.3965	82.1762	77.1282	74.1991	73.691	65.8087	58.188
	18.2	99.7061	88.964	85.4603	76.3087	79.969	76.3929	82.1537	77.1308	74.1848	73.6803	65.7972	58.1793
	18.21	99.6984	88.9496	85.455	76.3044	79.9581	76.3758	82.1517	77.123	74.1937	73.6747	65.789	58.1675
	18.22	99.6873	88.9444	85.4618	76.3013	79.9599	76.3635	82.1569	77.1109	74.1759	73.6607	65.7716	58.1558
	18.23	99.6853	88.9363	85.4553	76.2913	79.9552	76.3669	82.1446	77.0902	74.1581	73.6543	65.7606	58.1464
	18.24	99.6733	88.944	85.4553	76.2817	79.9496	76.3593	82.1373	77.0934	74.1621	73.6357	65.7525	58.1384
	18.25	99.6709	88.9376	85.447	76.2762	79.9422	76.3511	82.1304	77.0753	74.1493	73.6317	65.7457	58.135
	18.26	99.6693	88.942	85.4402	76.2696	79.9279	76.3417	82.1198	77.0638	74.1388	73.6183	65.7428	58.127
	18.27	99.6591	88.931	85.4395	76.2661	79.9279	76.3317	82.1152	77.0491	74.1374	73.6015	65.7251	58.1145
	18.28	99.6513	88.9354	85.4277	76.2503	79.9117	76.3268	82.1084	77.0347	74.1296	73.5954	65.7071	58.1047
	18.29	99.6448	88.9216	85.4289	76.2466	79.9185	76.3145	82.1001	77.0323	74.1137	73.5928	65.7005	58.0877
	18.3	99.6363	88.9245	85.4203	76.245	79.9095	76.308	82.096	77.0123	74.1101	73.5846	65.6954	58.0915
	18.31	99.6311	88.9208	85.4171	76.2355	79.8978	76.2985	82.0852	77.0091	74.1109	73.572	65.6835	58.0777
	18.32	99.6278	88.9116	85.4094	76.2229	79.8844	76.2895	82.0812	76.9933	74.109	73.5622	65.6705	58.0742
	18.33	99.6214	88.9104	85.4171	76.2194	79.8803	76.2734	82.0756	76.9932	74.0828	73.536	65.6636	58.0676
	18.34	99.6215	88.9061	85.4015	76.2155	79.872	76.2756	82.0605	76.9686	74.08	73.5329	65.6575	58.0555
	18.35	99.6172	88.8996	85.3931	76.2082	79.8693	76.2767	82.057	76.9578	74.0837	73.529	65.6445	58.046
	18.36	99.6078	88.885	85.3946	76.2048	79.8692	76.2651	82.052	76.9448	74.0734	73.52	65.6413	58.0389
	18.37	99.5957	88.8889	85.3938	76.1926	79.8591	76.2546	82.0465	76.9367	74.0581	73.5094	65.6278	58.0283
	18.38	99.5986	88.8864	85.3897	76.1904	79.8474	76.2442	82.0493	76.9303	74.0558	73.4949	65.6098	58.0107
[truncated: 28,162 more rows]
[truncated: 15 more columns]

## Sheet: Figure 2
Fig. 2A
	WT				WT + H2O2				ΔgreAB				ΔgreAB + H2O2
	-6.00043	-6.05175	-5.96311	-6.07433	-5.33069	-5.63237	-5.02529	-5.04386	-5.65396	-5.83584	-5.64881	-5.62556	-5.67535	-5.6904	-5.414	-5.45376
Fig. 2B
A>C	WT - Untreated				WT - H2O2				ΔgreAB - Untreated				ΔgreAB - H2O2
	-6.56805	-6.91845	-6.61854	-6.6456	-5.93516	-6.34073	-5.73594	-5.68102	-6.26066	-6.45164	-6.283	-6.24937	-6.27553	-6.40206	-6.11719	-6.01461
A>G	WT - Untreated				WT - H2O2				ΔgreAB - Untreated				ΔgreAB - H2O2
	-6.27365	-6.22495	-6.20238	-6.30445	-5.67253	-5.92576	-5.28684	-5.34569	-5.98892	-6.11135	-5.91362	-5.89398	-5.86591	-5.98523	-5.6805	-5.65382
A>U	WT - Untreated				WT - H2O2				ΔgreAB - Untreated				ΔgreAB - H2O2
	-6.60945	-6.76085	-6.70397	-6.75675	-5.96992	-6.38649	-5.60762	-5.75901	-6.39194	-6.40706	-6.4351	-6.27933	-6.40047	-6.39016	-6.11719	-6.22016
C>A	WT - Untreated				WT - H2O2				ΔgreAB - Untreated				ΔgreAB - H2O2
	-6.62453	-6.59026	-6.51067	-6.66826	-5.92852	-6.16308	-5.68717	-5.78049	-6.23054	-6.57378	-6.30353	-6.27424	-6.32261	-6.35778	-6.03204	-6.14251
C>G	WT - Untreated				WT - H2O2				ΔgreAB - Untreated				ΔgreAB - H2O2
	-6.95774	-7.06738	-6.74112	-7.03623	-6.22248	-6.4963	-5.81002	-5.68983	-6.48937	-6.71991	-6.56506	-6.67726	-6.48231	-6.57583	-6.28732	-6.22752
C>U	WT - Untreated				WT - H2O2				ΔgreAB - Untreated				ΔgreAB - H2O2
	-6.2793	-6.36841	-6.34318	-6.31607	-5.60664	-5.87785	-5.31651	-5.4081	-5.86766	-6.11785	-5.83688	-5.82493	-6.01059	-5.83376	-5.64717	-5.78289
G>A	WT - Untreated				WT - H2O2				ΔgreAB - Untreated				ΔgreAB - H2O2
	-6.2573	-6.32874	-6.22822	-6.3365	-5.58463	-5.95876	-5.37148	-5.40237	-5.98371	-6.15321	-6.03671	-5.9853	-6.04055	-6.05936	-5.72305	-5.80028
G>C	WT - Untreated				WT - H2O2				ΔgreAB - Untreated				ΔgreAB - H2O2
	-6.79809	-6.93797	-6.83701	-6.68329	-6.05221	-6.46584	-5.84253	-5.81022	-6.29472	-6.49679	-6.42918	-6.40957	-6.42425	-6.4087	-6.23297	-6.20485
G>U	WT - Untreated				WT - H2O2				ΔgreAB - Untreated				ΔgreAB - H2O2
	-6.62969	-6.6227	-6.41788	-6.73444	-5.78047	-6.09346	-5.55998	-5.5219	-6.27498	-6.44848	-6.37803	-6.25196	-6.2624	-6.19199	-5.90711	-6.06352
U>A	WT - Untreated				WT - H2O2				ΔgreAB - Untreated				ΔgreAB - H2O2
	-6.54812	-6.70057	-6.5819	-6.7504	-5.9709	-6.3351	-5.66847	-5.58572	-6.35093	-6.41376	-6.10306	-6.15854	-6.27185	-6.50631	-6.02506	-6.05476
U>C	WT - Untreated				WT - H2O2				ΔgreAB - Untreated				ΔgreAB - H2O2
	-6.21627	-6.19647	-6.1957	-6.35246	-5.58339	-5.79728	-5.1894	-5.16889	-5.83277	-6.02018	-5.78273	-5.77505	-5.83976	-5.82637	-5.59224	-5.6076
U>G	WT - Untreated				WT - H2O2				ΔgreAB - Untreated				ΔgreAB - H2O2
	-6.63244	-6.63843	-6.49082	-6.68345	-5.9029	-6.19679	-5.56457	-5.64233	-6.19486	-6.41376	-6.28914	-6.27565	-6.25255	-6.35141	-6.04942	-6.04694

## Sheet: Figure 3
Fig. 3A				Fig. 3B				Fig. 3C				Fig. 3D
	STM14_0001				STM14_0001				Sulfur comp. transport	100
	STM14_0002	1.30181			STM14_0002				AA-tRNA biosynthesis	12.73				ΔgreAB vs WT
	STM14_0003	1.47714			STM14_0003	0.841277			Flagellar assembly	13.51				Set 1	Set 2	Set 3
	STM14_0004	1.03318			STM14_0004				Oxidative phosphorylation	83.33			atpE	-1.18	-2.07	-3.43
	STM14_0005				STM14_0005				Purine metabolism	72.22			cydA	-1.83	-2.36	-4.2
	STM14_0006				STM14_0006				ATP metabolic process	100			nuoA	-4.03	-2.38	-2.04
	STM14_0007				STM14_0007	-1.10291							talA	8.26	7.89	9.06
	STM14_0008				STM14_0008				Bacterial chemotaxis	83.33			deoC	3.65	3.37	4.48
	STM14_0009				STM14_0009				Ribosomes	12.82			eno	-3.77	-4.05	-3.57
	STM14_0010				STM14_0010				AA-tRNA biosynthesis	11.82			gapA	-7.38	-8.57	-8.64
	STM14_0011				STM14_0011				glycosyl comp. metabolism	18.31
	STM14_0012				STM14_0012
	STM14_0013	-2.15421			STM14_0013	-1.14446
	STM14_0014	-1.59131			STM14_0014			Fig. 3E
	STM14_0015				STM14_0015				BCAA biosynthesis	75.34
	STM14_0016	-2.3664			STM14_0016	-0.89439			Ribosomes	56.28
	STM14_0017				STM14_0017				AA-tRNA synthesis	13.64
	STM14_0018				STM14_0018				Flagellar assembly	8.11
	STM14_0019				STM14_0019
	STM14_0020				STM14_0020				peptidyl-AA modification	70.21
	STM14_0021				STM14_0021				Ribosomes	21.79
	STM14_0022				STM14_0022	-0.93225			AA-tRNA synthesis	10
	STM14_0023				STM14_0023
	STM14_0024				STM14_0024
	STM14_0025	-0.88252			STM14_0025
	STM14_0026				STM14_0026
	STM14_0027				STM14_0027
	STM14_0028				STM14_0028
	STM14_0029				STM14_0029	0.868419
	STM14_0030				STM14_0030
	STM14_0031				STM14_0031
	STM14_0032				STM14_0032
	STM14_0033				STM14_0033
	STM14_0034				STM14_0034
	STM14_0035				STM14_0035
	STM14_0036				STM14_0036
	STM14_0037				STM14_0037
	STM14_0038				STM14_0038
	STM14_0039				STM14_0039
	STM14_0040				STM14_0040
	STM14_0041				STM14_0041
	STM14_0042				STM14_0042
	STM14_0043				STM14_0043
	STM14_0044				STM14_0044
	STM14_0045				STM14_0045
	STM14_0046				STM14_0046
	STM14_0047				STM14_0047
	STM14_0048				STM14_0048
	STM14_0049				STM14_0049
	STM14_0050				STM14_0050
	STM14_0051	-1.23249			STM14_0051	-0.95469
	STM14_0052	-2.86008			STM14_0052
	STM14_0053				STM14_0053
	STM14_0054				STM14_0054
	STM14_0055				STM14_0055
	STM14_0056				STM14_0056
	STM14_0057				STM14_0057
	STM14_0058				STM14_0058
	STM14_0059				STM14_0059	1.07883
	STM14_0060				STM14_0060
	STM14_0061				STM14_0061
	STM14_0062				STM14_0062
	STM14_0063				STM14_0063
	STM14_0064				STM14_0064
	STM14_0065				STM14_0065
	STM14_0066				STM14_0066
	STM14_0067				STM14_0067
	STM14_0068				STM14_0068
	STM14_0069				STM14_0069
	STM14_0070				STM14_0070
	STM14_0071				STM14_0071
	STM14_0072				STM14_0072
	STM14_0073				STM14_0073
	STM14_0074				STM14_0074
	STM14_0075	-1.0016			STM14_0075
	STM14_0076				STM14_0076
	STM14_0077	-4.64083			STM14_0077	-2.18792
	STM14_0078	-2.4575			STM14_0078
	STM14_0079				STM14_0079
	STM14_0080				STM14_0080
	STM14_0081	-1.72438			STM14_0081
	STM14_0082				STM14_0082	0.836301
	STM14_0083				STM14_0083
	STM14_0084				STM14_0084
	STM14_0085				STM14_0085
	STM14_0086				STM14_0086
	STM14_0087				STM14_0087
	STM14_0088				STM14_0088
	STM14_0089				STM14_0089
	STM14_0090				STM14_0090
	STM14_0091				STM14_0091
	STM14_0092				STM14_0092
	STM14_0093				STM14_0093
	STM14_0094				STM14_0094
	STM14_0095				STM14_0095	0.989358
	STM14_0096	1.52004			STM14_0096
	STM14_0097				STM14_0097
	STM14_0098	1.93375			STM14_0098	1.63006
	STM14_0099				STM14_0099
	STM14_0100				STM14_0100	-1.76589
	STM14_0101				STM14_0101
	STM14_0102				STM14_0102
	STM14_0103	1.14976			STM14_0103	1.22129
	STM14_0104	1.48677			STM14_0104
	STM14_0105				STM14_0105
	STM14_0106				STM14_0106
	STM14_0107				STM14_0107
	STM14_0108	1.16496			STM14_0108
	STM14_0109				STM14_0109
	STM14_0110	-0.87177			STM14_0110	-0.84913
	STM14_0111				STM14_0111
	STM14_0112				STM14_0112
	STM14_0113				STM14_0113
	STM14_0114				STM14_0114
	STM14_0115				STM14_0115	1.33167
	STM14_0116	0.892003			STM14_0116	1.47125
	STM14_0117	0.971181			STM14_0117
	STM14_0118				STM14_0118
	STM14_0119				STM14_0119	-2.04271
	STM14_0120				STM14_0120
	STM14_0121				STM14_0121
	STM14_0122				STM14_0122
	STM14_0123				STM14_0123
	STM14_0124	-2.00368			STM14_0124
	STM14_0125				STM14_0125
	STM14_0126				STM14_0126
	STM14_0127				STM14_0127
	STM14_0128				STM14_0128
	STM14_0129				STM14_0129
	STM14_0130				STM14_0130
	STM14_0131				STM14_0131	-1.80479
	STM14_0132				STM14_0132	-1.90137
	STM14_0133				STM14_0133	-1.93828
	STM14_0134				STM14_0134	-1.44773
	STM14_0135				STM14_0135
	STM14_0136				STM14_0136
	STM14_0137				STM14_0137
	STM14_0138	-1.20931			STM14_0138
	STM14_0139				STM14_0139
	STM14_0140	1.04921			STM14_0140
	STM14_0141				STM14_0141
	STM14_0142				STM14_0142
	STM14_0143				STM14_0143
	STM14_0144				STM14_0144
	STM14_0145				STM14_0145
	STM14_0146				STM14_0146
	STM14_0147				STM14_0147
	STM14_0148	-0.96541			STM14_0148
	STM14_0149				STM14_0149	1.04666
	STM14_0150	-1.2664			STM14_0150
	STM14_0151	-1.80373			STM14_0151
	STM14_0152	-2.0333			STM14_0152
	STM14_0153	-2.1762			STM14_0153
	STM14_0154	-1.90498			STM14_0154
	STM14_0155	-2.13923			STM14_0155
	STM14_0156	-1.27977			STM14_0156
	STM14_0157	-0.88604			STM14_0157
	STM14_0158				STM14_0158
	STM14_0159				STM14_0159
	STM14_0160				STM14_0160	-0.81432
	STM14_0161				STM14_0161
	STM14_0162	-0.94854			STM14_0162
	STM14_0163				STM14_0163
	STM14_0164				STM14_0164
	STM14_0165				STM14_0165
	STM14_0166				STM14_0166
	STM14_0167				STM14_0167
	STM14_0168				STM14_0168
	STM14_0169	-1.07503			STM14_0169
	STM14_0170				STM14_0170
	STM14_0171				STM14_0171
	STM14_0172				STM14_0172
	STM14_0173				STM14_0173
	STM14_0174				STM14_0174
	STM14_0175				STM14_0175
	STM14_0176	1.36101			STM14_0176	1.07073
	STM14_0177				STM14_0177
	STM14_0178				STM14_0178
	STM14_0179				STM14_0179
	STM14_0180				STM14_0180
	STM14_0181				STM14_0181
	STM14_0182				STM14_0182
	STM14_0183	-1.7873			STM14_0183	-1.87769
	STM14_0184	-2.07796			STM14_0184	-1.62451
	STM14_0185				STM14_0185
	STM14_0186				STM14_0186
	STM14_0187				STM14_0187
	STM14_0188				STM14_0188
	STM14_0189				STM14_0189
	STM14_0190	0.866348			STM14_0190
	STM14_0191	-2.49649			STM14_0191	-0.82091
	STM14_0192	1.2439			STM14_0192	-1.55623
	STM14_0193				STM14_0193
	STM14_0194				STM14_0194
	STM14_0195	0.976233			STM14_0195
	STM14_0196				STM14_0196
	STM14_0197	-1.35674			STM14_0197	-0.83648
	STM14_0198				STM14_0198
	STM14_0199	-1.98576			STM14_0199
	STM14_0200				STM14_0200	-1.16938
	STM14_0201	1.00941			STM14_0201
	STM14_0202	-1.39029			STM14_0202
	STM14_0203	-0.85066			STM14_0203
	STM14_0204				STM14_0204
	STM14_0205				STM14_0205
	STM14_0206				STM14_0206
	STM14_0207				STM14_0207
	STM14_0208				STM14_0208
	STM14_0209				STM14_0209
	STM14_0210				STM14_0210
	STM14_0211	-0.90038			STM14_0211
	STM14_0212	-1.61179			STM14_0212
	STM14_0213				STM14_0213
	STM14_0214				STM14_0214
	STM14_0215				STM14_0215
	STM14_0216				STM14_0216
	STM14_0217				STM14_0217
	STM14_0218	-2.17123			STM14_0218
	STM14_0219				STM14_0219
	STM14_0220				STM14_0220
	STM14_0221				STM14_0221
	STM14_0222				STM14_0222
	STM14_0223				STM14_0223	0.906709
	STM14_0224				STM14_0224
	STM14_0225				STM14_0225
	STM14_0226				STM14_0226	0.892035
	STM14_0227				STM14_0227
	STM14_0228	1.79486			STM14_0228
	STM14_0229				STM14_0229
	STM14_0230				STM14_0230
	STM14_0231				STM14_0231
	STM14_0232				STM14_0232
	STM14_0233				STM14_0233
	STM14_0234				STM14_0234
	STM14_0235				STM14_0235
	STM14_0236	2.51738			STM14_0236
	STM14_0237				STM14_0237
	STM14_0238				STM14_0238
	STM14_0239				STM14_0239
	STM14_0240				STM14_0240	-1.02157
	STM14_0241	1.20629			STM14_0241
	STM14_0242				STM14_0242
	STM14_0243				STM14_0243
	STM14_0244	1.47824			STM14_0244
	STM14_0245				STM14_0245
	STM14_0246				STM14_0246
	STM14_0247	-1.04825			STM14_0247
	STM14_0248				STM14_0248
	STM14_0249				STM14_0249	-0.90654
	STM14_0250	-1.32292			STM14_0250	-1.03174
	STM14_0251				STM14_0251
	STM14_0252	1.1246			STM14_0252	1.28823
	STM14_0253				STM14_0253
	STM14_0254				STM14_0254	0.850724
	STM14_0255				STM14_0255	1.11525
	STM14_0256	-2.22736			STM14_0256	-1.16597
	STM14_0257	-2.18282			STM14_0257	-1.69758
	STM14_0258	-1.54488			STM14_0258
	STM14_0259	-1.7003			STM14_0259
	STM14_0260				STM14_0260
	STM14_0261				STM14_0261
	STM14_0262	-1.14651			STM14_0262
	STM14_0263	-1.57364			STM14_0263
	STM14_0264				STM14_0264
	STM14_0265				STM14_0265
	STM14_0266				STM14_0266
	STM14_0267				STM14_0267
	STM14_0268	-1.23079			STM14_0268
	STM14_0269				STM14_0269
	STM14_0270				STM14_0270
	STM14_0271				STM14_0271
	STM14_0272				STM14_0272
	STM14_0273				STM14_0273	1.00339
	STM14_0274				STM14_0274	0.831667
	STM14_0275				STM14_0275
	STM14_0276				STM14_0276
	STM14_0277				STM14_0277
	STM14_0278				STM14_0278
	STM14_0279				STM14_0279
	STM14_0280				STM14_0280
	STM14_0281				STM14_0281
	STM14_0282				STM14_0282
	STM14_0283	1.14796			STM14_0283
	STM14_0284				STM14_0284
	STM14_0285				STM14_0285
	STM14_0286				STM14_0286
	STM14_0287				STM14_0287	-0.85774
	STM14_0288	-0.90945			STM14_0288	-1.2641
	STM14_0289				STM14_0289	-1.66895
	STM14_0290				STM14_0290
	STM14_0291				STM14_0291
	STM14_0292				STM14_0292
	STM14_0293				STM14_0293	-1.34464
	STM14_0294				STM14_0294
	STM14_0295				STM14_0295
	STM14_0296				STM14_0296
	STM14_0297				STM14_0297	-1.41498
	STM14_0298				STM14_0298
	STM14_0299				STM14_0299
	STM14_0300				STM14_0300
	STM14_0301				STM14_0301
	STM14_0302				STM14_0302
	STM14_0303				STM14_0303
	STM14_0304	-0.89204			STM14_0304
	STM14_0305	-2.03692			STM14_0305
	STM14_0306				STM14_0306
	STM14_0307				STM14_0307
	STM14_0308				STM14_0308
	STM14_0309				STM14_0309
	STM14_0310				STM14_0310
	STM14_0311				STM14_0311
	STM14_0312				STM14_0312
	STM14_0313				STM14_0313
	STM14_0314				STM14_0314
	STM14_0315				STM14_0315
	STM14_0316				STM14_0316
	STM14_0317				STM14_0317
	STM14_0318				STM14_0318
	STM14_0319				STM14_0319
	STM14_0320				STM14_0320
	STM14_0321	-0.93005			STM14_0321
	STM14_0322				STM14_0322
	STM14_0323				STM14_0323
	STM14_0324				STM14_0324
	STM14_0325				STM14_0325
	STM14_0326				STM14_0326
	STM14_0327				STM14_0327
	STM14_0328				STM14_0328
	STM14_0329				STM14_0329
	STM14_0330				STM14_0330
	STM14_0331				STM14_0331
	STM14_0332				STM14_0332
	STM14_0333				STM14_0333
	STM14_0334				STM14_0334
	STM14_0335	-0.88643			STM14_0335
	STM14_0336				STM14_0336
	STM14_0337				STM14_0337
	STM14_0338				STM14_0338
	STM14_0339				STM14_0339
	STM14_0340				STM14_0340	-0.85073
	STM14_0341				STM14_0341
	STM14_0342	-1.46596			STM14_0342	-1.393
	STM14_0343				STM14_0343
	STM14_0344				STM14_0344
	STM14_0345	-4.31064			STM14_0345
	STM14_0346				STM14_0346
	STM14_0347				STM14_0347
	STM14_0348	-1.46243			STM14_0348
	STM14_0349				STM14_0349
	STM14_0350				STM14_0350
	STM14_0351				STM14_0351
	STM14_0352				STM14_0352
	STM14_0353	-0.95576			STM14_0353
	STM14_0354				STM14_0354
	STM14_0355	-0.89044			STM14_0355
	STM14_0356				STM14_0356
	STM14_0357				STM14_0357
	STM14_0358	-1.05047			STM14_0358	-1.02744
	STM14_0359	-2.72884			STM14_0359
	STM14_0360				STM14_0360	1.51593
	STM14_0361				STM14_0361
	STM14_0362				STM14_0362
	STM14_0363				STM14_0363
	STM14_0364	1.00673			STM14_0364
	STM14_0365	1.5378			STM14_0365
	STM14_0366				STM14_0366
	STM14_0367				STM14_0367
	STM14_0368	-1.63624			STM14_0368
	STM14_0369				STM14_0369	-2.26102
	STM14_0370				STM14_0370	-1.39586
	STM14_0371	-1.27614			STM14_0371
	STM14_0372				STM14_0372
	STM14_0373				STM14_0373
	STM14_0374	1.03695			STM14_0374
	STM14_0375				STM14_0375
	STM14_0376				STM14_0376
	STM14_0377				STM14_0377
	STM14_0378				STM14_0378
	STM14_0379				STM14_0379
	STM14_0380				STM14_0380
	STM14_0381				STM14_0381
	STM14_0382				STM14_0382
	STM14_0383				STM14_0383
	STM14_0384				STM14_0384
	STM14_0385	1.47652			STM14_0385
	STM14_0386				STM14_0386
	STM14_0387				STM14_0387
	STM14_0388				STM14_0388
	STM14_0389				STM14_0389
	STM14_0390				STM14_0390	-1.25227
	STM14_0391				STM14_0391
	STM14_0392	-1.33244			STM14_0392
	STM14_0393				STM14_0393
	STM14_0394				STM14_0394
	STM14_0395				STM14_0395
	STM14_0396				STM14_0396
	STM14_0397				STM14_0397
	STM14_0398	-1.68728			STM14_0398	-1.58219
	STM14_0399	-2.50769			STM14_0399
	STM14_0400				STM14_0400
	STM14_0401				STM14_0401	-1.09382
	STM14_0402	-1.31972			STM14_0402	-0.96174
	STM14_0403				STM14_0403
	STM14_0404	-2.41784			STM14_0404	-1.02422
	STM14_0405	-1.98453			STM14_0405	-2.07067
	STM14_0406				STM14_0406
	STM14_0407				STM14_0407
	STM14_0408	1.16641			STM14_0408
	STM14_0409				STM14_0409
	STM14_0410				STM14_0410
	STM14_0411				STM14_0411
	STM14_0412				STM14_0412
	STM14_0413	1.35861			STM14_0413
	STM14_0414	1.26733			STM14_0414
	STM14_0415	2.75438			STM14_0415
	STM14_0416	-0.90552			STM14_0416	-1.2318
	STM14_0417	-1.13523			STM14_0417
	STM14_0418				STM14_0418
	STM14_0419				STM14_0419
	STM14_0420				STM14_0420
	STM14_0421				STM14_0421
	STM14_0422	1.06206			STM14_0422
	STM14_0423	0.961662			STM14_0423	0.813935
	STM14_0424				STM14_0424
	STM14_0425	1.56672			STM14_0425
	STM14_0426				STM14_0426
	STM14_0427				STM14_0427
	STM14_0428	2.29533			STM14_0428	1.69821
	STM14_0429				STM14_0429
	STM14_0430				STM14_0430
	STM14_0431	3.02609			STM14_0431
	STM14_0432	2.17378			STM14_0432	-1.21714
	STM14_0433	3.18072			STM14_0433
	STM14_0434	2.5024			STM14_0434
	STM14_0435				STM14_0435
	STM14_0436				STM14_0436
	STM14_0437				STM14_0437
	STM14_0438				STM14_0438
	STM14_0439				STM14_0439
	STM14_0440				STM14_0440
	STM14_0441				STM14_0441
	STM14_0442				STM14_0442
	STM14_0443				STM14_0443	-1.01071
	STM14_0444				STM14_0444
	STM14_0445	1.62561			STM14_0445
	STM14_0446				STM14_0446
	STM14_0447				STM14_0447
	STM14_0448	-1.00105			STM14_0448
	STM14_0449				STM14_0449
	STM14_0450				STM14_0450
	STM14_0451				STM14_0451
	STM14_0452	0.854831			STM14_0452	1.12773
	STM14_0453				STM14_0453
	STM14_0454	2.45299			STM14_0454	1.38522
	STM14_0455				STM14_0455
	STM14_0456				STM14_0456
	STM14_0457				STM14_0457
	STM14_0458				STM14_0458
	STM14_0459				STM14_0459
	STM14_0460	1.18209			STM14_0460
	STM14_0461				STM14_0461
	STM14_0462	1.50668			STM14_0462	0.968637
	STM14_0463				STM14_0463
	STM14_0464				STM14_0464
	STM14_0465				STM14_0465
	STM14_0466				STM14_0466
	STM14_0467	-1.08846			STM14_0467	1.05967
	STM14_0468				STM14_0468
	STM14_0469				STM14_0469
	STM14_0470				STM14_0470	0.920317
	STM14_0471				STM14_0471	0.914833
	STM14_0472				STM14_0472
	STM14_0473				STM14_0473
	STM14_0474				STM14_0474
	STM14_0475				STM14_0475	0.885246
	STM14_0476				STM14_0476	-0.90945
	STM14_0477				STM14_0477
	STM14_0478	-2.13184			STM14_0478
	STM14_0479				STM14_0479
	STM14_0480	-1.64996			STM14_0480
	STM14_0481	-1.72186			STM14_0481
	STM14_0482	-1.8002			STM14_0482
	STM14_0483	-1.04471			STM14_0483
	STM14_0484	0.987054			STM14_0484	0.864518
	STM14_0485	1.47685			STM14_0485	0.943708
	STM14_0486				STM14_0486
	STM14_0487				STM14_0487
	STM14_0488	0.852865			STM14_0488
	STM14_0489				STM14_0489
	STM14_0490	1.05749			STM14_0490
	STM14_0491				STM14_0491
	STM14_0492				STM14_0492
	STM14_0493				STM14_0493
	STM14_0494				STM14_0494
	STM14_0495				STM14_0495
	STM14_0496				STM14_0496
	STM14_0497	-0.87185			STM14_0497
	STM14_0498				STM14_0498
	STM14_0499	0.880227			STM14_0499
	STM14_0500				STM14_0500	0.834467
	STM14_0501				STM14_0501
	STM14_0502	1.44462			STM14_0502
	STM14_0503	-1.1835			STM14_0503
	STM14_0504				STM14_0504
	STM14_0505				STM14_0505
	STM14_0506	0.939248			STM14_0506
	STM14_0507	-0.95253			STM14_0507	-1.28545
	STM14_0508				STM14_0508
	STM14_0509				STM14_0509
	STM14_0510				STM14_0510
	STM14_0511				STM14_0511
	STM14_0512	0.959745			STM14_0512
	STM14_0513	1.05208			STM14_0513
	STM14_0514				STM14_0514
	STM14_0515				STM14_0515
	STM14_0516				STM14_0516
	STM14_0517	-1.28758			STM14_0517	-1.03606
	STM14_0518	-2.92088			STM14_0518	-1.20587
	STM14_0519	-0.86614			STM14_0519
	STM14_0520				STM14_0520
	STM14_0521	-1.19165			STM14_0521
	STM14_0522				STM14_0522
	STM14_0523				STM14_0523
	STM14_0524	-1.95204			STM14_0524
	STM14_0525				STM14_0525
	STM14_0526				STM14_0526
	STM14_0527	1.60724			STM14_0527
	STM14_0528				STM14_0528
	STM14_0529	-2.33106			STM14_0529
	STM14_0530				STM14_0530	-0.97439
	STM14_0531				STM14_0531
	STM14_0532	0.938365			STM14_0532
	STM14_0533				STM14_0533
	STM14_0534				STM14_0534
	STM14_0535				STM14_0535
	STM14_0536				STM14_0536
	STM14_0537	-1.60355			STM14_0537
	STM14_0538				STM14_0538
	STM14_0539	-0.86473			STM14_0539
	STM14_0540				STM14_0540
	STM14_0541	1.1342			STM14_0541
	STM14_0542	1.25116			STM14_0542
	STM14_0543				STM14_0543	-0.99162
	STM14_0544				STM14_0544
	STM14_0545				STM14_0545	1.02253
	STM14_0546	1.96213			STM14_0546
	STM14_0547	2.01794			STM14_0547	1.20783
	STM14_0548				STM14_0548
	STM14_0549	1.27145			STM14_0549
	STM14_0550				STM14_0550
	STM14_0551	1.32592			STM14_0551	-1.19296
	STM14_0552				STM14_0552
	STM14_0553				STM14_0553	-1.39252
	STM14_0554				STM14_0554	-1.17735
	STM14_0555	-1.26951			STM14_0555	-1.07587
	STM14_0556				STM14_0556
	STM14_0557				STM14_0557	-1.12902
	STM14_0558	1.20536			STM14_0558	-2.33507
	STM14_0559				STM14_0559	1.149
	STM14_0560				STM14_0560	1.11071
	STM14_0561				STM14_0561	-0.85051
	STM14_0562				STM14_0562
	STM14_0563	-1.82525			STM14_0563
	STM14_0564				STM14_0564	-0.89683
	STM14_0565				STM14_0565
	STM14_0566	1.05014			STM14_0566
	STM14_0567				STM14_0567
	STM14_0568	-1.20468			STM14_0568
	STM14_0569				STM14_0569	0.852519
	STM14_0570				STM14_0570	-0.88567
	STM14_0571	-1.08673			STM14_0571
	STM14_0572	-3.3098			STM14_0572	-1.88793
	STM14_0573				STM14_0573
	STM14_0574	-2.41442			STM14_0574
	STM14_0575				STM14_0575
	STM14_0576	1.64152			STM14_0576
	STM14_0577				STM14_0577
	STM14_0578	-1.42635			STM14_0578
	STM14_0579				STM14_0579	1.20986
	STM14_0580				STM14_0580
	STM14_0581				STM14_0581
	STM14_0582				STM14_0582
	STM14_0583				STM14_0583
	STM14_0584				STM14_0584
	STM14_0585				STM14_0585	-1.9104
	STM14_0586				STM14_0586	-1.28829
	STM14_0587	0.967283			STM14_0587
	STM14_0588				STM14_0588
	STM14_0589	0.88963			STM14_0589
	STM14_0590				STM14_0590
	STM14_0591				STM14_0591
	STM14_0592	-1.90387			STM14_0592
	STM14_0593	-1.19197			STM14_0593
	STM14_0594				STM14_0594
	STM14_0595	1.36254			STM14_0595
	STM14_0596				STM14_0596
	STM14_0597				STM14_0597
	STM14_0598				STM14_0598
	STM14_0599				STM14_0599
	STM14_0600				STM14_0600	-0.99897
	STM14_0601				STM14_0601
	STM14_0602				STM14_0602
	STM14_0603				STM14_0603
	STM14_0604				STM14_0604
	STM14_0605	1.45398			STM14_0605	0.961096
	STM14_0606	1.24153			STM14_0606
	STM14_0607				STM14_0607
	STM14_0608				STM14_0608
	STM14_0609				STM14_0609
	STM14_0610				STM14_0610
	STM14_0611				STM14_0611
	STM14_0612				STM14_0612
	STM14_0613				STM14_0613
	STM14_0614				STM14_0614
	STM14_0615				STM14_0615
	STM14_0616	1.03246			STM14_0616
	STM14_0617				STM14_0617
	STM14_0618	-2.11117			STM14_0618
	STM14_0619				STM14_0619
	STM14_0620				STM14_0620
	STM14_0621				STM14_0621
	STM14_0622				STM14_0622
	STM14_0623	-0.86112			STM14_0623
	STM14_0624	-2.50254			STM14_0624
	STM14_0625	-1.3907			STM14_0625
	STM14_0626				STM14_0626
	STM14_0627				STM14_0627
	STM14_0628	-1.35285			STM14_0628	1.19047
	STM14_0629				STM14_0629
	STM14_0630				STM14_0630
	STM14_0631	1.14852			STM14_0631	0.938026
	STM14_0632				STM14_0632
	STM14_0633				STM14_0633
	STM14_0634				STM14_0634
	STM14_0635	-2.12445			STM14_0635	-3.29392
	STM14_0636				STM14_0636
	STM14_0637				STM14_0637
	STM14_0638				STM14_0638	-0.84438
	STM14_0639				STM14_0639
	STM14_0640				STM14_0640
	STM14_0641	-1.28378			STM14_0641
	STM14_0642				STM14_0642
	STM14_0643				STM14_0643
	STM14_0644				STM14_0644	-1.01837
	STM14_0645				STM14_0645
	STM14_0646				STM14_0646
	STM14_0647				STM14_0647	-1.18277
	STM14_0648	-1.25007			STM14_0648	-0.95134
	STM14_0649				STM14_0649
	STM14_0650	-3.39809			STM14_0650	-1.47906
	STM14_0651	-1.54695			STM14_0651
	STM14_0652	-2.47371			STM14_0652
	STM14_0653				STM14_0653
	STM14_0654				STM14_0654
	STM14_0655				STM14_0655
	STM14_0656				STM14_0656
	STM14_0657				STM14_0657
	STM14_0658				STM14_0658	-1.19878
	STM14_0659				STM14_0659
	STM14_0660				STM14_0660
	STM14_0661				STM14_0661
	STM14_0662				STM14_0662
	STM14_0663				STM14_0663
	STM14_0664				STM14_0664
	STM14_0665				STM14_0665
	STM14_0666	0.986907			STM14_0666	1.03063
	STM14_0667				STM14_0667
	STM14_0668				STM14_0668
	STM14_0669				STM14_0669
	STM14_0670				STM14_0670
	STM14_0671	0.938064			STM14_0671
	STM14_0672				STM14_0672
	STM14_0673				STM14_0673
	STM14_0674				STM14_0674	1.00752
	STM14_0675	3.02718			STM14_0675	2.52984
	STM14_0676	2.72603			STM14_0676	2.74931
	STM14_0677				STM14_0677
	STM14_0678	4.96643			STM14_0678	3.63593
	STM14_0679	2.21709			STM14_0679	0.893847
	STM14_0680	1.37275			STM14_0680	2.41093
	STM14_0681	0.870603			STM14_0681	1.07398
	STM14_0682				STM14_0682
	STM14_0683				STM14_0683
	STM14_0684	2.11726			STM14_0684
	STM14_0685				STM14_0685
	STM14_0686				STM14_0686	1.23909
	STM14_0687				STM14_0687
	STM14_0688				STM14_0688
	STM14_0689	1.10186			STM14_0689
	STM14_0690	1.92448			STM14_0690
	STM14_0691				STM14_0691
	STM14_0692	1.22096			STM14_0692
	STM14_0693				STM14_0693
	STM14_0694	-1.16436			STM14_0694	0.826627
	STM14_0695				STM14_0695
	STM14_0696				STM14_0696
	STM14_0697				STM14_0697
	STM14_0698				STM14_0698
	STM14_0699	2.06406			STM14_0699	0.895181
	STM14_0700				STM14_0700	-0.87678
	STM14_0701				STM14_0701	-1.26014
	STM14_0702				STM14_0702	-2.10788
	STM14_0703				STM14_0703
	STM14_0704				STM14_0704
	STM14_0705				STM14_0705	-1.07703
	STM14_0706				STM14_0706
	STM14_0707				STM14_0707
	STM14_0708				STM14_0708
	STM14_0709				STM14_0709
	STM14_0710				STM14_0710
	STM14_0711				STM14_0711
	STM14_0712				STM14_0712	1.5619
	STM14_0713				STM14_0713	-1.43867
	STM14_0714				STM14_0714
	STM14_0715				STM14_0715
	STM14_0716	0.957891			STM14_0716
	STM14_0717				STM14_0717
	STM14_0718				STM14_0718	-0.96085
	STM14_0719	-1.25448			STM14_0719
	STM14_0720	1.5366			STM14_0720
	STM14_0721				STM14_0721
	STM14_0722				STM14_0722
	STM14_0723				STM14_0723
	STM14_0724				STM14_0724
	STM14_0725				STM14_0725
	STM14_0726				STM14_0726
	STM14_0727				STM14_0727
	STM14_0728				STM14_0728
	STM14_0729	-1.85457			STM14_0729
	STM14_0730				STM14_0730
	STM14_0731	-1.23999			STM14_0731	1.36691
	STM14_0732				STM14_0732	-0.82708
	STM14_0733				STM14_0733
	STM14_0734	1.96144			STM14_0734	0.81316
	STM14_0735				STM14_0735
	STM14_0736	-1.73943			STM14_0736	-0.82974
	STM14_0737				STM14_0737
	STM14_0738				STM14_0738
	STM14_0739				STM14_0739	1.22701
	STM14_0740				STM14_0740
	STM14_0741	-1.12542			STM14_0741
	STM14_0742				STM14_0742
	STM14_0743				STM14_0743
	STM14_0744	-2.59146			STM14_0744
	STM14_0745				STM14_0745
	STM14_0746				STM14_0746
	STM14_0747				STM14_0747
	STM14_0748	-0.90621			STM14_0748
	STM14_0749				STM14_0749
	STM14_0750				STM14_0750
	STM14_0751				STM14_0751
	STM14_0752				STM14_0752
	STM14_0753	-1.08001			STM14_0753
	STM14_0754	-1.47029			STM14_0754
	STM14_0755				STM14_0755
	STM14_0756				STM14_0756
	STM14_0757				STM14_0757
	STM14_0758	1.28024			STM14_0758
	STM14_0759				STM14_0759
	STM14_0760				STM14_0760
	STM14_0761				STM14_0761
	STM14_0762				STM14_0762
	STM14_0763				STM14_0763
	STM14_0764	1.1054			STM14_0764
	STM14_0765				STM14_0765
	STM14_0766				STM14_0766
	STM14_0767	-0.92837			STM14_0767
	STM14_0768				STM14_0768
	STM14_0769				STM14_0769
	STM14_0770				STM14_0770
	STM14_0771				STM14_0771
	STM14_0772				STM14_0772
	STM14_0773	1.30047			STM14_0773
	STM14_0774	0.960805			STM14_0774
	STM14_0775	-1.31239			STM14_0775
	STM14_0776	-1.22176			STM14_0776
	STM14_0777				STM14_0777
	STM14_0778				STM14_0778
	STM14_0779				STM14_0779
	STM14_0780				STM14_0780
	STM14_0781				STM14_0781
	STM14_0782	1.8725			STM14_0782
	STM14_0783				STM14_0783
	STM14_0784				STM14_0784
	STM14_0785				STM14_0785
	STM14_0786				STM14_0786
	STM14_0787				STM14_0787
	STM14_0788				STM14_0788
	STM14_0789				STM14_0789
	STM14_0790				STM14_0790
	STM14_0791				STM14_0791
	STM14_0792				STM14_0792
	STM14_0793				STM14_0793
	STM14_0794				STM14_0794
	STM14_0795				STM14_0795
	STM14_0796				STM14_0796
	STM14_0797				STM14_0797
	STM14_0798				STM14_0798
	STM14_0799				STM14_0799
	STM14_0800				STM14_0800
	STM14_0801				STM14_0801
	STM14_0802				STM14_0802
	STM14_0803	1.14568			STM14_0803
	STM14_0804	0.960089			STM14_0804
	STM14_0805	1.49154			STM14_0805
	STM14_0806	1.21362			STM14_0806	0.828856
	STM14_0807				STM14_0807
	STM14_0808				STM14_0808
	STM14_0809				STM14_0809
	STM14_0810				STM14_0810
	STM14_0811	-2.52472			STM14_0811
	STM14_0812				STM14_0812
	STM14_0813				STM14_0813
	STM14_0814				STM14_0814
	STM14_0815				STM14_0815
	STM14_0816				STM14_0816
	STM14_0817				STM14_0817
	STM14_0818				STM14_0818	1.02108
	STM14_0819				STM14_0819
	STM14_0820				STM14_0820
	STM14_0821				STM14_0821	1.14973
	STM14_0822				STM14_0822
	STM14_0823				STM14_0823
	STM14_0824				STM14_0824	0.821413
	STM14_0825				STM14_0825
	STM14_0826				STM14_0826
	STM14_0827				STM14_0827	-1.69727
	STM14_0828				STM14_0828
	STM14_0829	-1.95151			STM14_0829
	STM14_0830				STM14_0830
	STM14_0831	1.40518			STM14_0831
	STM14_0832	1.06749			STM14_0832
	STM14_0833				STM14_0833
	STM14_0834				STM14_0834
	STM14_0835	-0.91417			STM14_0835
	STM14_0836				STM14_0836
	STM14_0837	-1.64565			STM14_0837
	STM14_0838	-1.30155			STM14_0838
	STM14_0839	-2.39508			STM14_0839
	STM14_0840	-1.98235			STM14_0840
	STM14_0841	-1.25571			STM14_0841	-0.82361
	STM14_0842	-2.81362			STM14_0842
	STM14_0843	-2.16165			STM14_0843	-1.19968
	STM14_0844	-3.72977			STM14_0844
	STM14_0845	-2.26943			STM14_0845	-2.56
	STM14_0846				STM14_0846
	STM14_0847				STM14_0847
	STM14_0848				STM14_0848
	STM14_0849				STM14_0849	-0.94503
	STM14_0850				STM14_0850	-0.90378
	STM14_0851				STM14_0851
	STM14_0852				STM14_0852
	STM14_0853				STM14_0853
	STM14_0854				STM14_0854
	STM14_0855				STM14_0855
	STM14_0856				STM14_0856
	STM14_0857				STM14_0857
	STM14_0858	-0.90128			STM14_0858
	STM14_0859				STM14_0859
	STM14_0860				STM14_0860
	STM14_0861	-2.33809			STM14_0861	-0.94555
	STM14_0862	-1.9972			STM14_0862
	STM14_0863				STM14_0863
	STM14_0864				STM14_0864
	STM14_0865	-1.20233			STM14_0865
	STM14_0866	-0.97388			STM14_0866	-0.84554
	STM14_0867				STM14_0867
	STM14_0868	-0.98008			STM14_0868
	STM14_0869	-1.37815			STM14_0869
	STM14_0870				STM14_0870
	STM14_0871				STM14_0871	-0.9563
	STM14_0872	-1.96638			STM14_0872
	STM14_0873	-1.61539			STM14_0873
	STM14_0874				STM14_0874
	STM14_0875				STM14_0875
	STM14_0876				STM14_0876
	STM14_0877				STM14_0877
	STM14_0878				STM14_0878
	STM14_0879				STM14_0879
	STM14_0880	0.950299			STM14_0880
	STM14_0881	1.08847			STM14_0881	1.02033
	STM14_0882				STM14_0882
	STM14_0883	2.9079			STM14_0883
	STM14_0884				STM14_0884
	STM14_0885	-1.68181			STM14_0885	-1.08823
	STM14_0886	-1.24176			STM14_0886	-2.1345
	STM14_0887	-2.41064			STM14_0887	-1.96478
	STM14_0888	-2.1806			STM14_0888	-0.85312
	STM14_0889				STM14_0889
	STM14_0890				STM14_0890
	STM14_0891				STM14_0891
	STM14_0892				STM14_0892
	STM14_0893				STM14_0893
	STM14_0894				STM14_0894
	STM14_0895				STM14_0895
	STM14_0896				STM14_0896	-1.58809
	STM14_0897				STM14_0897
	STM14_0898				STM14_0898
	STM14_0899				STM14_0899
	STM14_0900				STM14_0900	-1.34756
	STM14_0901				STM14_0901	-1.70727
	STM14_0902				STM14_0902
	STM14_0903				STM14_0903
	STM14_0904				STM14_0904
	STM14_0905	1.09333			STM14_0905
	STM14_0906				STM14_0906
	STM14_0907				STM14_0907	-0.90943
	STM14_0908				STM14_0908
	STM14_0909				STM14_0909
	STM14_0910				STM14_0910
	STM14_0911	1.00987			STM14_0911
	STM14_0912				STM14_0912
	STM14_0913	1.95566			STM14_0913
	STM14_0914	2.11366			STM14_0914	1.07813
	STM14_0915	0.906941			STM14_0915
	STM14_0916	0.876884			STM14_0916	1.05155
	STM14_0917	1.06885			STM14_0917
	STM14_0918				STM14_0918
	STM14_0919				STM14_0919	1.17783
	STM14_0920				STM14_0920
	STM14_0921	-1.33702			STM14_0921	1.92305
	STM14_0922	-1.86312			STM14_0922
	STM14_0923	-1.34726			STM14_0923	0.855697
	STM14_0924				STM14_0924
	STM14_0925				STM14_0925
	STM14_0926				STM14_0926
	STM14_0927				STM14_0927
	STM14_0928				STM14_0928
	STM14_0929				STM14_0929
	STM14_0930				STM14_0930	0.827448
	STM14_0931				STM14_0931
	STM14_0932				STM14_0932
	STM14_0933				STM14_0933
	STM14_0934				STM14_0934
	STM14_0935				STM14_0935
	STM14_0936				STM14_0936
	STM14_0937				STM14_0937
	STM14_0938	-1.00576			STM14_0938
	STM14_0939				STM14_0939
	STM14_0940				STM14_0940	-0.98522
	STM14_0941	0.855476			STM14_0941
	STM14_0942	2.4701			STM14_0942
	STM14_0943	2.34708			STM14_0943	0.946151
	STM14_0944				STM14_0944	-1.0303
	STM14_0945				STM14_0945
	STM14_0946				STM14_0946
	STM14_0947				STM14_0947
	STM14_0948				STM14_0948
	STM14_0949				STM14_0949
	STM14_0950	0.874659			STM14_0950
	STM14_0951	-1.71079			STM14_0951
	STM14_0952				STM14_0952
	STM14_0953				STM14_0953
	STM14_0954	1.29813			STM14_0954
	STM14_0955				STM14_0955	-0.85311
	STM14_0956				STM14_0956
	STM14_0957				STM14_0957
	STM14_0958				STM14_0958
	STM14_0959				STM14_0959
	STM14_0960				STM14_0960
	STM14_0961				STM14_0961
	STM14_0962				STM14_0962
	STM14_0963				STM14_0963
	STM14_0964	1.23985			STM14_0964
	STM14_0965				STM14_0965
	STM14_0966				STM14_0966
	STM14_0967				STM14_0967
	STM14_0968				STM14_0968
	STM14_0969				STM14_0969
	STM14_0970				STM14_0970	-1.53957
	STM14_0971				STM14_0971
	STM14_0972	-1.81136			STM14_0972
	STM14_0973				STM14_0973	-1.36324
	STM14_0974	0.997842			STM14_0974	-1.31071
	STM14_0975				STM14_0975
	STM14_0976				STM14_0976
	STM14_0977				STM14_0977
	STM14_0978	-1.50442			STM14_0978
	STM14_0979	-2.2296			STM14_0979
	STM14_0980				STM14_0980
	STM14_0981				STM14_0981
	STM14_0982				STM14_0982
	STM14_0983				STM14_0983
	STM14_0984				STM14_0984
	STM14_0985				STM14_0985
	STM14_0986				STM14_0986
	STM14_0987				STM14_0987
	STM14_0988				STM14_0988
	STM14_0989				STM14_0989
	STM14_0990	1.29728			STM14_0990
	STM14_0991	0.984151			STM14_0991	0.93751
	STM14_0992				STM14_0992
	STM14_0993				STM14_0993
	STM14_0994				STM14_0994
	STM14_0995				STM14_0995
	STM14_0996	-1.78061			STM14_0996
	STM14_0997				STM14_0997
	STM14_0998	1.75752			STM14_0998
	STM14_0999				STM14_0999
	STM14_1000				STM14_1000
	STM14_1001	-1.68823			STM14_1001
	STM14_1002	-1.87413			STM14_1002
	STM14_1003	-1.39337			STM14_1003	-2.51994
	STM14_1004				STM14_1004
	STM14_1005				STM14_1005	-1.1612
	STM14_1006				STM14_1006
	STM14_1007	-1.52561			STM14_1007	-1.16828
	STM14_1008	-1.84372			STM14_1008
	STM14_1009				STM14_1009	-0.82501
	STM14_1010				STM14_1010
	STM14_1011	-1.05218			STM14_1011
	STM14_1012				STM14_1012
	STM14_1013	1.37068			STM14_1013	1.2245
	STM14_1014				STM14_1014	1.22008
	STM14_1015				STM14_1015
	STM14_1016				STM14_1016
	STM14_1017				STM14_1017
	STM14_1018				STM14_1018	0.918773
	STM14_1019				STM14_1019
	STM14_1020	-2.76655			STM14_1020
	STM14_1021				STM14_1021
	STM14_1022	-0.94025			STM14_1022	-1.55179
	STM14_1023				STM14_1023
	STM14_1024				STM14_1024
	STM14_1025				STM14_1025
	STM14_1026	-1.28286			STM14_1026
	STM14_1027	-1.63661			STM14_1027
	STM14_1028	-1.33969			STM14_1028
	STM14_1029	-1.54333			STM14_1029
	STM14_1030	-1.33707			STM14_1030
	STM14_1031	-1.30298			STM14_1031
	STM14_1032				STM14_1032
	STM14_1033				STM14_1033
	STM14_1034				STM14_1034
	STM14_1035				STM14_1035
	STM14_1036	-1.65793			STM14_1036
	STM14_1037				STM14_1037
	STM14_1038				STM14_1038
	STM14_1039	-3.39186			STM14_1039
	STM14_1040				STM14_1040	-1.04206
	STM14_1041	-3.9266			STM14_1041
	STM14_1042	-2.49867			STM14_1042	-1.3372
	STM14_1043	-2.46092			STM14_1043
	STM14_1044				STM14_1044	-0.83151
	STM14_1045	0.984451			STM14_1045	0.863926
	STM14_1046	0.85682			STM14_1046	1.23877
	STM14_1047				STM14_1047	1.47411
	STM14_1048				STM14_1048	0.985391
	STM14_1049	1.59169			STM14_1049	0.989013
	STM14_1050	1.49523			STM14_1050	0.901643
	STM14_1051				STM14_1051
	STM14_1052	-1.25978			STM14_1052
	STM14_1053				STM14_1053
	STM14_1054	-0.9758			STM14_1054
	STM14_1055				STM14_1055
	STM14_1056				STM14_1056
	STM14_1057	-1.73345			STM14_1057
	STM14_1058	1.01599			STM14_1058	0.978853
	STM14_1059				STM14_1059	1.48541
	STM14_1060				STM14_1060
	STM14_1061				STM14_1061
	STM14_1062				STM14_1062
	STM14_1063				STM14_1063	-1.12414
	STM14_1064	1.46866			STM14_1064
	STM14_1065				STM14_1065
	STM14_1066				STM14_1066
	STM14_1067				STM14_1067
	STM14_1068				STM14_1068
	STM14_1069				STM14_1069
	STM14_1070				STM14_1070
	STM14_1071				STM14_1071
	STM14_1072				STM14_1072
	STM14_1073				STM14_1073
	STM14_1074				STM14_1074
	STM14_1075	-1.63199			STM14_1075
	STM14_1076	-1.20789			STM14_1076
	STM14_1077				STM14_1077
	STM14_1078				STM14_1078
	STM14_1079	-1.12647			STM14_1079
	STM14_1080				STM14_1080
	STM14_1081				STM14_1081
	STM14_1082	-2.04899			STM14_1082
	STM14_1083	-1.63446			STM14_1083
	STM14_1084				STM14_1084	0.813176
	STM14_1085				STM14_1085
	STM14_1086	-0.90639			STM14_1086
	STM14_1087				STM14_1087
	STM14_1088	0.898408			STM14_1088	0.800704
	STM14_1089	-1.4651			STM14_1089
	STM14_1090				STM14_1090
	STM14_1091				STM14_1091
	STM14_1092				STM14_1092
	STM14_1093				STM14_1093
	STM14_1094				STM14_1094
	STM14_1095	0.851984			STM14_1095	0.875177
	STM14_1096				STM14_1096
	STM14_1097	-1.36623			STM14_1097	-1.17675
	STM14_1098				STM14_1098
	STM14_1099	-1.81753			STM14_1099
	STM14_1100	-2.19124			STM14_1100
	STM14_1101	-1.80251			STM14_1101
	STM14_1102				STM14_1102
	STM14_1103				STM14_1103
	STM14_1104				STM14_1104
	STM14_1105				STM14_1105	0.878354
	STM14_1106	-0.89017			STM14_1106
	STM14_1107				STM14_1107
	STM14_1108				STM14_1108
	STM14_1109				STM14_1109
	STM14_1110	-1.93225			STM14_1110	-1.36106
	STM14_1111	1.44567			STM14_1111
	STM14_1112				STM14_1112
	STM14_1113	-1.46789			STM14_1113
	STM14_1114	-1.21757			STM14_1114
	STM14_1115	-0.9826			STM14_1115
	STM14_1116				STM14_1116
	STM14_1117				STM14_1117
	STM14_1118				STM14_1118
	STM14_1119				STM14_1119
	STM14_1120				STM14_1120
	STM14_1121				STM14_1121
	STM14_1122				STM14_1122
	STM14_1123				STM14_1123
	STM14_1124				STM14_1124	0.961957
	STM14_1125	1.62245			STM14_1125
	STM14_1126				STM14_1126
	STM14_1127				STM14_1127
	STM14_1128				STM14_1128
	STM14_1129				STM14_1129
	STM14_1130				STM14_1130
	STM14_1131				STM14_1131
	STM14_1132				STM14_1132
	STM14_1133				STM14_1133
	STM14_1134				STM14_1134
	STM14_1135				STM14_1135
	STM14_1136				STM14_1136
	STM14_1137				STM14_1137
	STM14_1138				STM14_1138
	STM14_1139				STM14_1139
	STM14_1140	-0.88187			STM14_1140
	STM14_1141				STM14_1141
	STM14_1142				STM14_1142
	STM14_1143				STM14_1143
	STM14_1144	-1.63729			STM14_1144
	STM14_1145				STM14_1145	-0.88002
	STM14_1146				STM14_1146
	STM14_1147				STM14_1147
	STM14_1148				STM14_1148	-1.41243
	STM14_1149				STM14_1149
	STM14_1150				STM14_1150
	STM14_1151	-1.1557			STM14_1151
	STM14_1152				STM14_1152
	STM14_1153				STM14_1153
	STM14_1154				STM14_1154
	STM14_1155	-0.9095			STM14_1155	-1.0888
	STM14_1156				STM14_1156	-1.86213
	STM14_1157				STM14_1157	-1.94474
	STM14_1158				STM14_1158
	STM14_1159				STM14_1159
	STM14_1160				STM14_1160
	STM14_1161				STM14_1161
	STM14_1162				STM14_1162
	STM14_1163				STM14_1163
	STM14_1164				STM14_1164
	STM14_1165				STM14_1165
	STM14_1166				STM14_1166
	STM14_1167				STM14_1167
	STM14_1168				STM14_1168
	STM14_1169				STM14_1169
	STM14_1170				STM14_1170
	STM14_1171				STM14_1171
	STM14_1172				STM14_1172
	STM14_1173				STM14_1173
	STM14_1174				STM14_1174
	STM14_1175				STM14_1175
	STM14_1176				STM14_1176
	STM14_1177				STM14_1177
	STM14_1178				STM14_1178
	STM14_1179				STM14_1179
	STM14_1180				STM14_1180
	STM14_1181				STM14_1181
	STM14_1182				STM14_1182
	STM14_1183				STM14_1183
	STM14_1184				STM14_1184
	STM14_1185				STM14_1185
	STM14_1186	0.891115			STM14_1186
	STM14_1187				STM14_1187
	STM14_1188				STM14_1188
	STM14_1189				STM14_1189
	STM14_1190				STM14_1190	-0.84291
	STM14_1191				STM14_1191
	STM14_1192				STM14_1192
	STM14_1193	-1.05281			STM14_1193	-0.89575
	STM14_1194				STM14_1194	-0.85654
	STM14_1195				STM14_1195
	STM14_1196				STM14_1196
	STM14_1197	-0.93944			STM14_1197	-0.97381
	STM14_1198				STM14_1198	-1.58207
	STM14_1199				STM14_1199
	STM14_1200	-2.41364			STM14_1200
	STM14_1201				STM14_1201
	STM14_1202				STM14_1202
	STM14_1203	-1.14539			STM14_1203
	STM14_1204				STM14_1204
	STM14_1205				STM14_1205
	STM14_1206				STM14_1206
	STM14_1207				STM14_1207
	STM14_1208				STM14_1208
	STM14_1209				STM14_1209
	STM14_1210	1.30096			STM14_1210
	STM14_1211	-1.75282			STM14_1211
	STM14_1212	-1.34805			STM14_1212
	STM14_1213				STM14_1213	-0.92967
	STM14_1214	0.968287			STM14_1214
	STM14_1215	1.49365			STM14_1215	-1.99762
	STM14_1216				STM14_1216
	STM14_1217				STM14_1217
	STM14_1218				STM14_1218
	STM14_1219				STM14_1219
	STM14_1220				STM14_1220
	STM14_1221				STM14_1221
	STM14_1222	1.72514			STM14_1222
	STM14_1223	1.00552			STM14_1223
	STM14_1224				STM14_1224	-0.80904
	STM14_1225				STM14_1225
	STM14_1226				STM14_1226
	STM14_1227				STM14_1227
	STM14_1228	1.23788			STM14_1228
	STM14_1229	-1.03884			STM14_1229
	STM14_1230				STM14_1230
	STM14_1231				STM14_1231
	STM14_1232	-1.52066			STM14_1232	-1.07744
	STM14_1233				STM14_1233
	STM14_1234				STM14_1234
	STM14_1235				STM14_1235
	STM14_1236				STM14_1236
	STM14_1237	-1.13148			STM14_1237
	STM14_1238	-5.69187			STM14_1238
	STM14_1239				STM14_1239
	STM14_1240				STM14_1240
	STM14_1241	-0.99999			STM14_1241
	STM14_1242				STM14_1242
	STM14_1243				STM14_1243
	STM14_1244				STM14_1244
	STM14_1245				STM14_1245
	STM14_1246	1.29444			STM14_1246
	STM14_1247				STM14_1247
	STM14_1248				STM14_1248
	STM14_1249				STM14_1249
	STM14_1250				STM14_1250
	STM14_1251				STM14_1251
	STM14_1252				STM14_1252
	STM14_1253				STM14_1253
	STM14_1254				STM14_1254
	STM14_1255				STM14_1255
	STM14_1256				STM14_1256
	STM14_1257				STM14_1257
	STM14_1258				STM14_1258
	STM14_1259				STM14_1259
	STM14_1260				STM14_1260
	STM14_1261	-2.9979			STM14_1261
	STM14_1262				STM14_1262
	STM14_1263				STM14_1263
	STM14_1264				STM14_1264
	STM14_1265				STM14_1265
	STM14_1266	-0.87277			STM14_1266
	STM14_1267	-0.86204			STM14_1267
	STM14_1268				STM14_1268
	STM14_1269				STM14_1269
	STM14_1270				STM14_1270	0.887889
	STM14_1271	1.62047			STM14_1271
	STM14_1272	1.43814			STM14_1272
	STM14_1273				STM14_1273
	STM14_1274				STM14_1274
	STM14_1275				STM14_1275	-1.28551
	STM14_1276	-0.85881			STM14_1276	1.04516
	STM14_1277				STM14_1277
	STM14_1278	2.22839			STM14_1278
	STM14_1279				STM14_1279
	STM14_1280				STM14_1280
	STM14_1281				STM14_1281
	STM14_1282				STM14_1282
	STM14_1283				STM14_1283	-2.18712
	STM14_1284	0.998523			STM14_1284	-2.30627
	STM14_1285				STM14_1285
	STM14_1286				STM14_1286
	STM14_1287				STM14_1287	-1.43638
	STM14_1288				STM14_1288
	STM14_1289				STM14_1289
	STM14_1290				STM14_1290
	STM14_1291				STM14_1291
	STM14_1292				STM14_1292
	STM14_1293				STM14_1293	-1.63418
	STM14_1294	-2.85611			STM14_1294	-1.57083
	STM14_1295				STM14_1295
	STM14_1296				STM14_1296
	STM14_1297				STM14_1297
	STM14_1298				STM14_1298
	STM14_1299	-0.93642			STM14_1299
	STM14_1300				STM14_1300
	STM14_1301				STM14_1301
	STM14_1302				STM14_1302
	STM14_1303	-0.88725			STM14_1303
	STM14_1304				STM14_1304
	STM14_1305	-2.80554			STM14_1305
	STM14_1306	-2.24712			STM14_1306	-1.48986
	STM14_1307				STM14_1307
	STM14_1308				STM14_1308
	STM14_1309				STM14_1309
	STM14_1310	-0.8848			STM14_1310	-1.17767
	STM14_1311	-1.32036			STM14_1311
	STM14_1312				STM14_1312
	STM14_1313	1.12665			STM14_1313
	STM14_1314				STM14_1314
	STM14_1315	-0.9697			STM14_1315	-0.89366
	STM14_1316				STM14_1316
	STM14_1317	-1.02811			STM14_1317
	STM14_1318	-1.41761			STM14_1318
	STM14_1319				STM14_1319
	STM14_1320	1.7274			STM14_1320
	STM14_1321				STM14_1321
	STM14_1322				STM14_1322
	STM14_1323				STM14_1323
	STM14_1324				STM14_1324
	STM14_1325				STM14_1325
	STM14_1326				STM14_1326
	STM14_1327				STM14_1327
	STM14_1328				STM14_1328
	STM14_1329	0.995768			STM14_1329
	STM14_1330	1.00137			STM14_1330	-1.16803
	STM14_1331	1.33252			STM14_1331
	STM14_1332	-1.637			STM14_1332
	STM14_1333				STM14_1333	-1.09673
	STM14_1334				STM14_1334
	STM14_1335				STM14_1335
	STM14_1336				STM14_1336	-1.12931
	STM14_1337	0.894947			STM14_1337
	STM14_1338				STM14_1338
	STM14_1339				STM14_1339
	STM14_1340				STM14_1340
	STM14_1341				STM14_1341	0.806294
	STM14_1342	2.03416			STM14_1342
	STM14_1343				STM14_1343
	STM14_1344				STM14_1344
	STM14_1345				STM14_1345
	STM14_1346				STM14_1346
	STM14_1347				STM14_1347
	STM14_1348				STM14_1348
	STM14_1349				STM14_1349
	STM14_1350				STM14_1350
	STM14_1351				STM14_1351
	STM14_1352				STM14_1352
	STM14_1353				STM14_1353
	STM14_1354				STM14_1354
	STM14_1355				STM14_1355
	STM14_1356				STM14_1356
	STM14_1357	-2.4695			STM14_1357
	STM14_1358	-1.38981			STM14_1358
	STM14_1359				STM14_1359
	STM14_1360	-1.8246			STM14_1360
	STM14_1361				STM14_1361
	STM14_1362				STM14_1362
	STM14_1363	-2.12348			STM14_1363	-0.96213
	STM14_1364	-1.83951			STM14_1364	-1.04144
	STM14_1365	-1.81831			STM14_1365
	STM14_1366				STM14_1366
	STM14_1367				STM14_1367	1.36703
	STM14_1368				STM14_1368
	STM14_1369				STM14_1369
	STM14_1370	-1.21638			STM14_1370
	STM14_1371				STM14_1371
	STM14_1372				STM14_1372
	STM14_1373				STM14_1373	0.965534
	STM14_1374				STM14_1374
	STM14_1375				STM14_1375	0.914147
	STM14_1376				STM14_1376
	STM14_1377				STM14_1377
	STM14_1378				STM14_1378	0.955197
	STM14_1379				STM14_1379
	STM14_1380				STM14_1380
	STM14_1381				STM14_1381
	STM14_1382				STM14_1382
	STM14_1383	0.975799			STM14_1383
	STM14_1384				STM14_1384
	STM14_1385				STM14_1385
	STM14_1386	1.91857			STM14_1386
	STM14_1387				STM14_1387
	STM14_1388	0.964608			STM14_1388	-0.86526
	STM14_1389				STM14_1389
	STM14_1390				STM14_1390
	STM14_1391	1.1638			STM14_1391	1.00232
	STM14_1392	-1.28338			STM14_1392
	STM14_1393	-1.13608			STM14_1393
	STM14_1394	-1.27216			STM14_1394
	STM14_1395				STM14_1395
	STM14_1396				STM14_1396
	STM14_1397	-1.13201			STM14_1397	-0.92255
	STM14_1398	-1.1332			STM14_1398	-0.98886
	STM14_1399				STM14_1399
	STM14_1400				STM14_1400	-0.9951
	STM14_1401				STM14_1401
	STM14_1402	-2.04259			STM14_1402	-0.8524
	STM14_1403	-1.38733			STM14_1403
	STM14_1404				STM14_1404
	STM14_1405				STM14_1405
	STM14_1406				STM14_1406
	STM14_1407	0.855131			STM14_1407
	STM14_1408	-1.42895			STM14_1408
	STM14_1409				STM14_1409	-1.24456
	STM14_1410	-1.44036			STM14_1410
	STM14_1411	-1.353			STM14_1411
	STM14_1412	-2.02884			STM14_1412
	STM14_1413	-0.97381			STM14_1413
	STM14_1414				STM14_1414
	STM14_1415				STM14_1415	-0.85725
	STM14_1416				STM14_1416
	STM14_1417				STM14_1417
	STM14_1418				STM14_1418
	STM14_1419				STM14_1419
	STM14_1420				STM14_1420
	STM14_1421				STM14_1421
	STM14_1422				STM14_1422
	STM14_1423				STM14_1423
	STM14_1424				STM14_1424
	STM14_1425				STM14_1425
	STM14_1426				STM14_1426
	STM14_1427				STM14_1427
	STM14_1428				STM14_1428
	STM14_1429				STM14_1429	-1.72149
	STM14_1430				STM14_1430
	STM14_1431	1.30229			STM14_1431
	STM14_1432	1.33678			STM14_1432
	STM14_1433				STM14_1433
	STM14_1434				STM14_1434	-0.91324
	STM14_1435				STM14_1435
	STM14_1436				STM14_1436
	STM14_1437				STM14_1437
	STM14_1438				STM14_1438	-0.83178
	STM14_1439				STM14_1439
	STM14_1440				STM14_1440	-1.473
	STM14_1441	-1.71557			STM14_1441	-1.08924
	STM14_1442				STM14_1442
	STM14_1443				STM14_1443
	STM14_1444				STM14_1444	-0.88333
	STM14_1445				STM14_1445
	STM14_1446	-2.36849			STM14_1446
	STM14_1447				STM14_1447
	STM14_1448	-0.92269			STM14_1448
	STM14_1449				STM14_1449
	STM14_1450				STM14_1450
	STM14_1451				STM14_1451
	STM14_1452				STM14_1452
	STM14_1453				STM14_1453
	STM14_1454				STM14_1454
	STM14_1455				STM14_1455
	STM14_1456				STM14_1456
	STM14_1457				STM14_1457
	STM14_1458				STM14_1458
	STM14_1459				STM14_1459
	STM14_1460				STM14_1460
	STM14_1461				STM14_1461
	STM14_1462				STM14_1462
	STM14_1463				STM14_1463
	STM14_1464				STM14_1464
	STM14_1465				STM14_1465
	STM14_1466				STM14_1466
	STM14_1467				STM14_1467
	STM14_1468				STM14_1468
	STM14_1469				STM14_1469
	STM14_1470				STM14_1470
	STM14_1471				STM14_1471
	STM14_1472				STM14_1472
	STM14_1473				STM14_1473
	STM14_1474				STM14_1474
	STM14_1475				STM14_1475
	STM14_1476				STM14_1476
	STM14_1477				STM14_1477
	STM14_1478				STM14_1478
	STM14_1479				STM14_1479
	STM14_1480	1.56963			STM14_1480
	STM14_1481	1.54753			STM14_1481	1.50174
	STM14_1482				STM14_1482
	STM14_1483				STM14_1483	0.853224
	STM14_1484				STM14_1484
	STM14_1485				STM14_1485
	STM14_1486				STM14_1486
	STM14_1487				STM14_1487
	STM14_1488				STM14_1488
	STM14_1489				STM14_1489
	STM14_1490	-2.29435			STM14_1490	-1.29999
	STM14_1491				STM14_1491
	STM14_1492				STM14_1492
	STM14_1493				STM14_1493
	STM14_1494				STM14_1494
	STM14_1495				STM14_1495
	STM14_1496				STM14_1496
	STM14_1497	3.26232			STM14_1497	1.52088
	STM14_1498				STM14_1498
	STM14_1499				STM14_1499
	STM14_1500	1.95143			STM14_1500
	STM14_1501	2.28675			STM14_1501
	STM14_1502				STM14_1502
	STM14_1503				STM14_1503
	STM14_1504				STM14_1504
	STM14_1505				STM14_1505
	STM14_1506				STM14_1506
	STM14_1507				STM14_1507
	STM14_1508	-1.59917			STM14_1508
	STM14_1509	-1.21445			STM14_1509	-1.50658
	STM14_1510				STM14_1510
	STM14_1511				STM14_1511
	STM14_1512	1.15718			STM14_1512	1.41905
	STM14_1513	-5.34055			STM14_1513	-5.02747
	STM14_1514	-5.0256			STM14_1514
	STM14_1515				STM14_1515
	STM14_1516				STM14_1516
	STM14_1517	-1.07072			STM14_1517
	STM14_1518				STM14_1518
	STM14_1519				STM14_1519
	STM14_1520	-1.09352			STM14_1520
	STM14_1521				STM14_1521	0.813681
	STM14_1522				STM14_1522
	STM14_1523	-1.9456			STM14_1523	-0.86128
	STM14_1524				STM14_1524
	STM14_1525				STM14_1525
	STM14_1526				STM14_1526
	STM14_1527				STM14_1527
	STM14_1528				STM14_1528
	STM14_1529				STM14_1529	0.866244
	STM14_1530				STM14_1530
	STM14_1531	-2.09867			STM14_1531	1.66807
	STM14_1532	-1.27232			STM14_1532
	STM14_1533				STM14_1533
	STM14_1534	-0.85612			STM14_1534
	STM14_1535				STM14_1535
	STM14_1536				STM14_1536
	STM14_1537	-1.19067			STM14_1537
	STM14_1538				STM14_1538
	STM14_1539				STM14_1539
	STM14_1540				STM14_1540
	STM14_1541				STM14_1541
	STM14_1542				STM14_1542	0.812681
	STM14_1543				STM14_1543
	STM14_1544				STM14_1544
	STM14_1545				STM14_1545
	STM14_1546				STM14_1546
	STM14_1547				STM14_1547
	STM14_1548				STM14_1548	-1.05014
	STM14_1549	-1.53459			STM14_1549
	STM14_1550				STM14_1550
	STM14_1551				STM14_1551
	STM14_1552				STM14_1552
	STM14_1553	-1.47406			STM14_1553
	STM14_1554	1.92601			STM14_1554	1.0704
	STM14_1555	2.31553			STM14_1555
	STM14_1556				STM14_1556
	STM14_1557				STM14_1557
	STM14_1558	1.52768			STM14_1558
	STM14_1559				STM14_1559
	STM14_1560				STM14_1560
	STM14_1561				STM14_1561
	STM14_1562	1.19921			STM14_1562
	STM14_1563	-1.37238			STM14_1563	0.950294
	STM14_1564				STM14_1564
	STM14_1565	-2.86584			STM14_1565
	STM14_1566				STM14_1566
	STM14_1567				STM14_1567
	STM14_1568				STM14_1568
	STM14_1569				STM14_1569
	STM14_1570				STM14_1570
	STM14_1571				STM14_1571
	STM14_1572				STM14_1572
	STM14_1573				STM14_1573
	STM14_1574	1.25879			STM14_1574
	STM14_1575	1.20859			STM14_1575
	STM14_1576				STM14_1576
	STM14_1577	-1.29453			STM14_1577
	STM14_1578	1.59882			STM14_1578
	STM14_1579				STM14_1579
	STM14_1580				STM14_1580
	STM14_1581				STM14_1581
	STM14_1582	3.01742			STM14_1582	1.19474
	STM14_1583	2.95593			STM14_1583
	STM14_1584	3.96415			STM14_1584	1.47921
	STM14_1585	4.0696			STM14_1585	1.98718
	STM14_1586	3.43237			STM14_1586
	STM14_1587				STM14_1587
	STM14_1588	1.62949			STM14_1588
	STM14_1589				STM14_1589
	STM14_1590				STM14_1590
	STM14_1591				STM14_1591
	STM14_1592				STM14_1592
	STM14_1593				STM14_1593
	STM14_1594				STM14_1594
	STM14_1595				STM14_1595
	STM14_1596				STM14_1596
	STM14_1597				STM14_1597
	STM14_1598				STM14_1598
	STM14_1599	0.86656			STM14_1599
	STM14_1600				STM14_1600
	STM14_1601				STM14_1601
	STM14_1602				STM14_1602
	STM14_1603				STM14_1603
	STM14_1604	-1.6051			STM14_1604
	STM14_1605				STM14_1605
	STM14_1606	1.04523			STM14_1606
	STM14_1607				STM14_1607
	STM14_1608	0.860601			STM14_1608
	STM14_1609				STM14_1609
	STM14_1610				STM14_1610	-1.35961
	STM14_1611	-1.06914			STM14_1611
	STM14_1612	0.975702			STM14_1612
	STM14_1613				STM14_1613
	STM14_1614	1.54562			STM14_1614	1.23835
	STM14_1615				STM14_1615
	STM14_1616	-2.63487			STM14_1616
	STM14_1617				STM14_1617
	STM14_1618				STM14_1618
	STM14_1619				STM14_1619	-1.19982
	STM14_1620	-1.02218			STM14_1620	-1.15932
	STM14_1621	-2.13042			STM14_1621	-2.08362
	STM14_1622	-1.4538			STM14_1622	-1.77972
	STM14_1623				STM14_1623
	STM14_1624				STM14_1624
	STM14_1625				STM14_1625
	STM14_1626				STM14_1626
	STM14_1627	-1.125			STM14_1627
	STM14_1628				STM14_1628
	STM14_1629				STM14_1629
	STM14_1630				STM14_1630
	STM14_1631				STM14_1631
	STM14_1632	-1.04081			STM14_1632
	STM14_1633	1.20117			STM14_1633
	STM14_1634	1.44142			STM14_1634	-2.27812
	STM14_1635				STM14_1635	1.01194
	STM14_1636				STM14_1636
	STM14_1637	0.931909			STM14_1637
	STM14_1638				STM14_1638
	STM14_1639	1.1941			STM14_1639
	STM14_1640				STM14_1640
	STM14_1641				STM14_1641
	STM14_1642	-1.38863			STM14_1642
	STM14_1643	-1.4408			STM14_1643	0.942723
	STM14_1644				STM14_1644
	STM14_1645				STM14_1645
	STM14_1646	-2.59363			STM14_1646
	STM14_1647				STM14_1647
	STM14_1648				STM14_1648
	STM14_1649	0.917572			STM14_1649
	STM14_1650	-0.87196			STM14_1650
	STM14_1651				STM14_1651
	STM14_1652				STM14_1652
	STM14_1653				STM14_1653
	STM14_1654				STM14_1654
	STM14_1655				STM14_1655
	STM14_1656				STM14_1656
	STM14_1657				STM14_1657
	STM14_1658				STM14_1658
	STM14_1659				STM14_1659
	STM14_1660	-1.29186			STM14_1660
	STM14_1661	-1.07449			STM14_1661
	STM14_1662	-1.1164			STM14_1662
	STM14_1663				STM14_1663	-3.07028
	STM14_1664				STM14_1664	-2.10424
	STM14_1665	1.35081			STM14_1665	-1.36745
	STM14_1666				STM14_1666	-0.96161
	STM14_1667	0.880476			STM14_1667
	STM14_1668				STM14_1668
	STM14_1669	1.90173			STM14_1669
	STM14_1670				STM14_1670
	STM14_1671				STM14_1671	-1.07734
	STM14_1672	-1.09702			STM14_1672
	STM14_1673				STM14_1673
	STM14_1674				STM14_1674	1.0088
	STM14_1675				STM14_1675
	STM14_1676				STM14_1676
	STM14_1677				STM14_1677
	STM14_1678				STM14_1678
	STM14_1679				STM14_1679
	STM14_1680				STM14_1680
	STM14_1681				STM14_1681
	STM14_1682				STM14_1682	0.914492
	STM14_1683				STM14_1683
	STM14_1684				STM14_1684
	STM14_1685				STM14_1685
	STM14_1686				STM14_1686
	STM14_1687	-1.61692			STM14_1687	-1.74227
	STM14_1688				STM14_1688	-1.81242
	STM14_1689				STM14_1689	-1.55495
	STM14_1690	-1.59236			STM14_1690	-1.39939
	STM14_1691				STM14_1691
	STM14_1692				STM14_1692
	STM14_1693	1.34005			STM14_1693	-0.9439
	STM14_1694	0.992736			STM14_1694	-1.03039
	STM14_1695	0.867081			STM14_1695	-1.02973
	STM14_1696				STM14_1696
	STM14_1697				STM14_1697
	STM14_1698				STM14_1698
	STM14_1699				STM14_1699
	STM14_1700	-0.985			STM14_1700
	STM14_1701				STM14_1701
	STM14_1702				STM14_1702	-1.61241
	STM14_1703				STM14_1703	-1.44899
	STM14_1704				STM14_1704	-1.09531
	STM14_1705				STM14_1705	-1.16973
	STM14_1706	-1.46087			STM14_1706	-1.52076
	STM14_1707	-0.9943			STM14_1707
	STM14_1708	-1.93727			STM14_1708	-1.49927
	STM14_1709				STM14_1709
	STM14_1710	-1.66251			STM14_1710	-0.80416
	STM14_1711	-2.1427			STM14_1711
	STM14_1712	-1.50812			STM14_1712
	STM14_1713				STM14_1713
	STM14_1714				STM14_1714
	STM14_1715	-0.95442			STM14_1715
	STM14_1716	-2.31353			STM14_1716
	STM14_1717	-2.53458			STM14_1717
	STM14_1718	-1.75618			STM14_1718	-0.8498
	STM14_1719				STM14_1719
	STM14_1720				STM14_1720
	STM14_1721				STM14_1721
	STM14_1722				STM14_1722	0.96869
	STM14_1723				STM14_1723
	STM14_1724				STM14_1724
	STM14_1725	1.20474			STM14_1725
	STM14_1726				STM14_1726	-0.87154
	STM14_1727	-1.96743			STM14_1727
	STM14_1728				STM14_1728
	STM14_1729	-1.04336			STM14_1729
	STM14_1730	-1.22346			STM14_1730
	STM14_1731				STM14_1731	-0.97481
	STM14_1732	-1.39074			STM14_1732
	STM14_1733				STM14_1733
	STM14_1734	-1.14506			STM14_1734
	STM14_1735				STM14_1735
	STM14_1736				STM14_1736
	STM14_1737				STM14_1737
	STM14_1738	1.3557			STM14_1738
	STM14_1739				STM14_1739
	STM14_1740				STM14_1740
	STM14_1741				STM14_1741
	STM14_1742				STM14_1742	1.25508
	STM14_1743				STM14_1743
	STM14_1744	1.016			STM14_1744
	STM14_1745				STM14_1745
	STM14_1746				STM14_1746	1.00164
	STM14_1747	-1.22374			STM14_1747
	STM14_1748				STM14_1748
	STM14_1749				STM14_1749
	STM14_1750				STM14_1750
	STM14_1751				STM14_1751
	STM14_1752				STM14_1752
	STM14_1753				STM14_1753	0.818531
	STM14_1754				STM14_1754
	STM14_1755	-1.50611			STM14_1755
	STM14_1756	-1.78152			STM14_1756
	STM14_1757	-1.76365			STM14_1757
	STM14_1758	-2.05221			STM14_1758
	STM14_1759	-1.44134			STM14_1759	-1.45219
	STM14_1760	-1.28445			STM14_1760
	STM14_1761				STM14_1761
	STM14_1762	1.38661			STM14_1762
	STM14_1763				STM14_1763	-0.86985
	STM14_1764				STM14_1764
	STM14_1765				STM14_1765
	STM14_1766				STM14_1766
	STM14_1767				STM14_1767
	STM14_1768				STM14_1768
	STM14_1769				STM14_1769
	STM14_1770				STM14_1770
	STM14_1771				STM14_1771
	STM14_1772				STM14_1772
	STM14_1773	1.15833			STM14_1773
	STM14_1774				STM14_1774
	STM14_1775				STM14_1775
	STM14_1776				STM14_1776
	STM14_1777	-1.41678			STM14_1777
	STM14_1778				STM14_1778
	STM14_1779	-1.63547			STM14_1779
	STM14_1780				STM14_1780
	STM14_1781	-1.88925			STM14_1781
	STM14_1782				STM14_1782
	STM14_1783				STM14_1783
	STM14_1784				STM14_1784
	STM14_1785				STM14_1785
	STM14_1786				STM14_1786
	STM14_1787				STM14_1787
	STM14_1788				STM14_1788
	STM14_1789	-1.29159			STM14_1789
	STM14_1790	-1.4518			STM14_1790
	STM14_1791				STM14_1791
	STM14_1792				STM14_1792
	STM14_1793	1.5025			STM14_1793
	STM14_1794				STM14_1794
	STM14_1795	1.29634			STM14_1795	1.12477
	STM14_1796				STM14_1796
	STM14_1797				STM14_1797
	STM14_1798				STM14_1798
	STM14_1799				STM14_1799
	STM14_1800	-2.35951			STM14_1800	0.820027
	STM14_1801				STM14_1801
	STM14_1802				STM14_1802
	STM14_1803				STM14_1803
	STM14_1804				STM14_1804
	STM14_1805				STM14_1805
	STM14_1806				STM14_1806	0.832227
	STM14_1807				STM14_1807
	STM14_1808				STM14_1808
	STM14_1809				STM14_1809
	STM14_1810				STM14_1810
	STM14_1811				STM14_1811
	STM14_1812	0.946598			STM14_1812
	STM14_1813				STM14_1813	-1.59373
	STM14_1814				STM14_1814
	STM14_1815				STM14_1815	-1.35871
	STM14_1816				STM14_1816
	STM14_1817				STM14_1817
	STM14_1818				STM14_1818
	STM14_1819				STM14_1819
	STM14_1820				STM14_1820
	STM14_1821				STM14_1821
	STM14_1822				STM14_1822
	STM14_1823	-1.16494			STM14_1823
	STM14_1824				STM14_1824	0.858726
	STM14_1825				STM14_1825
	STM14_1826				STM14_1826
	STM14_1827				STM14_1827
	STM14_1828				STM14_1828
	STM14_1829				STM14_1829
	STM14_1830				STM14_1830
	STM14_1831				STM14_1831
	STM14_1832	1.07859			STM14_1832
	STM14_1833	-1.25676			STM14_1833
	STM14_1834				STM14_1834
	STM14_1835				STM14_1835
	STM14_1836				STM14_1836
	STM14_1837				STM14_1837	-1.30751
	STM14_1838				STM14_1838
	STM14_1839				STM14_1839	1.01366
	STM14_1840	-0.97175			STM14_1840	0.872343
	STM14_1841				STM14_1841
	STM14_1842				STM14_1842
	STM14_1843				STM14_1843
	STM14_1844				STM14_1844
	STM14_1845	-1.55706			STM14_1845
	STM14_1846	-1.40688			STM14_1846	-1.04694
	STM14_1847				STM14_1847
	STM14_1848	-1.05252			STM14_1848	-1.07773
	STM14_1849	-1.8904			STM14_1849
	STM14_1850				STM14_1850
	STM14_1851	-1.03073			STM14_1851
	STM14_1852				STM14_1852
	STM14_1853				STM14_1853
	STM14_1854	-1.57373			STM14_1854
	STM14_1855	-0.86768			STM14_1855	-0.88967
	STM14_1856	-2.36757			STM14_1856	-1.28131
	STM14_1857	-2.38514			STM14_1857	-2.04744
	STM14_1858				STM14_1858
	STM14_1859	-2.47998			STM14_1859	-2.02471
	STM14_1860				STM14_1860
	STM14_1861				STM14_1861
	STM14_1862				STM14_1862
	STM14_1863				STM14_1863
	STM14_1864				STM14_1864
	STM14_1865				STM14_1865
	STM14_1866				STM14_1866	-1.1169
	STM14_1867				STM14_1867
	STM14_1868				STM14_1868
	STM14_1869	-1.51301			STM14_1869
	STM14_1870				STM14_1870
	STM14_1871	1.05542			STM14_1871
	STM14_1872				STM14_1872
	STM14_1873	-1.47417			STM14_1873
	STM14_1874				STM14_1874
	STM14_1875				STM14_1875
	STM14_1876				STM14_1876
	STM14_1877	-1.35641			STM14_1877
	STM14_1878				STM14_1878
	STM14_1879				STM14_1879
	STM14_1880				STM14_1880
	STM14_1881				STM14_1881
	STM14_1882				STM14_1882
	STM14_1883				STM14_1883
	STM14_1884				STM14_1884
	STM14_1885				STM14_1885
	STM14_1886	2.0826			STM14_1886
	STM14_1887	1.42295			STM14_1887
	STM14_1888	1.02717			STM14_1888
	STM14_1889				STM14_1889
	STM14_1890				STM14_1890
	STM14_1891				STM14_1891	-1.82191
	STM14_1892				STM14_1892
	STM14_1893				STM14_1893
	STM14_1894				STM14_1894
	STM14_1895				STM14_1895
	STM14_1896	-1.45483			STM14_1896
	STM14_1897				STM14_1897
	STM14_1898	-2.06316			STM14_1898	-1.6281
	STM14_1899				STM14_1899
	STM14_1900				STM14_1900
	STM14_1901				STM14_1901	0.91507
	STM14_1902				STM14_1902
	STM14_1903				STM14_1903	-0.96153
	STM14_1904				STM14_1904
	STM14_1905				STM14_1905
	STM14_1906	-0.9205			STM14_1906
	STM14_1907				STM14_1907
	STM14_1908				STM14_1908
	STM14_1909				STM14_1909
	STM14_1910				STM14_1910
	STM14_1911				STM14_1911
	STM14_1912				STM14_1912
	STM14_1913				STM14_1913
	STM14_1914				STM14_1914
	STM14_1915				STM14_1915
	STM14_1916				STM14_1916
	STM14_1917				STM14_1917
	STM14_1918	1.16618			STM14_1918
	STM14_1919				STM14_1919
	STM14_1920				STM14_1920
	STM14_1921	-1.71277			STM14_1921
	STM14_1922				STM14_1922
	STM14_1923				STM14_1923
	STM14_1924				STM14_1924
	STM14_1925	1.50745			STM14_1925
	STM14_1926				STM14_1926
	STM14_1927				STM14_1927
	STM14_1928				STM14_1928
	STM14_1929				STM14_1929
	STM14_1930				STM14_1930
	STM14_1931	-1.40213			STM14_1931
	STM14_1932				STM14_1932
	STM14_1933				STM14_1933
	STM14_1934				STM14_1934	1.41166
	STM14_1935				STM14_1935	1.41374
	STM14_1936				STM14_1936
	STM14_1937	1.37245			STM14_1937	1.061
	STM14_1938	1.51087			STM14_1938
	STM14_1939				STM14_1939
	STM14_1940	-2.04687			STM14_1940	-1.28995
	STM14_1941	-1.49134			STM14_1941
	STM14_1942				STM14_1942
	STM14_1943				STM14_1943
	STM14_1944	-0.93852			STM14_1944
	STM14_1945				STM14_1945
	STM14_1946				STM14_1946
	STM14_1947				STM14_1947
	STM14_1948				STM14_1948
	STM14_1949	0.936889			STM14_1949
	STM14_1950				STM14_1950
	STM14_1951				STM14_1951
	STM14_1952				STM14_1952
	STM14_1953	-1.01925			STM14_1953
	STM14_1954				STM14_1954
	STM14_1955				STM14_1955
	STM14_1956				STM14_1956
	STM14_1957				STM14_1957
	STM14_1958				STM14_1958
	STM14_1959				STM14_1959
	STM14_1960				STM14_1960
	STM14_1961				STM14_1961
	STM14_1962				STM14_1962
	STM14_1963				STM14_1963
	STM14_1964				STM14_1964
	STM14_1965	0.898072			STM14_1965
	STM14_1966				STM14_1966
	STM14_1967				STM14_1967
	STM14_1968				STM14_1968
	STM14_1969				STM14_1969	0.896303
	STM14_1970				STM14_1970
	STM14_1971	2.13964			STM14_1971
	STM14_1972				STM14_1972
	STM14_1973				STM14_1973
	STM14_1974				STM14_1974	-0.94052
	STM14_1975				STM14_1975
	STM14_1976				STM14_1976
	STM14_1977	-1.56314			STM14_1977
	STM14_1978	-2.43531			STM14_1978
	STM14_1979	-1.72523			STM14_1979	-2.12423
	STM14_1980	-1.41078			STM14_1980	-1.21058
	STM14_1981				STM14_1981
	STM14_1982	-2.3206			STM14_1982
	STM14_1983				STM14_1983
	STM14_1984				STM14_1984
	STM14_1985				STM14_1985
	STM14_1986				STM14_1986
	STM14_1987				STM14_1987
	STM14_1988				STM14_1988
	STM14_1989				STM14_1989
	STM14_1990	-0.90511			STM14_1990
	STM14_1991	-1.47537			STM14_1991	-1.17319
	STM14_1992				STM14_1992	-0.95717
	STM14_1993				STM14_1993
	STM14_1994				STM14_1994
	STM14_1995	1.16523			STM14_1995
	STM14_1996				STM14_1996
	STM14_1997				STM14_1997	-1.07184
	STM14_1998				STM14_1998
	STM14_1999				STM14_1999
[truncated: 3,651 more rows]

## Sheet: Figure 4
Fig 4 A
	RNA Pol						GreA						GreB
	1	1	1	1	1	1	1.53136	1.37295	1.81616	1.73289	1.95793	1.97995	2.51038	2.42643	2.37599	2.32118	1.2461	1.13199
Fig 4 E
		WT						ΔgreAB
	control	0.047878	0.04424	0.027314	0.047385	0.043644	0.036398	0.034695	0.05816	0.070891	0.048452	0.042949	0.052403
	+H2O2	0.076317	0.075338	0.109215	0.063953	0.074549	0.096056	0.606404	0.549688	0.482539	0.492752	0.359397	0.478169
Fig 4 F
		WT				ΔgreAB
	control	0.034179	0.03724	0.037752	0.036612	0.030142	0.032423	0.034636	0.03413
	+H2O2	0.036856	0.034978	0.03252	0.035094	0.025678	0.025416	0.026361	0.024129
Fig 4 G
		WT								ΔgreAB
	control	0.821263	0.758935	0.684786	0.797859	0.913703	0.862946	0.774804	0.883083	1.12271	0.865903	0.893831	0.778558	1.24074	0.971317	0.992057	0.876784
	+H2O2	0.44301	0.446111	0.418405	0.390113	0.504963	0.523337	0.480778	0.457214	0.881713	1.06118	0.824884	0.833525	0.991684	1.16516	0.913882	0.92373
Fig 4 H		WT								ΔgreAB
	control	1.85635	1.83826	1.88811	2.00413	1.87267	1.85458	1.90223	2.01958	2.63675	2.43073	2.43867	2.12236	2.65352	2.4497	2.45499	2.13869
	+H2O2	1.11168	1.25726	1.27976	1.31152	1.11741	1.24887	1.27755	1.32078	2.63013	2.61381	2.4625	2.24501	2.63587	2.6319	2.47705	2.2653
Fig 4 I
	WT					ΔgreAB
	0.779332	0.745354	0.799593	0.842241	0.884433	1.07231	1.14177	1.05269	1.10968	1.07549

## Sheet: Figure 5
Fig 5 A
	RNA Pol			GreA			GreB
	1	1	1	25.021	23.8462	34.8425	36.1318	24.3546	27.7155
Fig 5 C
	Time (s)	WT						ΔgreAB
	0.01	89.899	90.5545	89.899	79.6096	78.5558	68.4058	91.2506	83.6386	87.9842	75.7365	88.5601	105.415
	0.02	90.8479	91.5323	90.8479	80.5145	79.4747	69.4099	92.2661	84.5627	89.0009	76.6546	89.5926	106.524
	0.03	90.9037	91.5943	90.9037	80.6309	79.5856	69.719	92.3624	84.6453	89.1201	76.8089	89.7333	106.575
	0.04	90.8951	91.5811	90.8951	80.671	79.6229	69.9514	92.3997	84.6703	89.1755	76.9107	89.8264	106.564
	0.05	90.8729	91.5683	90.8729	80.719	79.6845	70.1954	92.4224	84.6866	89.2205	77.0312	89.9073	106.548
	0.06	90.8587	91.5509	90.8587	80.7813	79.7178	70.4417	92.4531	84.7158	89.2875	77.116	89.9976	106.544
	0.07	90.8536	91.5696	90.8536	80.8166	79.7663	70.6737	92.4692	84.7565	89.3384	77.1989	90.0726	106.526
	0.08	90.843	91.5574	90.843	80.8538	79.8058	70.9067	92.4987	84.7746	89.3871	77.2911	90.1453	106.504
	0.09	90.8249	91.5385	90.8249	80.8958	79.8732	71.1355	92.5306	84.784	89.439	77.3987	90.2262	106.499
	0.1	90.8282	91.5452	90.8282	80.924	79.9125	71.3558	92.5536	84.8244	89.487	77.5008	90.3083	106.509
	0.11	90.8335	91.5349	90.8335	80.9506	79.9539	71.5757	92.5788	84.824	89.5226	77.5771	90.365	106.485
	0.12	90.812	91.5294	90.812	80.9844	79.9926	71.8006	92.6066	84.85	89.5765	77.6508	90.4414	106.481
	0.13	90.7983	91.5272	90.7983	81.0085	80.0487	72.0376	92.6217	84.8712	89.6304	77.7382	90.5007	106.486
	0.14	90.7741	91.514	90.7741	81.033	80.0975	72.2347	92.6316	84.8975	89.662	77.8243	90.5564	106.47
	0.15	90.7832	91.5157	90.7832	81.0657	80.1402	72.4453	92.6498	84.9039	89.708	77.9186	90.6421	106.468
	0.16	90.7693	91.5078	90.7693	81.0747	80.1652	72.6423	92.6821	84.9221	89.7156	77.9976	90.7129	106.446
	0.17	90.7511	91.4891	90.7511	81.099	80.2056	72.8595	92.6982	84.9439	89.7703	78.074	90.7623	106.446
	0.18	90.7441	91.4893	90.7441	81.0919	80.2553	73.0537	92.7232	84.9464	89.8115	78.1521	90.8211	106.447
	0.19	90.7301	91.487	90.7301	81.1135	80.2841	73.2599	92.7427	84.9702	89.8592	78.2218	90.887	106.442
	0.2	90.7066	91.4582	90.7066	81.1225	80.3243	73.446	92.7421	84.9832	89.8931	78.2951	90.9408	106.429
	0.21	90.7067	91.4701	90.7067	81.1367	80.3838	73.6199	92.763	85.0017	89.9254	78.3689	91.0017	106.431
	0.22	90.696	91.4635	90.696	81.1435	80.4057	73.8205	92.7687	85.0268	89.955	78.4253	91.0529	106.445
	0.23	90.6931	91.4482	90.6931	81.1517	80.4482	74.0095	92.7882	85.0243	89.9729	78.496	91.1129	106.425
	0.24	90.6616	91.4537	90.6616	81.1544	80.4792	74.1894	92.7978	85.0323	90.0132	78.5554	91.1527	106.421
	0.25	90.6532	91.4444	90.6532	81.1463	80.5159	74.3755	92.8184	85.0496	90.0462	78.6142	91.2061	106.433
	0.26	90.6454	91.4407	90.6454	81.1416	80.557	74.533	92.8171	85.0701	90.0725	78.6719	91.261	106.431
	0.27	90.629	91.4436	90.629	81.1429	80.5898	74.7162	92.824	85.0688	90.1191	78.7343	91.2951	106.427
	0.28	90.626	91.4272	90.626	81.1429	80.6353	74.8653	92.8361	85.0836	90.1327	78.7951	91.3249	106.415
	0.29	90.6121	91.4074	90.6121	81.1391	80.6893	75.0455	92.8382	85.0962	90.1572	78.8431	91.3895	106.416
	0.3	90.5868	91.4222	90.5868	81.1334	80.7153	75.2237	92.8679	85.1007	90.1819	78.9101	91.4323	106.421
	0.31	90.5535	91.4	90.5535	81.1403	80.7515	75.3783	92.8681	85.0842	90.2046	78.9422	91.4802	106.41
	0.32	90.5629	91.414	90.5629	81.1381	80.7773	75.5212	92.8731	85.0926	90.2516	78.9688	91.5316	106.409
	0.33	90.539	91.4028	90.539	81.1259	80.8171	75.6639	92.8549	85.1022	90.2711	78.9931	91.5567	106.414
	0.34	90.5347	91.3959	90.5347	81.1264	80.8463	75.8323	92.866	85.12	90.2958	79.0618	91.5929	106.403
	0.35	90.508	91.3934	90.508	81.1262	80.8695	75.9861	92.8777	85.1173	90.3011	79.118	91.6449	106.4
	0.36	90.5015	91.3748	90.5015	81.1073	80.9051	76.1422	92.8645	85.1249	90.3257	79.1526	91.6797	106.398
	0.37	90.483	91.3628	90.483	81.0908	80.9458	76.2881	92.8705	85.1393	90.3435	79.207	91.7002	106.405
	0.38	90.4644	91.3833	90.4644	81.0917	80.9717	76.4152	92.8841	85.1353	90.3716	79.2316	91.7339	106.406
	0.39	90.4521	91.3751	90.4521	81.0836	80.9989	76.5601	92.8858	85.1432	90.3777	79.2734	91.7579	106.411
	0.4	90.434	91.3591	90.434	81.0807	81.0491	76.7103	92.8773	85.1315	90.4088	79.3261	91.7886	106.407
	0.41	90.4246	91.3491	90.4246	81.0774	81.0542	76.8211	92.8926	85.1339	90.4298	79.3618	91.8108	106.409
	0.42	90.4151	91.3525	90.4151	81.0902	81.0803	76.9685	92.8954	85.1367	90.4455	79.3923	91.8464	106.399
	0.43	90.3884	91.3479	90.3884	81.0828	81.1254	77.1123	92.8741	85.1452	90.4615	79.419	91.8679	106.414
	0.44	90.3566	91.3427	90.3566	81.0691	81.1571	77.2237	92.8925	85.1089	90.4879	79.453	91.8705	106.4
	0.45	90.353	91.3354	90.353	81.0834	81.1864	77.3649	92.895	85.1287	90.4857	79.4921	91.8902	106.409
	0.46	90.3375	91.3261	90.3375	81.0717	81.2115	77.4951	92.8596	85.1185	90.5171	79.5144	91.9096	106.407
	0.47	90.3194	91.318	90.3194	81.0769	81.2539	77.6196	92.8627	85.0943	90.5275	79.5329	91.9293	106.401
	0.48	90.3014	91.335	90.3014	81.0685	81.2785	77.7242	92.8644	85.1039	90.5459	79.5569	91.9315	106.394
	0.49	90.296	91.3106	90.296	81.07	81.3131	77.849	92.8665	85.0869	90.5674	79.5806	91.9371	106.407
	0.5	90.2583	91.3059	90.2583	81.057	81.3226	77.9734	92.8551	85.0856	90.5886	79.5993	91.9463	106.415
	0.51	90.2559	91.3062	90.2559	81.0574	81.3525	78.1034	92.8323	85.0763	90.5942	79.612	91.9583	106.418
	0.52	90.2403	91.2909	90.2403	81.063	81.3655	78.2044	92.8324	85.0605	90.6177	79.6311	91.9421	106.408
	0.53	90.2177	91.2925	90.2177	81.0703	81.4043	78.3141	92.8341	85.0627	90.6164	79.6487	91.9538	106.407
	0.54	90.213	91.2883	90.213	81.052	81.4475	78.4157	92.8052	85.0548	90.6201	79.6622	91.9397	106.404
	0.55	90.2102	91.2908	90.2102	81.0602	81.4662	78.5346	92.7734	85.0343	90.637	79.6791	91.9408	106.416
	0.56	90.1907	91.2901	90.1907	81.0704	81.4889	78.6339	92.7488	85.0264	90.6565	79.6948	91.9394	106.414
	0.57	90.1684	91.276	90.1684	81.0715	81.5135	78.7524	92.7339	85.0143	90.6665	79.7174	91.9426	106.409
	0.58	90.1621	91.29	90.1621	81.0549	81.5294	78.8354	92.7068	84.9974	90.6696	79.738	91.9365	106.407
	0.59	90.1306	91.2883	90.1306	81.0518	81.5446	78.9255	92.6786	84.9943	90.6762	79.7381	91.9243	106.419
	0.6	90.1118	91.2693	90.1118	81.0749	81.5934	78.9911	92.6583	84.9924	90.6972	79.7457	91.9144	106.424
	0.61	90.096	91.2741	90.096	81.0723	81.6114	79.0725	92.6156	84.9651	90.6988	79.7782	91.9249	106.418
	0.62	90.0806	91.2681	90.0806	81.0583	81.6198	79.1685	92.5983	84.9415	90.7136	79.7882	91.8933	106.423
	0.63	90.0604	91.271	90.0604	81.062	81.6462	79.2732	92.5766	84.918	90.7264	79.7982	91.8736	106.419
	0.64	90.0428	91.2755	90.0428	81.0659	81.6708	79.3426	92.5258	84.9149	90.7309	79.8197	91.8843	106.421
	0.65	90.0261	91.2684	90.0261	81.0488	81.6913	79.4361	92.507	84.903	90.7228	79.8351	91.8711	106.416
	0.66	90.0368	91.2647	90.0368	81.0666	81.7123	79.5322	92.4861	84.877	90.722	79.8304	91.8582	106.426
	0.67	90.0165	91.2547	90.0165	81.0699	81.7316	79.6174	92.456	84.8618	90.74	79.8534	91.854	106.427
	0.68	90.0054	91.2458	90.0054	81.0633	81.7389	79.704	92.4029	84.8364	90.7343	79.8543	91.8263	106.428
	0.69	89.987	91.2454	89.987	81.07	81.7711	79.7707	92.3753	84.8146	90.7241	79.8766	91.8209	106.409
	0.7	89.9763	91.2559	89.9763	81.0667	81.8119	79.8691	92.3528	84.7841	90.7348	79.8898	91.811	106.433
	0.71	89.9565	91.2463	89.9565	81.0723	81.8153	79.9482	92.3236	84.7601	90.7249	79.892	91.8043	106.433
	0.72	89.9588	91.2438	89.9588	81.0753	81.8301	80.0255	92.2969	84.743	90.7216	79.9027	91.785	106.437
	0.73	89.9446	91.2476	89.9446	81.0746	81.8544	80.1073	92.2711	84.7114	90.7266	79.9185	91.7766	106.44
	0.74	89.9211	91.2363	89.9211	81.0666	81.8599	80.1898	92.2348	84.6877	90.7228	79.9433	91.7598	106.423
	0.75	89.9252	91.2229	89.9252	81.0715	81.8678	80.2583	92.1842	84.656	90.7301	79.9523	91.7392	106.43
	0.76	89.9126	91.2264	89.9126	81.0789	81.8925	80.3381	92.1744	84.6437	90.7136	79.9612	91.7139	106.421
	0.77	89.8767	91.2316	89.8767	81.0907	81.9148	80.4053	92.1313	84.6281	90.7171	79.9692	91.7204	106.441
	0.78	89.8647	91.2396	89.8647	81.0958	81.9327	80.4544	92.0952	84.5986	90.6816	79.9889	91.6987	106.426
	0.79	89.8527	91.2255	89.8527	81.0905	81.9411	80.5276	92.0726	84.5738	90.684	80.0107	91.6784	106.428
	0.8	89.8272	91.2119	89.8272	81.085	81.95	80.6024	92.0351	84.5421	90.6616	80.0201	91.662	106.429
	0.81	89.8303	91.2014	89.8303	81.0835	81.9598	80.6676	92.0133	84.514	90.6586	80.0191	91.6474	106.427
	0.82	89.8157	91.1994	89.8157	81.0914	81.9939	80.7478	92.004	84.4745	90.6472	80.011	91.646	106.417
	0.83	89.8041	91.1697	89.8041	81.108	82.0078	80.7884	91.9714	84.4544	90.6432	80.0488	91.6241	106.409
	0.84	89.8094	91.1915	89.8094	81.1205	82.0079	80.8557	91.9418	84.4218	90.6358	80.0721	91.6178	106.422
	0.85	89.7951	91.1886	89.7951	81.1126	82.0386	80.925	91.9124	84.3977	90.6087	80.0827	91.595	106.418
	0.86	89.7667	91.174	89.7667	81.1154	82.041	80.9858	91.9027	84.3751	90.5942	80.0915	91.574	106.419
	0.87	89.7399	91.1734	89.7399	81.1177	82.0587	81.046	91.8879	84.3438	90.5743	80.1012	91.5536	106.418
	0.88	89.7339	91.1625	89.7339	81.1215	82.069	81.0887	91.8566	84.3089	90.5361	80.1067	91.5493	106.414
	0.89	89.7204	91.1465	89.7204	81.1293	82.0833	81.142	91.8474	84.2839	90.527	80.1206	91.5425	106.415
	0.9	89.7003	91.1489	89.7003	81.1077	82.1192	81.1976	91.8142	84.2629	90.5287	80.1397	91.5234	106.415
	0.91	89.6849	91.1454	89.6849	81.1267	82.118	81.2534	91.7963	84.2394	90.4968	80.1406	91.5001	106.408
	0.92	89.6711	91.1457	89.6711	81.1316	82.1151	81.3066	91.7754	84.1933	90.4827	80.1613	91.4844	106.406
	0.93	89.6522	91.1171	89.6522	81.1222	82.128	81.3557	91.7553	84.173	90.4544	80.1577	91.4671	106.379
	0.94	89.6307	91.1218	89.6307	81.1318	82.1482	81.3995	91.7491	84.1501	90.4294	80.1743	91.4673	106.403
	0.95	89.6134	91.1245	89.6134	81.1398	82.1576	81.4557	91.7373	84.1099	90.3923	80.1754	91.4423	106.395
	0.96	89.6002	91.1129	89.6002	81.1482	82.1853	81.4929	91.7218	84.0722	90.3786	80.2031	91.4192	106.39
	0.97	89.5915	91.1004	89.5915	81.1619	82.1786	81.5545	91.7	84.0488	90.362	80.2059	91.4135	106.39
	0.98	89.5852	91.0849	89.5852	81.1591	82.168	81.6018	91.6898	84.0269	90.3319	80.2246	91.4116	106.384
	0.99	89.5528	91.0769	89.5528	81.1506	82.1917	81.6278	91.6803	84.0031	90.3047	80.2478	91.3972	106.373
	1	89.5274	91.0534	89.5274	81.1491	82.2075	81.6739	91.6724	83.9652	90.2842	80.2318	91.3815	106.37
	1.01	89.5284	91.0294	89.5284	81.1551	82.2333	81.7211	91.6684	83.9414	90.2627	80.2365	91.3599	106.351
	1.02	89.5149	91.0067	89.5149	81.1578	82.2286	81.7472	91.6593	83.9239	90.2363	80.2707	91.363	106.353
	1.03	89.493	91.0025	89.493	81.1582	82.2416	81.8065	91.6463	83.8978	90.2121	80.2736	91.3454	106.346
	1.04	89.4791	90.9721	89.4791	81.1747	82.2538	81.8402	91.6503	83.8567	90.1726	80.2703	91.3315	106.332
	1.05	89.4474	90.9363	89.4474	81.1824	82.2467	81.8835	91.639	83.8204	90.1609	80.2712	91.3173	106.33
	1.06	89.4296	90.9144	89.4296	81.1794	82.2613	81.91	91.6129	83.8005	90.1264	80.287	91.3058	106.315
	1.07	89.4297	90.8898	89.4297	81.1718	82.2695	81.9463	91.6286	83.766	90.1024	80.306	91.2963	106.323
	1.08	89.4079	90.8558	89.4079	81.1789	82.2688	81.9789	91.6228	83.7353	90.0746	80.313	91.2917	106.32
	1.09	89.4032	90.8384	89.4032	81.1843	82.2657	81.9971	91.608	83.6959	90.0406	80.3224	91.2781	106.305
	1.1	89.3717	90.7982	89.3717	81.2012	82.2965	82.0418	91.6137	83.6825	90.0212	80.3213	91.2609	106.305
	1.11	89.3407	90.766	89.3407	81.1769	82.2904	82.0588	91.6005	83.6485	89.9854	80.3543	91.2504	106.289
	1.12	89.3393	90.7314	89.3393	81.1821	82.3046	82.0985	91.6155	83.6309	89.9724	80.3528	91.2391	106.286
	1.13	89.3051	90.7175	89.3051	81.2091	82.303	82.115	91.6138	83.5964	89.9556	80.3475	91.2311	106.28
	1.14	89.2978	90.6819	89.2978	81.2022	82.3057	82.1718	91.6114	83.5721	89.9221	80.3829	91.222	106.251
	1.15	89.2751	90.6502	89.2751	81.1954	82.3255	82.1905	91.627	83.5418	89.8999	80.3633	91.1959	106.257
	1.16	89.2664	90.6246	89.2664	81.2009	82.3438	82.2179	91.6024	83.5247	89.8856	80.3838	91.2002	106.238
	1.17	89.2579	90.5853	89.2579	81.2126	82.3333	82.2489	91.6042	83.5019	89.8654	80.3814	91.1721	106.247
	1.18	89.2301	90.5485	89.2301	81.2076	82.3461	82.264	91.627	83.4804	89.8368	80.3967	91.1713	106.238
	1.19	89.1985	90.5292	89.1985	81.2178	82.359	82.2862	91.6185	83.4342	89.8201	80.3955	91.1626	106.232
	1.2	89.2043	90.5129	89.2043	81.208	82.3578	82.3141	91.6213	83.4151	89.7853	80.4058	91.1507	106.211
	1.21	89.1676	90.4747	89.1676	81.2276	82.3543	82.3258	91.6533	83.4039	89.7487	80.4357	91.1405	106.189
	1.22	89.1577	90.4622	89.1577	81.2087	82.3496	82.3592	91.6514	83.3603	89.7414	80.4157	91.136	106.199
	1.23	89.1368	90.4326	89.1368	81.2205	82.3689	82.3782	91.6478	83.3365	89.7155	80.4438	91.1375	106.203
	1.24	89.1247	90.403	89.1247	81.2368	82.3873	82.3994	91.6326	83.3167	89.7059	80.4353	91.1208	106.179
	1.25	89.1181	90.3874	89.1181	81.2325	82.3766	82.4155	91.6521	83.2953	89.683	80.4298	91.1152	106.172
	1.26	89.0866	90.3606	89.0866	81.2343	82.3801	82.4391	91.674	83.2738	89.648	80.4459	91.109	106.15
	1.27	89.0902	90.336	89.0902	81.2368	82.3782	82.4407	91.679	83.247	89.6342	80.4504	91.102	106.148
	1.28	89.0554	90.3236	89.0554	81.2458	82.3721	82.4675	91.6772	83.2224	89.6231	80.4473	91.1011	106.134
	1.29	89.0303	90.2857	89.0303	81.2507	82.3842	82.499	91.6898	83.2001	89.6039	80.4608	91.0924	106.126
	1.3	89.0274	90.2656	89.0274	81.2301	82.3868	82.494	91.6922	83.1763	89.5725	80.4478	91.0826	106.118
	1.31	89.0067	90.2432	89.0067	81.2402	82.373	82.5136	91.6965	83.1536	89.5579	80.4688	91.0738	106.102
	1.32	88.9991	90.237	88.9991	81.2448	82.3744	82.536	91.7038	83.143	89.5564	80.4663	91.0799	106.085
	1.33	88.9647	90.2162	88.9647	81.239	82.3659	82.5405	91.718	83.1233	89.5263	80.4534	91.0721	106.076
	1.34	88.9689	90.1862	88.9689	81.2496	82.373	82.5631	91.7404	83.0832	89.5013	80.4641	91.0786	106.078
	1.35	88.9514	90.1629	88.9514	81.2448	82.3593	82.5667	91.7505	83.0642	89.5067	80.4539	91.0788	106.057
	1.36	88.9294	90.1551	88.9294	81.2701	82.3539	82.5751	91.7631	83.0447	89.4778	80.4645	91.0725	106.05
	1.37	88.9184	90.1427	88.9184	81.2614	82.357	82.579	91.7777	83.0349	89.4629	80.4664	91.0678	106.022
	1.38	88.8971	90.1339	88.8971	81.2505	82.3414	82.6172	91.7659	83.0163	89.4439	80.4682	91.0582	106.007
	1.39	88.8839	90.1295	88.8839	81.2504	82.3303	82.6131	91.7874	82.9761	89.43	80.4592	91.0425	105.999
	1.4	88.8751	90.1169	88.8751	81.2641	82.326	82.6346	91.8021	82.9724	89.4373	80.4581	91.0447	105.978
	1.41	88.8558	90.1068	88.8558	81.268	82.3284	82.652	91.8071	82.9515	89.4068	80.4654	91.0413	105.954
	1.42	88.8397	90.0803	88.8397	81.2658	82.305	82.6412	91.8214	82.9316	89.3989	80.4501	91.0369	105.929
	1.43	88.8228	90.0883	88.8228	81.2737	82.2895	82.6535	91.823	82.8997	89.3909	80.4502	91.0333	105.915
	1.44	88.8153	90.0695	88.8153	81.264	82.2798	82.6465	91.8451	82.8904	89.3856	80.483	91.03	105.89
	1.45	88.7916	90.0683	88.7916	81.2681	82.2743	82.6723	91.8668	82.8847	89.3793	80.4611	91.0282	105.879
	1.46	88.7887	90.0513	88.7887	81.2778	82.2487	82.6759	91.8662	82.8709	89.3536	80.4543	91.0432	105.834
	1.47	88.7641	90.0461	88.7641	81.2596	82.2298	82.6782	91.8744	82.8456	89.3537	80.4551	91.0424	105.797
	1.48	88.766	90.0427	88.766	81.2711	82.2264	82.6889	91.8914	82.8162	89.3624	80.4404	91.0313	105.76
	1.49	88.7304	90.0383	88.7304	81.276	82.2078	82.69	91.9051	82.8036	89.3632	80.4367	91.0475	105.742
	1.5	88.7313	90.0311	88.7313	81.2715	82.2014	82.6843	91.9176	82.7909	89.3468	80.4451	91.0568	105.711
	1.51	88.7192	90.026	88.7192	81.2642	82.1795	82.7004	91.9282	82.7561	89.3388	80.4352	91.0447	105.66
	1.52	88.7001	90.029	88.7001	81.2812	82.1448	82.7015	91.9485	82.76	89.33	80.4222	91.0341	105.648
	1.53	88.7002	90.0305	88.7002	81.2533	82.1361	82.6966	91.9699	82.7291	89.3139	80.4261	91.0414	105.605
	1.54	88.6866	90.0265	88.6866	81.2758	82.1251	82.6997	91.9928	82.7167	89.2913	80.4166	91.0287	105.556
	1.55	88.6696	90.0418	88.6696	81.2665	82.1028	82.7121	91.999	82.701	89.3041	80.4177	91.0304	105.526
	1.56	88.6663	90.0392	88.6663	81.2595	82.0708	82.7093	92.0027	82.6878	89.3059	80.4186	91.0503	105.497
	1.57	88.6586	90.0252	88.6586	81.2648	82.0457	82.6964	92.015	82.676	89.297	80.4012	91.045	105.471
	1.58	88.6402	90.0504	88.6402	81.2576	82.0308	82.6993	92.0396	82.6713	89.2816	80.3867	91.0429	105.419
	1.59	88.6406	90.0387	88.6406	81.2601	81.9974	82.7063	92.0366	82.6402	89.3	80.3911	91.0615	105.396
	1.6	88.6158	90.0387	88.6158	81.2531	81.9941	82.7014	92.0633	82.6267	89.2951	80.3964	91.0603	105.341
	1.61	88.6084	90.0447	88.6084	81.2457	81.975	82.6995	92.0596	82.5923	89.2978	80.371	91.056	105.329
	1.62	88.5916	90.0519	88.5916	81.2602	81.9481	82.6884	92.0819	82.5777	89.3144	80.3661	91.0542	105.279
	1.63	88.5778	90.0529	88.5778	81.2506	81.9246	82.7	92.1193	82.5733	89.3048	80.3594	91.0545	105.222
	1.64	88.5814	90.0556	88.5814	81.2526	81.8758	82.7002	92.1219	82.5633	89.3155	80.338	91.0476	105.196
	1.65	88.5719	90.0663	88.5719	81.2282	81.8677	82.7053	92.1298	82.5509	89.3107	80.3399	91.0683	105.147
	1.66	88.5535	90.0812	88.5535	81.2347	81.8426	82.7074	92.1326	82.5362	89.3193	80.317	91.0793	105.103
	1.67	88.5494	90.1023	88.5494	81.2444	81.8122	82.7071	92.1529	82.5215	89.2995	80.313	91.0657	105.079
	1.68	88.521	90.1072	88.521	81.2269	81.7667	82.6671	92.1695	82.51	89.298	80.2927	91.0841	105.043
	1.69	88.5214	90.1092	88.5214	81.2288	81.7501	82.677	92.1853	82.4819	89.3161	80.2959	91.0839	105.011
	1.7	88.5176	90.1319	88.5176	81.2269	81.7196	82.6734	92.2046	82.4806	89.3128	80.2946	91.089	104.963
	1.71	88.4985	90.1678	88.4985	81.2161	81.6967	82.6714	92.2191	82.4641	89.3182	80.2731	91.0754	104.92
	1.72	88.493	90.164	88.493	81.2075	81.6694	82.6709	92.207	82.4557	89.3344	80.2731	91.0727	104.895
	1.73	88.482	90.1713	88.482	81.2027	81.6243	82.683	92.2338	82.4285	89.3308	80.2736	91.0932	104.859
	1.74	88.4692	90.1937	88.4692	81.2012	81.5945	82.687	92.24	82.4309	89.3308	80.2468	91.0884	104.818
	1.75	88.4526	90.2069	88.4526	81.2106	81.5686	82.6607	92.2601	82.4137	89.3428	80.2449	91.097	104.768
	1.76	88.467	90.2225	88.467	81.196	81.5195	82.6567	92.2754	82.4097	89.3632	80.2428	91.095	104.741
	1.77	88.4539	90.2409	88.4539	81.1877	81.4892	82.6423	92.2826	82.3964	89.358	80.2247	91.0992	104.722
	1.78	88.4356	90.2649	88.4356	81.1755	81.4705	82.6519	92.3028	82.3798	89.3722	80.2145	91.0899	104.676
	1.79	88.4216	90.2797	88.4216	81.1585	81.4186	82.6354	92.3112	82.3625	89.3607	80.2004	91.074	104.649
	1.8	88.4064	90.3091	88.4064	81.157	81.3863	82.6088	92.3092	82.351	89.3951	80.2009	91.1001	104.616
	1.81	88.4183	90.356	88.4183	81.1586	81.3492	82.6178	92.3233	82.345	89.3855	80.1869	91.0974	104.58
	1.82	88.3907	90.3578	88.3907	81.1511	81.3003	82.6129	92.3289	82.3367	89.3962	80.1672	91.1051	104.548
	1.83	88.3885	90.3913	88.3885	81.146	81.2535	82.6025	92.3292	82.3293	89.4022	80.156	91.1001	104.515
	1.84	88.3805	90.4403	88.3805	81.1241	81.2054	82.594	92.3425	82.3115	89.4196	80.147	91.0998	104.473
	1.85	88.3555	90.4536	88.3555	81.1358	81.1597	82.5729	92.3515	82.3026	89.4117	80.1458	91.107	104.457
	1.86	88.3692	90.4694	88.3692	81.1106	81.1043	82.5766	92.3525	82.2917	89.4193	80.1302	91.1059	104.433
	1.87	88.3511	90.4984	88.3511	81.102	81.0493	82.5667	92.3686	82.2798	89.4389	80.1282	91.1069	104.414
	1.88	88.3428	90.5373	88.3428	81.0839	81.0198	82.5753	92.3637	82.2745	89.4364	80.1165	91.1096	104.375
	1.89	88.3434	90.5738	88.3434	81.0612	80.9547	82.5533	92.3681	82.2755	89.4402	80.1096	91.1116	104.351
	1.9	88.3352	90.5917	88.3352	81.0706	80.898	82.5279	92.3582	82.2583	89.4606	80.0908	91.1128	104.329
	1.91	88.3253	90.6292	88.3253	81.0654	80.8504	82.525	92.3877	82.248	89.4502	80.0847	91.0999	104.297
	1.92	88.3057	90.6444	88.3057	81.0463	80.7834	82.4988	92.3925	82.2539	89.4679	80.0811	91.1197	104.269
	1.93	88.2994	90.6817	88.2994	81.0209	80.7489	82.4844	92.3936	82.2498	89.4716	80.0665	91.1071	104.264
	1.94	88.2868	90.7238	88.2868	81.0116	80.6812	82.4903	92.399	82.2356	89.4853	80.0527	91.1113	104.223
	1.95	88.2787	90.7723	88.2787	81.0069	80.652	82.4513	92.4002	82.2221	89.4895	80.0358	91.1034	104.2
	1.96	88.2569	90.7872	88.2569	80.9923	80.5673	82.4379	92.3915	82.2211	89.5011	80.025	91.1196	104.155
	1.97	88.2437	90.823	88.2437	80.9808	80.5219	82.4068	92.4029	82.2134	89.4991	80.0414	91.102	104.134
	1.98	88.2342	90.8776	88.2342	80.9692	80.4715	82.3862	92.3896	82.2062	89.5299	80.0275	91.1107	104.107
	1.99	88.2223	90.8863	88.2223	80.948	80.4135	82.3517	92.3922	82.2006	89.5426	80.0133	91.108	104.067
	2	88.1951	90.9194	88.1951	80.9447	80.3514	82.3387	92.4169	82.1998	89.5369	80.0181	91.1208	104.053
	2.01	88.2067	90.9576	88.2067	80.9244	80.2833	82.3259	92.4085	82.1883	89.5475	80.004	91.1187	104.027
	2.02	88.1856	90.9941	88.1856	80.9116	80.2242	82.2661	92.4169	82.1832	89.5575	80.0076	91.1097	103.989
	2.03	88.1738	91.0201	88.1738	80.8732	80.1852	82.2443	92.4351	82.1684	89.5788	79.9914	91.1252	103.979
	2.04	88.1748	91.0444	88.1748	80.8898	80.1214	82.1984	92.4296	82.1736	89.5829	79.9793	91.1277	103.943
	2.05	88.155	91.0694	88.155	80.8682	80.0664	82.1556	92.4485	82.1717	89.5882	79.9901	91.1151	103.909
	2.06	88.1536	91.0836	88.1536	80.8474	80.0237	82.1277	92.4656	82.165	89.5854	79.9914	91.1143	103.888
	2.07	88.1196	91.1156	88.1196	80.8259	79.9638	82.0899	92.4761	82.1657	89.6009	79.9973	91.1337	103.858
	2.08	88.0982	91.1457	88.0982	80.8164	79.9058	82.0412	92.4652	82.1538	89.5925	79.9701	91.1132	103.837
	2.09	88.096	91.1563	88.096	80.7923	79.8557	82.0017	92.4839	82.1336	89.631	79.9626	91.1154	103.82
	2.1	88.0888	91.1786	88.0888	80.7751	79.8187	81.9551	92.4963	82.1438	89.6361	79.9843	91.1242	103.787
	2.11	88.0779	91.1926	88.0779	80.775	79.7497	81.9124	92.4942	82.1506	89.6421	79.9722	91.1303	103.755
	2.12	88.0589	91.2303	88.0589	80.7386	79.6901	81.8692	92.5197	82.1372	89.6391	79.9702	91.1106	103.722
	2.13	88.0462	91.2353	88.0462	80.7155	79.6499	81.8315	92.5342	82.127	89.6503	79.9751	91.1268	103.705
	2.14	88.0234	91.253	88.0234	80.6967	79.6055	81.7965	92.551	82.131	89.6772	79.975	91.1345	103.66
	2.15	88.0088	91.2769	88.0088	80.6838	79.5704	81.7429	92.5472	82.1199	89.6737	79.9644	91.1364	103.651
	2.16	87.9887	91.2668	87.9887	80.6656	79.5272	81.7106	92.5642	82.1235	89.6788	79.9527	91.146	103.626
	2.17	87.9635	91.2877	87.9635	80.6657	79.4621	81.6645	92.5846	82.1071	89.6842	79.9556	91.1339	103.619
	2.18	87.949	91.3001	87.949	80.6275	79.4424	81.6285	92.5856	82.0945	89.6841	79.9422	91.1076	103.584
	2.19	87.9349	91.3012	87.9349	80.6061	79.4119	81.5874	92.599	82.091	89.7015	79.9476	91.13	103.555
	2.2	87.925	91.299	87.925	80.6006	79.363	81.5414	92.6093	82.0907	89.7012	79.9451	91.138	103.519
	2.21	87.9091	91.3058	87.9091	80.5788	79.3072	81.5	92.6203	82.0679	89.7209	79.9609	91.1273	103.508
	2.22	87.8771	91.319	87.8771	80.5675	79.2733	81.461	92.626	82.0635	89.7386	79.929	91.1194	103.482
	2.23	87.8579	91.318	87.8579	80.5526	79.2276	81.427	92.6328	82.0379	89.7349	79.9472	91.121	103.466
	2.24	87.8421	91.3073	87.8421	80.5181	79.207	81.3739	92.6359	82.0319	89.7251	79.9421	91.1223	103.414
	2.25	87.8129	91.3218	87.8129	80.5123	79.1694	81.3458	92.6504	82.0314	89.7398	79.9269	91.1328	103.41
	2.26	87.8013	91.3261	87.8013	80.5053	79.1317	81.3062	92.6481	82.0008	89.7473	79.9515	91.135	103.388
	2.27	87.7716	91.3267	87.7716	80.4478	79.1126	81.2885	92.6539	81.9974	89.7741	79.9433	91.139	103.367
	2.28	87.7548	91.3219	87.7548	80.448	79.073	81.2432	92.66	81.9857	89.7614	79.9439	91.1401	103.339
	2.29	87.7169	91.311	87.7169	80.4239	79.0354	81.216	92.6629	81.9608	89.7621	79.9495	91.1436	103.311
	2.3	87.7054	91.299	87.7054	80.4106	79.011	81.177	92.6764	81.9365	89.7885	79.9443	91.138	103.297
	2.31	87.6958	91.3094	87.6958	80.3948	78.9856	81.1362	92.6863	81.933	89.8014	79.9339	91.1286	103.273
	2.32	87.6737	91.2777	87.6737	80.3676	78.9643	81.1012	92.6886	81.9086	89.7971	79.9442	91.1335	103.251
	2.33	87.6315	91.2748	87.6315	80.351	78.9667	81.0544	92.6584	81.885	89.8122	79.9495	91.1319	103.213
	2.34	87.6138	91.2626	87.6138	80.3235	78.9601	81.0312	92.6805	81.8842	89.8222	79.9399	91.1398	103.192
	2.35	87.5895	91.2646	87.5895	80.3101	78.9383	81.0021	92.6783	81.8654	89.8152	79.9399	91.1293	103.17
	2.36	87.5676	91.2337	87.5676	80.2891	78.9218	80.988	92.6686	81.853	89.8297	79.9508	91.1248	103.144
	2.37	87.559	91.2041	87.559	80.2693	78.9057	80.9571	92.6605	81.8434	89.8386	79.9677	91.1338	103.122
	2.38	87.5273	91.2128	87.5273	80.251	78.8763	80.9533	92.6381	81.8043	89.85	79.9701	91.1207	103.1
	2.39	87.5061	91.2015	87.5061	80.2455	78.8359	80.9132	92.6527	81.8109	89.8519	79.9647	91.1287	103.094
	2.4	87.4793	91.1797	87.4793	80.2169	78.8483	80.8823	92.6432	81.8053	89.8532	79.9598	91.1376	103.063
	2.41	87.4503	91.1426	87.4503	80.2001	78.82	80.8649	92.6369	81.7695	89.8441	79.9579	91.1214	103.03
	2.42	87.4363	91.1356	87.4363	80.1857	78.7925	80.8384	92.6238	81.7668	89.8747	79.9602	91.1201	103.015
	2.43	87.4201	91.1223	87.4201	80.1658	78.7748	80.8152	92.6263	81.7582	89.8842	79.9774	91.1164	102.987
	2.44	87.4014	91.1045	87.4014	80.1442	78.753	80.8119	92.5888	81.7484	89.8906	79.9902	91.1106	102.992
	2.45	87.3781	91.0827	87.3781	80.1174	78.7396	80.7791	92.5779	81.747	89.9002	79.9882	91.1094	102.972
	2.46	87.3381	91.0469	87.3381	80.1198	78.7163	80.7559	92.5726	81.7212	89.8917	79.9784	91.0895	102.948
	2.47	87.3224	91.0331	87.3224	80.0834	78.7038	80.7392	92.5646	81.7082	89.9016	79.9908	91.1133	102.941
	2.48	87.2876	91.0035	87.2876	80.0735	78.677	80.7178	92.5333	81.7239	89.8918	80.0129	91.1124	102.914
	2.49	87.2863	90.9871	87.2863	80.0459	78.6751	80.6967	92.5069	81.7211	89.905	80.0052	91.0946	102.887
	2.5	87.2459	90.9378	87.2459	80.0182	78.6676	80.6809	92.4924	81.6849	89.9281	80.0042	91.1056	102.871
	2.51	87.2329	90.9112	87.2329	80.0138	78.664	80.6607	92.4693	81.6658	89.9168	80.0246	91.1083	102.85
	2.52	87.1784	90.9079	87.1784	79.9873	78.6443	80.6507	92.4643	81.6735	89.9168	80.0239	91.0927	102.842
	2.53	87.1572	90.8788	87.1572	79.9574	78.6175	80.629	92.4555	81.6689	89.9354	80.0227	91.0854	102.823
	2.54	87.1256	90.8564	87.1256	79.9576	78.598	80.6145	92.4335	81.6557	89.9402	80.0262	91.1051	102.821
	2.55	87.1074	90.8314	87.1074	79.9275	78.5905	80.5952	92.4107	81.6538	89.9271	80.0207	91.0836	102.782
	2.56	87.0721	90.8077	87.0721	79.9102	78.5748	80.5689	92.3866	81.6474	89.9346	80.0326	91.077	102.766
	2.57	87.0319	90.7749	87.0319	79.9141	78.5741	80.571	92.3493	81.6376	89.9321	80.0437	91.0599	102.77
	2.58	87.0081	90.7619	87.0081	79.8682	78.5702	80.56	92.3309	81.6232	89.9283	80.0515	91.0574	102.749
	2.59	86.9748	90.7189	86.9748	79.8521	78.5623	80.554	92.3244	81.6091	89.9397	80.0336	91.0588	102.729
	2.6	86.9142	90.7116	86.9142	79.8482	78.5561	80.5406	92.2952	81.6071	89.9422	80.0651	91.0653	102.738
	2.61	86.8813	90.6824	86.8813	79.8284	78.5473	80.5185	92.2579	81.592	89.9466	80.0686	91.0435	102.718
	2.62	86.8344	90.6483	86.8344	79.8026	78.5232	80.5167	92.246	81.5995	89.943	80.0591	91.0363	102.695
	2.63	86.7979	90.6055	86.7979	79.798	78.5344	80.5008	92.2186	81.5869	89.9463	80.0811	91.0375	102.685
	2.64	86.7431	90.5995	86.7431	79.7853	78.5281	80.496	92.1892	81.5837	89.9398	80.0801	91.023	102.686
	2.65	86.6912	90.5584	86.6912	79.7681	78.5172	80.4915	92.1665	81.5736	89.9377	80.0959	91.0243	102.68
	2.66	86.6306	90.532	86.6306	79.728	78.5148	80.4839	92.1225	81.5645	89.932	80.1096	91.0239	102.652
	2.67	86.5829	90.516	86.5829	79.7326	78.5196	80.4684	92.088	81.5531	89.9238	80.1129	91.0243	102.644
	2.68	86.5094	90.4976	86.5094	79.7227	78.5267	80.4669	92.0714	81.5443	89.9285	80.1327	91.0062	102.639
	2.69	86.4637	90.4644	86.4637	79.7066	78.5165	80.441	92.054	81.5337	89.9329	80.1371	90.9832	102.632
	2.7	86.394	90.4485	86.394	79.7026	78.5418	80.4479	92.0328	81.5258	89.9336	80.1304	90.9717	102.623
	2.71	86.339	90.4267	86.339	79.6821	78.5216	80.4386	91.9984	81.5324	89.9341	80.1279	90.9798	102.595
	2.72	86.278	90.3799	86.278	79.674	78.5268	80.4307	91.9621	81.5169	89.9125	80.1457	90.9682	102.605
	2.73	86.2255	90.3572	86.2255	79.6521	78.5268	80.4273	91.9352	81.5174	89.9115	80.1476	90.9539	102.61
	2.74	86.1484	90.3292	86.1484	79.648	78.5292	80.4163	91.9237	81.4992	89.8995	80.1624	90.9394	102.589
	2.75	86.0696	90.294	86.0696	79.6458	78.5433	80.4112	91.8901	81.4858	89.9138	80.1766	90.9441	102.586
	2.76	86.0427	90.2776	86.0427	79.6407	78.5492	80.4231	91.8748	81.4795	89.8911	80.1757	90.9418	102.578
	2.77	85.9855	90.2624	85.9855	79.6321	78.5467	80.4149	91.832	81.4809	89.8916	80.1742	90.926	102.576
	2.78	85.905	90.2315	85.905	79.6172	78.5523	80.4136	91.8124	81.4781	89.882	80.166	90.9327	102.573
	2.79	85.8439	90.196	85.8439	79.6149	78.5511	80.4133	91.783	81.4742	89.8788	80.1772	90.9186	102.565
	2.8	85.7819	90.1842	85.7819	79.5949	78.5738	80.4007	91.7501	81.4673	89.871	80.1876	90.8997	102.554
	2.81	85.736	90.1638	85.736	79.5811	78.5818	80.3902	91.7349	81.4788	89.8782	80.1785	90.8854	102.561
	2.82	85.695	90.1313	85.695	79.5814	78.5763	80.3933	91.7144	81.4791	89.8759	80.1816	90.8786	102.559
	2.83	85.608	90.1199	85.608	79.5663	78.5688	80.3935	91.6766	81.4764	89.8607	80.2053	90.8726	102.551
	2.84	85.5524	90.0889	85.5524	79.5544	78.5875	80.3837	91.6267	81.4673	89.8258	80.2031	90.8597	102.555
	2.85	85.4926	90.0667	85.4926	79.5592	78.6205	80.4031	91.6147	81.4903	89.8466	80.1998	90.8506	102.541
	2.86	85.4208	90.0456	85.4208	79.5254	78.6158	80.4022	91.589	81.5003	89.8382	80.1946	90.8575	102.546
	2.87	85.3775	90.0174	85.3775	79.5051	78.6333	80.3904	91.579	81.4913	89.8218	80.1841	90.8403	102.549
	2.88	85.3205	90.0089	85.3205	79.5031	78.6418	80.3791	91.5435	81.4952	89.7966	80.1849	90.8467	102.534
	2.89	85.2689	89.9748	85.2689	79.5008	78.6473	80.3971	91.5355	81.4927	89.7894	80.1792	90.8105	102.529
	2.9	85.2306	89.9631	85.2306	79.4814	78.6475	80.3924	91.5057	81.5044	89.7899	80.1766	90.8055	102.543
	2.91	85.1703	89.9513	85.1703	79.4542	78.6857	80.3882	91.4681	81.5125	89.7791	80.1696	90.7836	102.538
	2.92	85.1058	89.9227	85.1058	79.4386	78.6817	80.3813	91.4565	81.4899	89.7655	80.1816	90.7583	102.544
	2.93	85.0809	89.9053	85.0809	79.4329	78.6825	80.3876	91.4298	81.5109	89.7594	80.1664	90.7605	102.54
	2.94	85.0351	89.8812	85.0351	79.4155	78.6993	80.394	91.4026	81.5158	89.7644	80.1652	90.7371	102.54
	2.95	84.9943	89.8734	84.9943	79.4067	78.7241	80.4016	91.3848	81.524	89.7333	80.1513	90.7396	102.546
	2.96	84.9426	89.8443	84.9426	79.3815	78.7209	80.3996	91.3771	81.5184	89.7314	80.1359	90.7361	102.551
	2.97	84.9061	89.8207	84.9061	79.3658	78.7371	80.3935	91.3482	81.5306	89.7094	80.1278	90.723	102.563
	2.98	84.866	89.8165	84.866	79.3484	78.7495	80.3793	91.3315	81.5507	89.7076	80.1307	90.7097	102.577
	2.99	84.8214	89.7949	84.8214	79.334	78.7483	80.3975	91.3046	81.5435	89.6856	80.1191	90.6857	102.566
	3	84.7819	89.7694	84.7819	79.303	78.7681	80.4018	91.2797	81.5597	89.6836	80.124	90.662	102.568
	3.01	84.7309	89.7587	84.7309	79.2832	78.7857	80.4066	91.2594	81.5532	89.6681	80.102	90.6512	102.564
	3.02	84.6983	89.728	84.6983	79.269	78.7957	80.4101	91.2179	81.5575	89.65	80.0897	90.6265	102.571
	3.03	84.6687	89.7024	84.6687	79.2517	78.81	80.4198	91.2225	81.5671	89.6346	80.0935	90.6193	102.577
	3.04	84.6433	89.6955	84.6433	79.2365	78.8293	80.4144	91.1916	81.5603	89.6349	80.1005	90.6075	102.591
	3.05	84.6	89.6873	84.6	79.2236	78.847	80.4265	91.172	81.5679	89.6337	80.0961	90.5974	102.591
	3.06	84.5668	89.6646	84.5668	79.2052	78.8565	80.4296	91.1622	81.5688	89.6229	80.0832	90.5869	102.607
	3.07	84.537	89.6639	84.537	79.1921	78.8387	80.431	91.1396	81.5667	89.6029	80.0813	90.5685	102.61
	3.08	84.5035	89.6335	84.5035	79.171	78.8539	80.4126	91.1249	81.569	89.5847	80.0586	90.5424	102.616
	3.09	84.4686	89.6141	84.4686	79.1509	78.8587	80.4204	91.1036	81.5712	89.5707	80.0602	90.5159	102.624
	3.1	84.4431	89.5974	84.4431	79.1172	78.8719	80.4349	91.0921	81.5721	89.5759	80.0554	90.5173	102.633
	3.11	84.4276	89.5883	84.4276	79.1215	78.896	80.443	91.0599	81.5601	89.5572	80.0627	90.4917	102.634
	3.12	84.3949	89.5701	84.3949	79.0966	78.8994	80.4416	91.053	81.5577	89.5451	80.0453	90.4756	102.643
	3.13	84.3684	89.548	84.3684	79.08	78.9215	80.4292	91.0338	81.5518	89.5466	80.0371	90.4802	102.652
	3.14	84.3416	89.5251	84.3416	79.0614	78.926	80.4345	91.0127	81.5539	89.5285	80.0368	90.4578	102.667
	3.15	84.3179	89.5336	84.3179	79.0522	78.9274	80.4265	91.0076	81.5551	89.5133	80.0215	90.4484	102.676
	3.16	84.2965	89.5116	84.2965	79.0259	78.9375	80.4376	90.977	81.5388	89.5062	80.0131	90.4068	102.676
	3.17	84.2688	89.4753	84.2688	79.0089	78.9265	80.4427	90.9576	81.529	89.509	80.0079	90.3865	102.685
	3.18	84.2269	89.4622	84.2269	78.9938	78.9415	80.4282	90.9324	81.5299	89.5044	79.999	90.3667	102.694
	3.19	84.2298	89.4528	84.2298	78.977	78.9513	80.4383	90.917	81.5379	89.4834	79.9804	90.353	102.682
	3.2	84.2036	89.4351	84.2036	78.9892	78.9617	80.4356	90.9092	81.5272	89.4794	79.9767	90.349	102.698
	3.21	84.1844	89.4127	84.1844	78.9712	78.957	80.4458	90.899	81.5034	89.4661	79.966	90.3415	102.708
	3.22	84.1547	89.4122	84.1547	78.9634	78.9574	80.4443	90.8693	81.4838	89.4721	79.9692	90.3179	102.73
	3.23	84.1381	89.4088	84.1381	78.9556	78.9617	80.4227	90.8566	81.4934	89.4518	79.9435	90.3056	102.713
	3.24	84.1406	89.3769	84.1406	78.9489	78.9665	80.4325	90.833	81.4869	89.4454	79.9396	90.2764	102.713
	3.25	84.1082	89.3582	84.1082	78.924	78.9648	80.432	90.8098	81.485	89.4525	79.9437	90.2729	102.714
	3.26	84.0854	89.3446	84.0854	78.9057	78.9843	80.4469	90.7903	81.489	89.4279	79.9253	90.2476	102.714
	3.27	84.0657	89.3104	84.0657	78.8936	78.9948	80.4398	90.7754	81.4854	89.4243	79.8952	90.2374	102.722
	3.28	84.0561	89.3245	84.0561	78.8708	79.0036	80.4292	90.7623	81.4691	89.4271	79.9036	90.2313	102.726
	3.29	84.0413	89.301	84.0413	78.8531	79.0018	80.4167	90.7521	81.4619	89.4027	79.8905	90.2079	102.717
	3.3	84.0386	89.2917	84.0386	78.818	79.012	80.4249	90.7275	81.4433	89.3901	79.8939	90.1899	102.721
	3.31	84.0044	89.2709	84.0044	78.7996	79.0349	80.4311	90.7182	81.4433	89.3855	79.8781	90.1869	102.738
	3.32	83.9959	89.2353	83.9959	78.799	79.0407	80.4162	90.6987	81.4431	89.4062	79.84	90.1579	102.749
	3.33	83.9773	89.2205	83.9773	78.7775	79.0394	80.4347	90.6719	81.4276	89.3878	79.8555	90.1646	102.743
	3.34	83.9656	89.216	83.9656	78.7513	79.0363	80.4101	90.6421	81.4278	89.3775	79.8453	90.1269	102.732
	3.35	83.9403	89.2088	83.9403	78.7281	79.0521	80.4139	90.6481	81.4381	89.3687	79.8303	90.1072	102.725
	3.36	83.9498	89.2007	83.9498	78.7183	79.0692	80.4093	90.6298	81.4095	89.3726	79.8296	90.0878	102.732
	3.37	83.9428	89.1731	83.9428	78.6982	79.0859	80.4022	90.6153	81.4146	89.3481	79.8196	90.0841	102.729
	3.38	83.9217	89.1637	83.9217	78.6852	79.0781	80.4013	90.5998	81.3964	89.3477	79.8093	90.0594	102.715
	3.39	83.9093	89.1433	83.9093	78.6692	79.0924	80.385	90.5958	81.3955	89.3379	79.775	90.0536	102.724
	3.4	83.8998	89.1263	83.8998	78.6449	79.1004	80.3667	90.5852	81.3732	89.3392	79.781	90.0191	102.716
	3.41	83.8891	89.1189	83.8891	78.6154	79.1154	80.3751	90.5432	81.3593	89.3231	79.7834	90.0217	102.709
	3.42	83.8762	89.0897	83.8762	78.6029	79.1215	80.3735	90.5389	81.3569	89.3212	79.7589	89.9999	102.704
	3.43	83.8738	89.0779	83.8738	78.582	79.1307	80.3612	90.5348	81.3654	89.3114	79.7391	89.9693	102.706
	3.44	83.8551	89.0868	83.8551	78.5583	79.1307	80.348	90.5256	81.3499	89.3106	79.7471	89.9794	102.713
	3.45	83.8566	89.0648	83.8566	78.5421	79.1444	80.3438	90.5035	81.3448	89.3036	79.7425	89.9662	102.69
	3.46	83.8457	89.0451	83.8457	78.5256	79.1617	80.3493	90.4762	81.3306	89.3072	79.7442	89.918	102.696
	3.47	83.8263	89.0305	83.8263	78.5016	79.1715	80.3194	90.4541	81.3315	89.3103	79.7416	89.9153	102.7
	3.48	83.8272	89.0286	83.8272	78.4897	79.1694	80.3067	90.4544	81.3084	89.2884	79.7449	89.9035	102.695
	3.49	83.8084	89.0093	83.8084	78.4681	79.1579	80.3035	90.4424	81.3216	89.2918	79.7025	89.8865	102.673
	3.5	83.8117	88.9958	83.8117	78.445	79.1746	80.3053	90.4224	81.3039	89.2975	79.7084	89.8782	102.667
	3.51	83.8067	89.0068	83.8067	78.4372	79.1843	80.2863	90.4231	81.2887	89.2913	79.687	89.8442	102.663
	3.52	83.786	88.987	83.786	78.4112	79.2072	80.2793	90.3896	81.2925	89.2846	79.6788	89.837	102.67
	3.53	83.7754	88.9718	83.7754	78.395	79.2078	80.2635	90.3822	81.2796	89.2863	79.6753	89.8203	102.657
	3.54	83.7661	88.9435	83.7661	78.3818	79.2042	80.2541	90.3764	81.2654	89.2843	79.672	89.7993	102.673
	3.55	83.7687	88.9488	83.7687	78.3715	79.2222	80.2499	90.3516	81.2519	89.2702	79.6746	89.7839	102.662
	3.56	83.7666	88.9535	83.7666	78.3402	79.2187	80.2361	90.3296	81.2452	89.2716	79.6725	89.7685	102.668
	3.57	83.7551	88.924	83.7551	78.3171	79.2314	80.2157	90.3152	81.2269	89.2604	79.6585	89.7342	102.681
	3.58	83.7492	88.9105	83.7492	78.2956	79.2308	80.2134	90.3207	81.2154	89.2715	79.6488	89.7492	102.697
	3.59	83.7454	88.8971	83.7454	78.2849	79.2421	80.1933	90.2921	81.2073	89.2755	79.6558	89.7248	102.701
	3.6	83.7244	88.9013	83.7244	78.2632	79.2326	80.1715	90.2814	81.2165	89.2705	79.6316	89.7054	102.712
	3.61	83.7329	88.9031	83.7329	78.2447	79.2417	80.1566	90.2713	81.1824	89.2633	79.6355	89.692	102.717
	3.62	83.7433	88.9014	83.7433	78.2295	79.239	80.1463	90.2408	81.1707	89.2591	79.6066	89.6792	102.714
	3.63	83.7277	88.8925	83.7277	78.2073	79.2347	80.1275	90.2294	81.1777	89.2811	79.6298	89.671	102.722
	3.64	83.7293	88.8702	83.7293	78.1924	79.2485	80.1201	90.2228	81.1591	89.2781	79.6184	89.6538	102.754
	3.65	83.7396	88.8722	83.7396	78.173	79.2418	80.1137	90.1997	81.1393	89.2652	79.5969	89.6401	102.758
	3.66	83.7375	88.8685	83.7375	78.1411	79.2454	80.0872	90.1972	81.1107	89.2608	79.6141	89.6248	102.757
	3.67	83.7151	88.8602	83.7151	78.1381	79.2549	80.0747	90.2057	81.0991	89.2582	79.6193	89.6052	102.765
	3.68	83.71	88.8442	83.71	78.1302	79.2393	80.0686	90.1813	81.0931	89.2526	79.5891	89.6022	102.79
	3.69	83.7223	88.8315	83.7223	78.1076	79.2541	80.0483	90.1527	81.0981	89.2444	79.6018	89.574	102.789
	3.7	83.6998	88.8416	83.6998	78.0833	79.2525	80.0212	90.167	81.0615	89.245	79.6079	89.562	102.812
	3.71	83.7067	88.8405	83.7067	78.0532	79.2399	80.0298	90.153	81.0609	89.2709	79.598	89.5622	102.822
	3.72	83.6966	88.8449	83.6966	78.0371	79.2482	79.9959	90.1256	81.0613	89.2599	79.5949	89.5298	102.825
	3.73	83.7001	88.8343	83.7001	78.0302	79.2392	79.9991	90.1307	81.0498	89.2517	79.5966	89.5254	102.829
	3.74	83.7054	88.8325	83.7054	78.01	79.2523	79.9801	90.1329	81.0353	89.2382	79.5815	89.5055	102.849
	3.75	83.6951	88.8208	83.6951	77.9956	79.2356	79.9695	90.1081	81.0283	89.2378	79.5819	89.4869	102.86
	3.76	83.6854	88.8204	83.6854	77.9795	79.2369	79.969	90.0991	81.004	89.2389	79.5884	89.474	102.855
	3.77	83.7075	88.8135	83.7075	77.9588	79.2371	79.9523	90.0948	81.0058	89.2521	79.5776	89.4606	102.869
	3.78	83.6905	88.8211	83.6905	77.9447	79.2214	79.9269	90.0875	80.9968	89.2307	79.5694	89.4341	102.9
	3.79	83.7116	88.8177	83.7116	77.9219	79.2107	79.9113	90.0768	80.9676	89.2284	79.5879	89.4294	102.911
	3.8	83.7066	88.8106	83.7066	77.9049	79.2136	79.9097	90.0705	80.9541	89.2328	79.5775	89.4095	102.916
	3.81	83.6954	88.802	83.6954	77.8883	79.2074	79.8908	90.0826	80.9579	89.2391	79.5667	89.3971	102.93
	3.82	83.6947	88.8089	83.6947	77.8805	79.1981	79.8702	90.0681	80.947	89.2152	79.5665	89.3776	102.925
	3.83	83.7046	88.797	83.7046	77.8607	79.2014	79.867	90.0628	80.947	89.2152	79.5585	89.3619	102.943
	3.84	83.71	88.8	83.71	77.8455	79.2005	79.8527	90.0522	80.9353	89.2229	79.5732	89.3315	102.938
	3.85	83.6925	88.7945	83.6925	77.8275	79.1887	79.8445	90.054	80.9395	89.2294	79.5444	89.3112	102.928
	3.86	83.7106	88.7918	83.7106	77.8145	79.1602	79.8355	90.0604	80.9301	89.221	79.5451	89.303	102.953
	3.87	83.6995	88.781	83.6995	77.8	79.1513	79.8136	90.0413	80.9339	89.2295	79.5434	89.3033	102.948
	3.88	83.7124	88.7897	83.7124	77.7844	79.1432	79.794	90.0405	80.9459	89.2181	79.5385	89.2807	102.956
	3.89	83.711	88.7798	83.711	77.7704	79.1375	79.7823	90.0236	80.937	89.2132	79.5301	89.2755	102.967
	3.9	83.7123	88.7776	83.7123	77.7508	79.1248	79.7733	90.0362	80.9289	89.1873	79.5457	89.2477	102.98
	3.91	83.7192	88.7849	83.7192	77.7445	79.1281	79.7682	90.0391	80.9378	89.2018	79.5225	89.2249	102.969
	3.92	83.713	88.7971	83.713	77.7309	79.1163	79.7557	90.0273	80.9349	89.1859	79.5323	89.2077	102.957
	3.93	83.7248	88.7755	83.7248	77.7164	79.1144	79.7349	90.0299	80.9548	89.207	79.5248	89.1768	102.978
	3.94	83.7061	88.7925	83.7061	77.6912	79.1137	79.733	90.0397	80.9545	89.2135	79.5219	89.1555	102.963
	3.95	83.7147	88.7886	83.7147	77.6815	79.1082	79.7393	90.0278	80.9576	89.2043	79.5215	89.1502	102.967
	3.96	83.7226	88.7859	83.7226	77.6696	79.0936	79.7192	90.0175	80.9779	89.2099	79.5198	89.132	102.983
	3.97	83.7101	88.778	83.7101	77.6587	79.0764	79.7056	90.0256	80.9781	89.2163	79.5192	89.1222	102.962
	3.98	83.7237	88.7853	83.7237	77.6493	79.0858	79.6806	90.0432	80.9889	89.2012	79.518	89.096	102.953
	3.99	83.7334	88.7709	83.7334	77.6319	79.0668	79.6723	90.0401	81.018	89.2007	79.5275	89.0818	102.962
	4	83.7336	88.7804	83.7336	77.628	79.05	79.6518	90.0338	81.0215	89.1914	79.5118	89.0819	102.954
	4.01	83.7229	88.7915	83.7229	77.6209	79.0491	79.6413	90.0392	81.0372	89.1931	79.5191	89.0589	102.943
	4.02	83.7395	88.7813	83.7395	77.5965	79.0517	79.6303	90.0345	81.0434	89.192	79.5136	89.0431	102.931
	4.03	83.7344	88.7776	83.7344	77.5762	79.052	79.6277	90.0369	81.0712	89.1961	79.5143	89.0175	102.914
	4.04	83.7361	88.7813	83.7361	77.5721	79.0314	79.6036	90.0256	81.0616	89.1983	79.5032	89.0163	102.904
	4.05	83.7478	88.7654	83.7478	77.5457	79.0317	79.587	90.0337	81.0748	89.2104	79.499	88.9834	102.882
	4.06	83.7536	88.766	83.7536	77.5478	79.0234	79.5801	90.0479	81.0785	89.1912	79.5073	88.96	102.857
	4.07	83.7574	88.7775	83.7574	77.5419	79.0268	79.5559	90.0556	81.0885	89.1948	79.4826	88.9638	102.863
	4.08	83.7761	88.7879	83.7761	77.5147	79.0188	79.5448	90.0528	81.104	89.1754	79.4882	88.9242	102.829
	4.09	83.7774	88.774	83.7774	77.5136	79.0108	79.5468	90.0597	81.1082	89.1797	79.4764	88.9173	102.835
	4.1	83.7869	88.7606	83.7869	77.5034	79.0293	79.5323	90.05	81.1141	89.1814	79.4812	88.9004	102.82
	4.11	83.7675	88.7614	83.7675	77.4917	79.0092	79.5131	90.0653	81.1311	89.1914	79.4723	88.8954	102.801
	4.12	83.7731	88.7682	83.7731	77.4788	78.9937	79.4766	90.0789	81.1524	89.1895	79.4727	88.8782	102.782
	4.13	83.794	88.7701	83.794	77.4886	79.0101	79.4651	90.0782	81.1488	89.1897	79.463	88.8607	102.757
	4.14	83.7783	88.7673	83.7783	77.4639	78.9948	79.4733	90.0667	81.1752	89.1872	79.4601	88.8377	102.762
	4.15	83.8065	88.7572	83.8065	77.4411	78.9884	79.4524	90.0726	81.1853	89.1957	79.4601	88.8196	102.719
	4.16	83.8092	88.7623	83.8092	77.4353	79.0058	79.4431	90.079	81.1895	89.184	79.4579	88.8124	102.711
	4.17	83.8015	88.758	83.8015	77.4252	78.9946	79.4255	90.0768	81.2063	89.1786	79.4455	88.8025	102.7
	4.18	83.8087	88.751	83.8087	77.4167	79.0013	79.4013	90.0634	81.2089	89.1943	79.4464	88.7864	102.686
	4.19	83.8063	88.7464	83.8063	77.3941	79.011	79.3798	90.0707	81.22	89.1956	79.4495	88.7692	102.669
	4.2	83.8236	88.744	83.8236	77.3853	79.002	79.3607	90.0752	81.2484	89.1931	79.4323	88.7625	102.648
	4.21	83.831	88.7339	83.831	77.3937	79.0164	79.3584	90.0828	81.2414	89.2039	79.4366	88.7566	102.647
	4.22	83.8172	88.7393	83.8172	77.378	79.0145	79.3393	90.0883	81.2542	89.1951	79.4411	88.734	102.645
	4.23	83.8192	88.7311	83.8192	77.3723	79.0176	79.3401	90.0989	81.269	89.2004	79.4316	88.7275	102.634
	4.24	83.8297	88.7117	83.8297	77.3653	79.027	79.3163	90.095	81.2794	89.1889	79.4055	88.7053	102.599
	4.25	83.8129	88.7391	83.8129	77.3467	79.0407	79.284	90.1045	81.3207	89.193	79.3996	88.6999	102.604
	4.26	83.8211	88.7113	83.8211	77.3452	79.0145	79.2715	90.113	81.3138	89.1982	79.378	88.6996	102.602
	4.27	83.8177	88.7147	83.8177	77.3384	79.015	79.2531	90.1162	81.3293	89.1842	79.374	88.6815	102.582
	4.28	83.8385	88.6913	83.8385	77.3209	79.03	79.2503	90.1119	81.3399	89.1791	79.3821	88.6664	102.558
	4.29	83.8351	88.6973	83.8351	77.3202	79.017	79.2261	90.1205	81.3389	89.1809	79.3775	88.6577	102.537
	4.3	83.8382	88.6938	83.8382	77.2989	79.0371	79.1917	90.1327	81.358	89.1779	79.3827	88.6471	102.533
	4.31	83.8358	88.6889	83.8358	77.3064	79.0303	79.1883	90.1175	81.3748	89.1788	79.363	88.622	102.519
	4.32	83.845	88.6915	83.845	77.3133	79.0435	79.1578	90.108	81.3868	89.1801	79.3486	88.6131	102.51
	4.33	83.8174	88.6682	83.8174	77.2904	79.0202	79.1458	90.1284	81.3821	89.1699	79.3436	88.6129	102.493
	4.34	83.8354	88.6512	83.8354	77.2742	79.0199	79.1185	90.1343	81.3889	89.1603	79.3397	88.5942	102.489
	4.35	83.8412	88.6379	83.8412	77.2676	79.0278	79.1002	90.1362	81.4236	89.1591	79.3228	88.576	102.477
	4.36	83.8503	88.6263	83.8503	77.2808	79	79.0809	90.1405	81.4469	89.1606	79.3227	88.5904	102.47
	4.37	83.8519	88.6032	83.8519	77.2565	79.0115	79.0728	90.1277	81.4612	89.1695	79.2984	88.5725	102.461
	4.38	83.8497	88.6084	83.8497	77.2464	79.0126	79.049	90.1341	81.4497	89.1609	79.2969	88.5684	102.461
	4.39	83.8486	88.6069	83.8486	77.2716	79.0074	79.0226	90.1549	81.4461	89.1611	79.2853	88.5565	102.435
	4.4	83.842	88.602	83.842	77.2631	78.9988	79.0095	90.1518	81.4678	89.166	79.2865	88.557	102.428
	4.41	83.8565	88.5881	83.8565	77.2395	78.9889	78.994	90.1582	81.4857	89.1285	79.2599	88.5575	102.427
	4.42	83.8427	88.5606	83.8427	77.2336	78.9957	78.9828	90.1607	81.4851	89.1493	79.2572	88.5406	102.421
	4.43	83.8477	88.5386	83.8477	77.2326	78.981	78.9767	90.1533	81.5107	89.1479	79.2436	88.5178	102.418
	4.44	83.8632	88.5232	83.8632	77.2217	78.9788	78.9577	90.1686	81.5134	89.1267	79.2119	88.5217	102.403
	4.45	83.8596	88.5107	83.8596	77.2225	78.9694	78.953	90.1568	81.5046	89.1228	79.21	88.5231	102.387
	4.46	83.8882	88.4967	83.8882	77.2139	78.9656	78.9409	90.1532	81.5183	89.1328	79.2061	88.5078	102.389
	4.47	83.888	88.4799	83.888	77.1918	78.9487	78.9301	90.1537	81.5399	89.1089	79.1887	88.5064	102.37
	4.48	83.8879	88.4709	83.8879	77.1952	78.9493	78.9092	90.1576	81.5439	89.1195	79.1878	88.4898	102.353
	4.49	83.906	88.4566	83.906	77.2057	78.9411	78.8877	90.1674	81.5325	89.097	79.1672	88.4911	102.35
	4.5	83.9261	88.4305	83.9261	77.2021	78.9232	78.8677	90.1674	81.5492	89.0891	79.1434	88.4822	102.338
	4.51	83.9255	88.4195	83.9255	77.1857	78.9263	78.8561	90.1638	81.5589	89.0828	79.1301	88.4866	102.326
	4.52	83.9586	88.3922	83.9586	77.1932	78.9075	78.8287	90.1642	81.5525	89.0654	79.1308	88.4809	102.318
	4.53	83.9728	88.3877	83.9728	77.1878	78.8903	78.8069	90.1745	81.5499	89.0616	79.1088	88.4716	102.299
	4.54	83.9988	88.3642	83.9988	77.1755	78.8735	78.7966	90.1588	81.5545	89.045	79.0959	88.4714	102.31
	4.55	83.9957	88.3591	83.9957	77.1651	78.8514	78.7723	90.1692	81.548	89.0389	79.0861	88.4755	102.298
	4.56	83.9968	88.3452	83.9968	77.1753	78.8191	78.747	90.1613	81.5453	89.0349	79.0533	88.459	102.274
	4.57	84.0409	88.324	84.0409	77.1707	78.7994	78.7303	90.1512	81.5524	89.0204	79.0403	88.4611	102.266
	4.58	84.052	88.3115	84.052	77.1794	78.7797	78.7174	90.1617	81.5677	89.018	79.0331	88.4785	102.25
	4.59	84.0786	88.286	84.0786	77.172	78.7542	78.7045	90.1459	81.5445	89.0089	79.0207	88.4574	102.241
	4.6	84.0869	88.2571	84.0869	77.1512	78.7374	78.679	90.1464	81.5527	89.0022	78.9989	88.4637	102.22
	4.61	84.1004	88.2385	84.1004	77.1426	78.7044	78.6564	90.1605	81.5411	88.9896	78.9977	88.4587	102.226
	4.62	84.13	88.2288	84.13	77.1479	78.6892	78.6335	90.1679	81.5502	88.9864	78.9837	88.4513	102.195
	4.63	84.1304	88.1822	84.1304	77.1363	78.6835	78.6305	90.1581	81.5591	88.9646	78.9733	88.4642	102.191
	4.64	84.1513	88.1729	84.1513	77.1419	78.6466	78.6056	90.1586	81.531	88.9452	78.9646	88.4581	102.172
	4.65	84.1638	88.1438	84.1638	77.1268	78.6065	78.5879	90.1521	81.5324	88.9329	78.9558	88.4549	102.169
	4.66	84.1743	88.1213	84.1743	77.1384	78.59	78.5596	90.1713	81.5455	88.9105	78.9506	88.4514	102.16
	4.67	84.1929	88.1186	84.1929	77.1449	78.5729	78.5198	90.1525	81.5274	88.9037	78.9264	88.4523	102.15
	4.68	84.2144	88.1014	84.2144	77.106	78.5442	78.5095	90.1357	81.5084	88.8973	78.9136	88.4357	102.145
	4.69	84.2109	88.067	84.2109	77.1337	78.5274	78.5096	90.1439	81.5131	88.8807	78.8977	88.4472	102.141
	4.7	84.2278	88.0451	84.2278	77.1316	78.5142	78.479	90.1339	81.5044	88.8681	78.8761	88.4595	102.124
	4.71	84.2356	88.0149	84.2356	77.1372	78.4589	78.4817	90.1263	81.5207	88.8453	78.873	88.454	102.114
	4.72	84.2472	87.9963	84.2472	77.1295	78.4505	78.4433	90.123	81.4993	88.8192	78.8518	88.4644	102.095
	4.73	84.2606	87.9691	84.2606	77.1302	78.4254	78.4034	90.1313	81.4946	88.807	78.817	88.4638	102.104
	4.74	84.2666	87.9311	84.2666	77.1239	78.4087	78.3953	90.1216	81.4934	88.7953	78.8021	88.4706	102.072
	4.75	84.2734	87.9161	84.2734	77.1278	78.3954	78.3699	90.1252	81.4788	88.7828	78.7862	88.4743	102.067
	4.76	84.2909	87.8805	84.2909	77.1295	78.369	78.358	90.1081	81.4655	88.7644	78.7561	88.4705	102.073
	4.77	84.292	87.8628	84.292	77.1219	78.3628	78.3383	90.096	81.4544	88.7516	78.732	88.4783	102.041
	4.78	84.2941	87.8397	84.2941	77.1246	78.3388	78.3298	90.0937	81.4532	88.7288	78.7237	88.4725	102.046
	4.79	84.2862	87.8165	84.2862	77.1205	78.3028	78.307	90.0814	81.4434	88.7156	78.6988	88.465	102.034
	4.8	84.2961	87.7716	84.2961	77.1196	78.2999	78.2886	90.072	81.4369	88.7099	78.6744	88.47	102.036
	4.81	84.2939	87.7536	84.2939	77.1228	78.2789	78.2557	90.0726	81.4245	88.6863	78.6559	88.4709	102.034
	4.82	84.3138	87.7396	84.3138	77.1144	78.2724	78.2307	90.0743	81.4094	88.6589	78.6546	88.47	102.013
	4.83	84.3207	87.7046	84.3207	77.114	78.2502	78.2354	90.0577	81.4151	88.6513	78.6148	88.477	102.012
	4.84	84.3321	87.6664	84.3321	77.1074	78.2213	78.2093	90.0492	81.3926	88.6307	78.6035	88.4625	101.991
	4.85	84.3275	87.6628	84.3275	77.1119	78.2104	78.1756	90.0508	81.3911	88.6163	78.5876	88.477	102.004
	4.86	84.3302	87.6381	84.3302	77.1076	78.1861	78.1576	90.0274	81.3807	88.59	78.5739	88.477	101.989
	4.87	84.3149	87.6032	84.3149	77.1011	78.1669	78.1415	90.0166	81.3777	88.5835	78.551	88.4933	101.987
	4.88	84.3252	87.5763	84.3252	77.1154	78.1559	78.1146	90.0168	81.3727	88.566	78.5288	88.4922	101.972
	4.89	84.3081	87.5561	84.3081	77.111	78.1555	78.0915	90.0148	81.3455	88.555	78.512	88.4812	101.968
	4.9	84.3144	87.5192	84.3144	77.0909	78.1167	78.0656	89.9906	81.3417	88.5179	78.4815	88.4896	101.971
	4.91	84.3204	87.4988	84.3204	77.097	78.1104	78.0577	89.9863	81.3353	88.505	78.4725	88.4768	101.952
	4.92	84.316	87.4808	84.316	77.0915	78.0988	78.0445	89.9752	81.3154	88.4781	78.4463	88.4906	101.981
	4.93	84.3157	87.4601	84.3157	77.0866	78.0778	78.0173	89.9502	81.2909	88.4642	78.416	88.4937	101.972
	4.94	84.3195	87.4471	84.3195	77.0785	78.0658	78.0049	89.9614	81.2734	88.453	78.4005	88.4944	101.971
	4.95	84.3076	87.4287	84.3076	77.0733	78.0405	77.9842	89.9448	81.2763	88.4376	78.397	88.481	101.947
	4.96	84.2999	87.3854	84.2999	77.0739	78.0259	77.9586	89.9215	81.2559	88.4398	78.3911	88.4884	101.959
	4.97	84.2954	87.3552	84.2954	77.0636	78.0148	77.9443	89.9073	81.2466	88.3963	78.3673	88.4921	101.977
	4.98	84.3066	87.344	84.3066	77.05	78.0031	77.9168	89.9098	81.2286	88.3863	78.3459	88.4857	101.971
	4.99	84.3052	87.3319	84.3052	77.0402	78.0018	77.8892	89.8882	81.2101	88.3623	78.3349	88.4998	101.995
	5	84.2823	87.2979	84.2823	77.0371	77.9808	77.8686	89.8814	81.1988	88.3491	78.3059	88.4833	102.005
	5.01	84.2927	87.2561	84.2927	77.0314	77.974	77.8648	89.8724	81.1773	88.3218	78.306	88.4923	102.02
	5.02	84.3016	87.2534	84.3016	77.0369	77.9684	77.8445	89.8489	81.1635	88.3047	78.2741	88.4993	102.035
	5.03	84.287	87.2231	84.287	77.0213	77.9375	77.822	89.8456	81.1707	88.2856	78.2542	88.4927	102.054
	5.04	84.2959	87.171	84.2959	77.0135	77.9212	77.8031	89.8247	81.1214	88.2657	78.2453	88.5005	102.082
	5.05	84.2899	87.1522	84.2899	77.0019	77.9369	77.7822	89.8153	81.1142	88.2322	78.2189	88.5019	102.091
	5.06	84.2996	87.1266	84.2996	77.005	77.9002	77.7628	89.7949	81.0897	88.2334	78.2182	88.4852	102.112
	5.07	84.2866	87.0965	84.2866	76.9886	77.8893	77.7399	89.7819	81.0914	88.2258	78.196	88.4927	102.145
	5.08	84.2818	87.0677	84.2818	76.9909	77.8876	77.7294	89.7695	81.0478	88.2125	78.1848	88.5009	102.156
	5.09	84.2802	87.0384	84.2802	76.9784	77.8788	77.7035	89.7455	81.0446	88.1932	78.1661	88.4944	102.173
	5.1	84.2752	87.0088	84.2752	76.9736	77.8638	77.6857	89.731	81.0151	88.1624	78.151	88.4876	102.199
	5.11	84.2677	87.0049	84.2677	76.9684	77.8557	77.6578	89.7098	80.9911	88.1394	78.1384	88.4778	102.216
	5.12	84.2637	86.9832	84.2637	76.9595	77.8763	77.6321	89.7102	80.9838	88.1479	78.131	88.4946	102.235
	5.13	84.2692	86.9514	84.2692	76.9385	77.8513	77.608	89.6935	80.9543	88.1412	78.1218	88.4877	102.251
	5.14	84.2517	86.9215	84.2517	76.9271	77.8439	77.5945	89.6799	80.9369	88.103	78.1132	88.4822	102.275
	5.15	84.2388	86.8923	84.2388	76.9119	77.8242	77.5734	89.6663	80.9206	88.0733	78.0969	88.4791	102.269
	5.16	84.2481	86.8744	84.2481	76.8967	77.8274	77.5498	89.6502	80.9097	88.0683	78.0864	88.4838	102.298
	5.17	84.248	86.8556	84.248	76.8909	77.8087	77.5382	89.6403	80.8748	88.0391	78.0605	88.4891	102.308
	5.18	84.235	86.8266	84.235	76.8797	77.807	77.5072	89.6184	80.8613	88.005	78.047	88.4757	102.314
	5.19	84.2265	86.7934	84.2265	76.8744	77.8019	77.4984	89.5902	80.8427	88.0091	78.0556	88.4802	102.341
	5.2	84.2178	86.785	84.2178	76.8545	77.79	77.4698	89.5756	80.8148	87.9988	78.0402	88.4668	102.334
	5.21	84.2118	86.7546	84.2118	76.8363	77.7889	77.434	89.5646	80.8013	87.975	78.0349	88.4749	102.355
	5.22	84.2066	86.7257	84.2066	76.8337	77.7765	77.4209	89.5532	80.795	87.9498	78.0139	88.4674	102.367
	5.23	84.1967	86.6913	84.1967	76.8165	77.7769	77.3865	89.5377	80.7764	87.9405	78.0015	88.4687	102.377
	5.24	84.192	86.6692	84.192	76.8275	77.7661	77.3738	89.5216	80.7504	87.9192	77.9975	88.4672	102.371
	5.25	84.1725	86.6466	84.1725	76.8076	77.7667	77.359	89.5018	80.7321	87.9013	77.9992	88.4693	102.369
	5.26	84.1669	86.6222	84.1669	76.79	77.7671	77.3166	89.4881	80.7201	87.8731	77.9819	88.4634	102.373
	5.27	84.1814	86.607	84.1814	76.7954	77.7722	77.3095	89.4644	80.7	87.8484	77.9861	88.4607	102.374
	5.28	84.1496	86.5787	84.1496	76.7762	77.7622	77.2809	89.4517	80.6858	87.8531	77.9856	88.4759	102.354
	5.29	84.1433	86.5559	84.1433	76.7653	77.75	77.2581	89.4525	80.6664	87.8363	77.9578	88.4582	102.349
	5.3	84.1386	86.5201	84.1386	76.755	77.7477	77.2549	89.4167	80.6531	87.8301	77.9426	88.4819	102.328
	5.31	84.1398	86.5053	84.1398	76.7472	77.7461	77.219	89.3995	80.6338	87.801	77.9414	88.4729	102.328
	5.32	84.1313	86.4725	84.1313	76.7239	77.7405	77.2078	89.397	80.6181	87.7755	77.949	88.4837	102.32
	5.33	84.1204	86.4328	84.1204	76.7213	77.7428	77.1894	89.3701	80.5982	87.7699	77.9439	88.4998	102.288
	5.34	84.1099	86.4347	84.1099	76.694	77.7318	77.1566	89.3653	80.5752	87.7541	77.9425	88.5036	102.261
	5.35	84.1027	86.4003	84.1027	76.6885	77.7336	77.1276	89.3525	80.5594	87.7411	77.9402	88.5101	102.233
	5.36	84.0977	86.3691	84.0977	76.6796	77.7321	77.1401	89.338	80.566	87.7184	77.9452	88.5053	102.196
	5.37	84.0901	86.3553	84.0901	76.6727	77.7312	77.1065	89.3027	80.5279	87.7073	77.9221	88.5131	102.145
	5.38	84.0905	86.3286	84.0905	76.6708	77.7296	77.066	89.3048	80.5182	87.6932	77.9311	88.5246	102.117
	5.39	84.0713	86.3177	84.0713	76.6549	77.7223	77.0619	89.2949	80.5019	87.6691	77.909	88.5176	102.081
	5.4	84.0818	86.2688	84.0818	76.6329	77.7164	77.0244	89.2715	80.4866	87.6522	77.9052	88.5313	102.037
	5.41	84.0765	86.2679	84.0765	76.6244	77.7301	77.0106	89.2562	80.4451	87.6583	77.9189	88.5189	102.012
	5.42	84.0586	86.2255	84.0586	76.6137	77.7071	76.9806	89.2448	80.4416	87.6384	77.9098	88.5146	101.954
	5.43	84.03	86.2218	84.03	76.5975	77.7126	76.9786	89.2253	80.4248	87.624	77.9148	88.5131	101.91
	5.44	84.0256	86.1984	84.0256	76.5868	77.7026	76.9657	89.2051	80.4042	87.6238	77.9073	88.5098	101.867
	5.45	84.0247	86.169	84.0247	76.584	77.6987	76.952	89.1921	80.3961	87.604	77.9115	88.5138	101.814
	5.46	84.0105	86.1472	84.0105	76.5839	77.6978	76.9416	89.1764	80.3594	87.5941	77.9187	88.4901	101.753
	5.47	84.0216	86.1135	84.0216	76.5553	77.6917	76.9116	89.1621	80.3455	87.5808	77.904	88.4902	101.708
	5.48	84.005	86.1071	84.005	76.5448	77.7094	76.9001	89.1531	80.3275	87.5673	77.9178	88.4929	101.655
	5.49	84.0019	86.0848	84.0019	76.549	77.7063	76.879	89.151	80.2973	87.5582	77.926	88.4702	101.604
	5.5	83.9903	86.0491	83.9903	76.5332	77.6975	76.8539	89.1207	80.2604	87.5623	77.915	88.4731	101.561
	5.51	83.9805	86.0252	83.9805	76.5207	77.7112	76.8398	89.11	80.2554	87.5568	77.9086	88.4683	101.51
	5.52	83.9714	85.9938	83.9714	76.5125	77.7146	76.8214	89.1046	80.2443	87.5483	77.9238	88.4439	101.465
	5.53	83.9751	85.9893	83.9751	76.4904	77.7017	76.8208	89.0829	80.2133	87.5431	77.9244	88.4274	101.407
	5.54	83.9572	85.9513	83.9572	76.4766	77.6981	76.8207	89.082	80.1725	87.5383	77.918	88.4065	101.355
	5.55	83.95	85.9256	83.95	76.4633	77.6987	76.7786	89.0577	80.1656	87.5089	77.9133	88.4143	101.298
	5.56	83.9472	85.9222	83.9472	76.4689	77.7164	76.7829	89.0509	80.1576	87.5257	77.9324	88.394	101.263
	5.57	83.9368	85.8837	83.9368	76.4521	77.7124	76.7767	89.0348	80.11	87.5055	77.9575	88.3841	101.188
	5.58	83.9473	85.86	83.9473	76.432	77.6975	76.7482	89.0254	80.0677	87.4879	77.9439	88.3748	101.139
	5.59	83.9213	85.8495	83.9213	76.4324	77.6971	76.7283	89.0241	80.0564	87.4722	77.9354	88.3542	101.094
	5.6	83.9081	85.8245	83.9081	76.421	77.7005	76.7078	88.9866	80.0244	87.4641	77.9475	88.3361	101.06
	5.61	83.9074	85.8027	83.9074	76.3962	77.7045	76.6951	88.9959	80.0116	87.4805	77.9452	88.3281	101.003
	5.62	83.8942	85.7806	83.8942	76.3859	77.6977	76.6866	88.9792	79.9814	87.4733	77.9594	88.3028	100.945
	5.63	83.8972	85.7395	83.8972	76.3877	77.708	76.675	88.9781	79.9541	87.4667	77.9588	88.2686	100.93
	5.64	83.8903	85.7356	83.8903	76.3723	77.6957	76.6768	88.9786	79.9295	87.457	77.9612	88.2507	100.873
	5.65	83.8862	85.7094	83.8862	76.3486	77.7067	76.6698	88.9666	79.8955	87.4535	77.9526	88.2312	100.832
	5.66	83.8714	85.7085	83.8714	76.3419	77.7122	76.6529	88.9435	79.8676	87.4418	77.9862	88.2097	100.778
	5.67	83.8637	85.6878	83.8637	76.3256	77.7164	76.6416	88.9328	79.834	87.4274	77.9825	88.2025	100.742
	5.68	83.8635	85.6448	83.8635	76.3086	77.7242	76.6305	88.927	79.8067	87.4258	77.99	88.1837	100.698
	5.69	83.8421	85.6208	83.8421	76.2939	77.7059	76.6012	88.9306	79.789	87.4067	77.9911	88.1607	100.679
	5.7	83.8206	85.6187	83.8206	76.274	77.6935	76.5922	88.9278	79.7493	87.3951	77.9793	88.1563	100.656
	5.71	83.826	85.5892	83.826	76.2867	77.6997	76.5884	88.9074	79.7232	87.3897	77.9888	88.1283	100.611
	5.72	83.817	85.5746	83.817	76.2626	77.6953	76.5643	88.9003	79.6902	87.3742	77.9952	88.1142	100.565
	5.73	83.8024	85.5563	83.8024	76.2483	77.7207	76.5493	88.8983	79.6505	87.371	77.9934	88.1031	100.528
	5.74	83.7993	85.5511	83.7993	76.236	77.6942	76.5529	88.894	79.6164	87.3603	77.996	88.0767	100.492
	5.75	83.7712	85.5385	83.7712	76.2248	77.7109	76.5427	88.8877	79.587	87.3501	78.0191	88.0655	100.463
	5.76	83.7573	85.5124	83.7573	76.2042	77.7128	76.5327	88.8731	79.5556	87.3363	78.0243	88.0403	100.433
	5.77	83.7655	85.5006	83.7655	76.2022	77.7234	76.5195	88.8709	79.5203	87.3346	78.016	88.0282	100.415
	5.78	83.7556	85.4755	83.7556	76.1906	77.7016	76.5009	88.8616	79.4998	87.3206	78.0412	88.0159	100.398
	5.79	83.7295	85.4542	83.7295	76.1822	77.6879	76.5028	88.8616	79.4476	87.3135	78.0511	88.0063	100.355
	5.8	83.7223	85.4449	83.7223	76.15	77.6847	76.4815	88.8498	79.4082	87.2926	78.0291	87.9871	100.331
	5.81	83.7012	85.4194	83.7012	76.1275	77.6872	76.4649	88.8358	79.3745	87.2814	78.0352	87.9696	100.307
	5.82	83.6997	85.4167	83.6997	76.1316	77.681	76.4511	88.8311	79.351	87.2769	78.0551	87.9535	100.289
	5.83	83.6913	85.3815	83.6913	76.1385	77.6946	76.442	88.8267	79.295	87.2705	78.0563	87.9601	100.276
	5.84	83.6971	85.3645	83.6971	76.1209	77.693	76.4332	88.8209	79.2578	87.2455	78.0418	87.9464	100.249
	5.85	83.6714	85.3433	83.6714	76.0871	77.6875	76.4267	88.8308	79.2197	87.242	78.0643	87.9374	100.228
	5.86	83.6638	85.3237	83.6638	76.059	77.6761	76.4216	88.8177	79.1784	87.2191	78.0782	87.9368	100.198
	5.87	83.6439	85.3319	83.6439	76.0437	77.6854	76.3995	88.8137	79.1411	87.1987	78.0675	87.9454	100.161
	5.88	83.6328	85.3085	83.6328	76.0235	77.6737	76.3838	88.8094	79.0987	87.1837	78.0746	87.9318	100.157
	5.89	83.6325	85.2802	83.6325	76.0193	77.6819	76.3894	88.7974	79.0435	87.1666	78.0769	87.9391	100.156
	5.9	83.6224	85.2853	83.6224	76.0016	77.6804	76.3739	88.8004	79.0243	87.1425	78.0787	87.9197	100.135
	5.91	83.6184	85.2838	83.6184	75.9926	77.6712	76.3779	88.7916	78.9891	87.1282	78.091	87.9214	100.118
	5.92	83.6134	85.2545	83.6134	75.9827	77.6548	76.3824	88.7914	78.9613	87.133	78.0947	87.9237	100.095
	5.93	83.6148	85.2361	83.6148	75.9648	77.6689	76.3427	88.7826	78.9276	87.1158	78.0836	87.9305	100.085
	5.94	83.6046	85.2292	83.6046	75.9461	77.665	76.326	88.7786	78.9012	87.0864	78.0956	87.9503	100.059
	5.95	83.6061	85.2164	83.6061	75.9179	77.6592	76.3311	88.7619	78.8518	87.0644	78.1076	87.9477	100.047
	5.96	83.5896	85.2069	83.5896	75.8965	77.6524	76.3175	88.7738	78.8002	87.0561	78.0933	87.9351	100.036
	5.97	83.5469	85.1755	83.5469	75.8925	77.6422	76.3215	88.7607	78.7394	87.0275	78.1059	87.9373	100.025
	5.98	83.5705	85.1591	83.5705	75.8779	77.6476	76.3011	88.7705	78.7004	87.0064	78.1103	87.9554	100.021
	5.99	83.5651	85.1401	83.5651	75.855	77.6305	76.2773	88.7358	78.6415	86.9951	78.1204	87.9687	100.003
	6	83.5443	85.1408	83.5443	75.8466	77.635	76.2734	88.741	78.6028	86.975	78.1296	87.9441	99.9891
	6.01	83.5529	85.1269	83.5529	75.829	77.6185	76.2656	88.7361	78.5559	86.9496	78.1307	87.9567	99.9698
	6.02	83.5419	85.1144	83.5419	75.8012	77.6165	76.2684	88.7336	78.5077	86.9189	78.139	87.9688	99.9551
	6.03	83.5214	85.1001	83.5214	75.7878	77.6051	76.2596	88.7222	78.458	86.8999	78.1389	87.9663	99.9428
	6.04	83.5014	85.0933	83.5014	75.7707	77.6025	76.2591	88.7194	78.4099	86.8731	78.1462	87.9859	99.9382
	6.05	83.4909	85.0683	83.4909	75.7669	77.5972	76.251	88.7182	78.3574	86.8734	78.1344	87.9862	99.927
	6.06	83.498	85.0684	83.498	75.7382	77.5761	76.2346	88.7113	78.3233	86.8406	78.1472	87.9826	99.9214
	6.07	83.4722	85.0569	83.4722	75.7205	77.5753	76.2403	88.7236	78.2681	86.8251	78.1477	87.9788	99.9097
	6.08	83.4685	85.0262	83.4685	75.7154	77.5578	76.2365	88.7003	78.2189	86.7975	78.1407	87.9972	99.9107
	6.09	83.4609	85.0215	83.4609	75.6953	77.5468	76.2422	88.7062	78.1605	86.783	78.1467	87.975	99.9005
	6.1	83.4327	85.0138	83.4327	75.6761	77.5438	76.2099	88.7005	78.122	86.7601	78.1366	87.9819	99.8948
	6.11	83.4332	85	83.4332	75.6691	77.5398	76.2118	88.6906	78.089	86.7227	78.1366	87.9647	99.8808
	6.12	83.4399	84.9964	83.4399	75.6389	77.5336	76.2054	88.6837	78.0374	86.6889	78.1417	87.9679	99.8901
	6.13	83.4341	84.9694	83.4341	75.636	77.521	76.2016	88.694	77.9906	86.6773	78.1384	87.9692	99.884
	6.14	83.4043	84.9778	83.4043	75.6212	77.5009	76.2109	88.6828	77.9556	86.6537	78.1479	87.9595	99.8709
	6.15	83.3915	84.9562	83.3915	75.6036	77.4905	76.1797	88.6735	77.9049	86.641	78.1467	87.9478	99.8644
	6.16	83.3732	84.932	83.3732	75.587	77.4876	76.1994	88.6616	77.8531	86.6145	78.1401	87.927	99.8707
	6.17	83.3588	84.9296	83.3588	75.5816	77.474	76.1926	88.6671	77.8176	86.578	78.1374	87.9087	99.8753
	6.18	83.354	84.9185	83.354	75.5482	77.4709	76.1874	88.6526	77.7712	86.5676	78.1288	87.8949	99.8766
	6.19	83.3424	84.8987	83.3424	75.5315	77.4628	76.1695	88.6513	77.7333	86.5369	78.1316	87.8674	99.8662
	6.2	83.3308	84.8944	83.3308	75.5255	77.4488	76.167	88.6342	77.7054	86.5335	78.141	87.8508	99.8642
	6.21	83.3272	84.8919	83.3272	75.5101	77.4396	76.1562	88.6338	77.6549	86.5131	78.1404	87.8593	99.8572
	6.22	83.3161	84.8826	83.3161	75.4906	77.4299	76.1719	88.622	77.6075	86.4852	78.1382	87.8333	99.863
	6.23	83.2995	84.8785	83.2995	75.4848	77.4202	76.1575	88.6141	77.585	86.4688	78.1339	87.8171	99.8608
	6.24	83.2832	84.8697	83.2832	75.4676	77.4005	76.1576	88.6169	77.546	86.4538	78.1246	87.798	99.8549
	6.25	83.2775	84.8503	83.2775	75.4704	77.3989	76.1568	88.5901	77.5003	86.4348	78.1363	87.7783	99.8618
	6.26	83.2565	84.8244	83.2565	75.4574	77.3666	76.1522	88.5858	77.473	86.3967	78.1245	87.7507	99.8678
	6.27	83.2549	84.8172	83.2549	75.446	77.3706	76.1533	88.5828	77.4503	86.3733	78.125	87.7158	99.8616
	6.28	83.2261	84.8252	83.2261	75.4112	77.3538	76.1614	88.5707	77.4276	86.3554	78.1251	87.7265	99.8672
	6.29	83.2114	84.796	83.2114	75.4096	77.351	76.1423	88.5561	77.3749	86.3401	78.1167	87.6991	99.8803
	6.3	83.2146	84.7917	83.2146	75.3722	77.3227	76.1423	88.5508	77.3356	86.3219	78.1224	87.6696	99.8795
	6.31	83.1903	84.7776	83.1903	75.3736	77.3191	76.1486	88.5336	77.3163	86.2936	78.1064	87.6516	99.8746
	6.32	83.1786	84.7805	83.1786	75.3717	77.3116	76.1336	88.5068	77.3	86.2648	78.1164	87.6346	99.8767
	6.33	83.1783	84.778	83.1783	75.3578	77.2857	76.1211	88.4941	77.2688	86.2436	78.1142	87.6175	99.8907
	6.34	83.155	84.7682	83.155	75.3475	77.267	76.1446	88.4791	77.248	86.2309	78.1107	87.5964	99.8999
	6.35	83.1418	84.7408	83.1418	75.33	77.2431	76.1343	88.4541	77.2308	86.2002	78.0985	87.5708	99.9047
	6.36	83.119	84.7429	83.119	75.312	77.2318	76.1305	88.445	77.1909	86.1643	78.1031	87.5635	99.9014
	6.37	83.112	84.7156	83.112	75.2986	77.2264	76.1232	88.4161	77.1598	86.1523	78.0932	87.5512	99.8959
	6.38	83.1046	84.7293	83.1046	75.2725	77.2088	76.1175	88.4029	77.1496	86.1406	78.0878	87.5273	99.9085
	6.39	83.0774	84.7163	83.0774	75.2703	77.1944	76.1392	88.3892	77.126	86.1	78.0923	87.5188	99.9197
	6.4	83.0713	84.6946	83.0713	75.2618	77.1945	76.1397	88.3734	77.1071	86.0725	78.0896	87.4978	99.9205
	6.41	83.0544	84.6818	83.0544	75.2529	77.1616	76.1289	88.3451	77.0849	86.0453	78.0627	87.4845	99.927
	6.42	83.0332	84.6881	83.0332	75.2405	77.1596	76.1342	88.3108	77.0599	86.0276	78.0843	87.4621	99.9258
	6.43	83.0305	84.6873	83.0305	75.2192	77.1325	76.115	88.282	77.0469	86.0097	78.0821	87.4628	99.94
	6.44	83.0216	84.6539	83.0216	75.2051	77.1178	76.1262	88.2536	77.042	85.996	78.0781	87.4326	99.9401
	6.45	83.0083	84.6544	83.0083	75.1936	77.0933	76.1274	88.2479	77.0244	85.9565	78.0822	87.4239	99.9378
	6.46	83.0067	84.6546	83.0067	75.1776	77.0822	76.1374	88.2351	77.0147	85.929	78.0839	87.4263	99.9515
	6.47	82.9721	84.645	82.9721	75.1829	77.0749	76.1353	88.2133	77.0038	85.9228	78.0681	87.409	99.9534
	6.48	82.9563	84.6248	82.9563	75.1648	77.0544	76.1373	88.1746	76.977	85.8883	78.069	87.4211	99.9612
	6.49	82.9568	84.6239	82.9568	75.148	77.0219	76.1334	88.1605	76.9596	85.8439	78.063	87.4012	99.9603
	6.5	82.9326	84.6287	82.9326	75.1362	77.0092	76.144	88.1281	76.9408	85.8311	78.056	87.3902	99.971
	6.51	82.922	84.59	82.922	75.1169	76.9891	76.157	88.1213	76.936	85.8202	78.0838	87.3726	99.9803
	6.52	82.9082	84.5949	82.9082	75.1191	76.9864	76.1445	88.1095	76.9329	85.8147	78.0731	87.3471	99.9717
	6.53	82.8964	84.5891	82.8964	75.0981	76.9682	76.1424	88.0929	76.9214	85.7808	78.0673	87.3596	99.9898
	6.54	82.8784	84.5918	82.8784	75.0954	76.9519	76.1366	88.0745	76.9104	85.769	78.0525	87.3422	99.986
	6.55	82.8516	84.5704	82.8516	75.0632	76.935	76.1519	88.0331	76.9019	85.7381	78.0627	87.3223	99.9948
	6.56	82.8266	84.5617	82.8266	75.0622	76.9148	76.1565	88.0176	76.8915	85.7208	78.0664	87.299	99.9876
	6.57	82.8111	84.5639	82.8111	75.0429	76.884	76.1494	87.9824	76.8888	85.695	78.0488	87.2958	99.9955
	6.58	82.8221	84.5424	82.8221	75.0396	76.873	76.1538	87.9689	76.8665	85.6928	78.0606	87.2954	100.007
	6.59	82.8028	84.5298	82.8028	75.0043	76.8513	76.1503	87.9592	76.8644	85.6714	78.0595	87.2766	100.006
	6.6	82.7838	84.5199	82.7838	74.9958	76.8373	76.1587	87.9297	76.862	85.6589	78.0718	87.2753	100.021
	6.61	82.7746	84.515	82.7746	74.9913	76.8256	76.1548	87.9177	76.863	85.6376	78.0728	87.2418	100.021
	6.62	82.7657	84.5049	82.7657	74.974	76.7948	76.1642	87.8885	76.8445	85.6275	78.0621	87.2393	100.027
	6.63	82.7579	84.4878	82.7579	74.9494	76.7667	76.1636	87.874	76.8422	85.602	78.0657	87.2281	100.035
	6.64	82.7159	84.5006	82.7159	74.9434	76.7621	76.1607	87.8484	76.8361	85.5952	78.0849	87.1943	100.02
	6.65	82.7149	84.4884	82.7149	74.9205	76.736	76.1552	87.8469	76.8569	85.5912	78.076	87.1826	100.026
	6.66	82.7048	84.4848	82.7048	74.928	76.7212	76.1713	87.8204	76.8304	85.5859	78.0656	87.1635	100.04
	6.67	82.6937	84.4727	82.6937	74.8972	76.7126	76.175	87.8008	76.8375	85.5701	78.0784	87.147	100.039
	6.68	82.6928	84.453	82.6928	74.8897	76.6909	76.1651	87.8009	76.8424	85.5452	78.0795	87.1449	100.032
	6.69	82.666	84.4539	82.666	74.8591	76.6609	76.1589	87.7627	76.8431	85.548	78.0903	87.133	100.052
	6.7	82.6564	84.4408	82.6564	74.8546	76.6344	76.1678	87.7464	76.8372	85.5465	78.084	87.1099	100.059
	6.71	82.6362	84.4077	82.6362	74.8402	76.6231	76.169	87.7437	76.8388	85.5209	78.0866	87.0762	100.06
	6.72	82.6363	84.4098	82.6363	74.8263	76.6048	76.1644	87.7219	76.8217	85.5105	78.0894	87.0654	100.063
	6.73	82.6179	84.4135	82.6179	74.8285	76.5878	76.1572	87.6868	76.8393	85.5098	78.0828	87.0379	100.063
	6.74	82.5948	84.4116	82.5948	74.8139	76.5554	76.162	87.681	76.8411	85.4926	78.0775	87.036	100.07
	6.75	82.6047	84.3849	82.6047	74.8026	76.5448	76.1637	87.6622	76.84	85.4797	78.0915	87.0365	100.078
	6.76	82.592	84.3851	82.592	74.7753	76.5302	76.181	87.6403	76.8337	85.4715	78.0837	87.013	100.092
	6.77	82.569	84.3862	82.569	74.7674	76.4865	76.1797	87.6192	76.8441	85.4485	78.0821	86.9883	100.083
	6.78	82.5639	84.3688	82.5639	74.7523	76.4892	76.1718	87.6173	76.8501	85.4336	78.0721	86.9608	100.086
	6.79	82.5573	84.3514	82.5573	74.7328	76.4592	76.1888	87.6099	76.8737	85.4207	78.0745	86.9517	100.109
	6.8	82.5329	84.3547	82.5329	74.7218	76.4325	76.1956	87.5824	76.8782	85.4354	78.084	86.9422	100.121
	6.81	82.5267	84.3555	82.5267	74.7159	76.4294	76.1998	87.5574	76.8675	85.4254	78.0893	86.9154	100.12
	6.82	82.5158	84.3496	82.5158	74.708	76.4027	76.2119	87.5262	76.8812	85.4097	78.0704	86.8893	100.125
	6.83	82.5127	84.3038	82.5127	74.6922	76.388	76.2165	87.5294	76.9065	85.4067	78.0754	86.8831	100.118
	6.84	82.4867	84.3183	82.4867	74.6853	76.3474	76.2138	87.5061	76.9007	85.4037	78.0654	86.8763	100.147
	6.85	82.4897	84.3057	82.4897	74.6582	76.3347	76.2212	87.4707	76.9207	85.3764	78.064	86.854	100.134
	6.86	82.4868	84.3024	82.4868	74.6613	76.3025	76.2195	87.4655	76.9313	85.3568	78.0494	86.8451	100.146
	6.87	82.4622	84.2893	82.4622	74.6546	76.2896	76.2373	87.4354	76.9382	85.3586	78.053	86.8297	100.154
	6.88	82.4512	84.2722	82.4512	74.6299	76.2452	76.2408	87.4254	76.9416	85.3448	78.0525	86.8088	100.142
	6.89	82.4572	84.2663	82.4572	74.5968	76.2494	76.246	87.4154	76.9532	85.3396	78.0449	86.7979	100.163
	6.9	82.4364	84.2532	82.4364	74.595	76.2127	76.2577	87.4057	76.9662	85.3487	78.0393	86.7843	100.159
	6.91	82.4308	84.2474	82.4308	74.5706	76.1819	76.2759	87.3845	76.9788	85.333	78.0573	86.7684	100.159
	6.92	82.4221	84.2456	82.4221	74.5663	76.1791	76.2808	87.36	76.9957	85.3366	78.0516	86.779	100.165
	6.93	82.4101	84.2489	82.4101	74.5679	76.1501	76.2963	87.3421	76.998	85.3289	78.0241	86.7609	100.173
	6.94	82.4056	84.2238	82.4056	74.5564	76.1185	76.3064	87.3227	77.0205	85.3229	78.0288	86.7471	100.186
	6.95	82.3849	84.2279	82.3849	74.5389	76.0952	76.3194	87.3186	77.0205	85.323	78.0259	86.7544	100.2
	6.96	82.3718	84.2097	82.3718	74.5247	76.082	76.3287	87.3017	77.0363	85.316	78.0249	86.7148	100.194
	6.97	82.3741	84.2096	82.3741	74.4827	76.078	76.3578	87.282	77.0248	85.3145	78.0226	86.7068	100.188
	6.98	82.3679	84.1765	82.3679	74.4748	76.0516	76.353	87.2636	77.0477	85.317	78.0108	86.7031	100.2
	6.99	82.3735	84.1823	82.3735	74.4705	76.0232	76.3507	87.2523	77.055	85.3004	77.9968	86.695	100.176
	7	82.3665	84.1834	82.3665	74.458	76.0159	76.3662	87.2489	77.0538	85.2857	78.0069	86.6904	100.191
	7.01	82.3619	84.1759	82.3619	74.442	75.985	76.3884	87.1968	77.074	85.2918	77.9996	86.6727	100.198
	7.02	82.3378	84.1835	82.3378	74.4344	75.9763	76.4069	87.1678	77.088	85.2834	77.9869	86.643	100.196
	7.03	82.3382	84.1579	82.3382	74.4119	75.958	76.4079	87.1626	77.0837	85.2851	77.9802	86.6431	100.197
	7.04	82.3302	84.1556	82.3302	74.4001	75.94	76.4191	87.1383	77.096	85.2823	77.9766	86.6326	100.205
	7.05	82.3179	84.1446	82.3179	74.4025	75.9127	76.4228	87.1057	77.1114	85.2819	77.9618	86.6106	100.197
	7.06	82.3229	84.1349	82.3229	74.3828	75.9012	76.4271	87.0766	77.1031	85.2695	77.963	86.6066	100.194
	7.07	82.3024	84.1427	82.3024	74.3529	75.8761	76.4326	87.051	77.1194	85.2796	77.9588	86.6094	100.195
	7.08	82.284	84.1316	82.284	74.3353	75.8616	76.4546	87.0286	77.1316	85.2837	77.9297	86.5892	100.2
	7.09	82.2956	84.1245	82.2956	74.3252	75.8386	76.479	87.0046	77.1215	85.2778	77.9316	86.5824	100.207
	7.1	82.2913	84.1334	82.2913	74.3266	75.8456	76.472	86.9745	77.1468	85.2785	77.9279	86.5808	100.206
	7.11	82.2825	84.1237	82.2825	74.3229	75.8204	76.4745	86.9537	77.166	85.2741	77.9294	86.5498	100.203
	7.12	82.2803	84.1226	82.2803	74.2941	75.7891	76.4775	86.9056	77.1675	85.2764	77.9102	86.5346	100.193
	7.13	82.2812	84.1241	82.2812	74.2743	75.7947	76.4918	86.8833	77.1822	85.2841	77.9146	86.5128	100.198
	7.14	82.2852	84.1045	82.2852	74.2822	75.7683	76.5031	86.8803	77.1818	85.2856	77.9033	86.4974	100.19
	7.15	82.2712	84.1055	82.2712	74.2573	75.7421	76.4768	86.8386	77.189	85.2767	77.8932	86.4793	100.197
	7.16	82.2623	84.1174	82.2623	74.238	75.7064	76.4919	86.8274	77.2118	85.2697	77.8833	86.4625	100.202
	7.17	82.2423	84.1188	82.2423	74.2286	75.7199	76.4948	86.7802	77.2086	85.2613	77.881	86.4456	100.193
	7.18	82.2519	84.1089	82.2519	74.2199	75.7079	76.4857	86.7646	77.2147	85.2702	77.8584	86.3994	100.187
	7.19	82.2501	84.1164	82.2501	74.1946	75.6793	76.4893	86.7405	77.2168	85.2698	77.8635	86.3732	100.184
	7.2	82.2362	84.1175	82.2362	74.1952	75.6705	76.4715	86.7253	77.2199	85.2812	77.852	86.3594	100.187
	7.21	82.2415	84.1101	82.2415	74.1768	75.6679	76.4747	86.6908	77.2257	85.2795	77.836	86.3602	100.184
	7.22	82.2357	84.1086	82.2357	74.1511	75.6453	76.4808	86.649	77.2372	85.2876	77.8341	86.3294	100.178
	7.23	82.2233	84.1194	82.2233	74.1687	75.6484	76.4602	86.6341	77.2442	85.2972	77.8297	86.3071	100.18
	7.24	82.2172	84.1332	82.2172	74.1452	75.6145	76.4567	86.6058	77.2449	85.2889	77.8135	86.2709	100.185
	7.25	82.222	84.127	82.222	74.1274	75.598	76.4572	86.596	77.265	85.2825	77.7981	86.2521	100.177
	7.26	82.2156	84.1164	82.2156	74.118	75.6008	76.4479	86.5714	77.28	85.2831	77.7996	86.2249	100.151
	7.27	82.2017	84.1094	82.2017	74.1146	75.5827	76.427	86.5435	77.2828	85.2845	77.7916	86.2124	100.153
	7.28	82.2051	84.1254	82.2051	74.1051	75.5599	76.4164	86.5219	77.2941	85.2982	77.7704	86.1712	100.157
	7.29	82.1909	84.1311	82.1909	74.0903	75.5516	76.3988	86.5033	77.2991	85.272	77.7648	86.1189	100.135
	7.3	82.1791	84.1227	82.1791	74.0753	75.5322	76.3962	86.4748	77.2999	85.2859	77.7565	86.1051	100.136
	7.31	82.1917	84.1271	82.1917	74.0887	75.5168	76.3641	86.4646	77.3269	85.2802	77.7627	86.0699	100.136
	7.32	82.1737	84.1632	82.1737	74.0811	75.5226	76.3374	86.4493	77.3192	85.2832	77.7375	86.0551	100.152
	7.33	82.1783	84.1327	82.1783	74.0438	75.5144	76.3293	86.4393	77.3294	85.2709	77.7298	86.014	100.156
	7.34	82.1707	84.1375	82.1707	74.0406	75.5036	76.3015	86.4099	77.3501	85.2748	77.7229	85.9892	100.134
	7.35	82.1632	84.1583	82.1632	74.0322	75.4779	76.2719	86.3914	77.3631	85.2704	77.7137	85.9631	100.117
	7.36	82.1492	84.1418	82.1492	74.0104	75.4612	76.256	86.3609	77.3798	85.2464	77.6947	85.9317	100.124
	7.37	82.1529	84.1539	82.1529	74.0139	75.4539	76.2288	86.346	77.3819	85.2457	77.6968	85.9117	100.118
	7.38	82.1398	84.1628	82.1398	73.9944	75.4421	76.2127	86.3455	77.4085	85.2511	77.683	85.8857	100.125
	7.39	82.1376	84.1726	82.1376	73.9736	75.436	76.1592	86.3327	77.4173	85.2274	77.6844	85.8415	100.104
	7.4	82.118	84.1659	82.118	73.9632	75.4273	76.1203	86.3197	77.4215	85.2269	77.6653	85.8276	100.099
	7.41	82.1129	84.1541	82.1129	73.9584	75.419	76.1121	86.3083	77.4327	85.2446	77.6693	85.7919	100.099
	7.42	82.0987	84.1822	82.0987	73.946	75.3895	76.0893	86.2853	77.4568	85.2191	77.6383	85.7513	100.119
	7.43	82.0982	84.2034	82.0982	73.9263	75.3789	76.05	86.2536	77.4616	85.1891	77.6406	85.7201	100.098
	7.44	82.1026	84.1928	82.1026	73.9216	75.3831	76.0071	86.2402	77.4865	85.1922	77.6282	85.6998	100.091
	7.45	82.097	84.2108	82.097	73.9069	75.357	75.97	86.2261	77.4895	85.1764	77.6123	85.6604	100.093
	7.46	82.0944	84.2224	82.0944	73.9012	75.349	75.946	86.2014	77.5073	85.1841	77.6134	85.6354	100.095
	7.47	82.0633	84.2225	82.0633	73.8932	75.3484	75.9102	86.2142	77.5171	85.1685	77.6067	85.6099	100.084
	7.48	82.0813	84.2119	82.0813	73.8759	75.3283	75.8642	86.1932	77.5205	85.1695	77.5971	85.5803	100.067
	7.49	82.0785	84.2259	82.0785	73.8678	75.3282	75.8147	86.2011	77.5217	85.1578	77.5936	85.5602	100.08
	7.5	82.0461	84.2408	82.0461	73.8335	75.3058	75.7867	86.1654	77.5249	85.1492	77.5694	85.5156	100.077
	7.51	82.0355	84.2303	82.0355	73.8355	75.2743	75.7322	86.1645	77.5452	85.1268	77.5623	85.4832	100.069
	7.52	82.0238	84.2376	82.0238	73.8241	75.2628	75.6864	86.1407	77.5478	85.1303	77.556	85.459	100.069
	7.53	82.0177	84.2455	82.0177	73.8051	75.2538	75.6453	86.111	77.5578	85.122	77.5355	85.4174	100.069
	7.54	82.0267	84.2658	82.0267	73.7865	75.2591	75.6097	86.1112	77.5768	85.1225	77.5204	85.4027	100.072
	7.55	82.0199	84.2607	82.0199	73.7691	75.2472	75.572	86.0975	77.5767	85.0939	77.5105	85.3762	100.079
	7.56	81.9966	84.2641	81.9966	73.7547	75.228	75.5242	86.0912	77.5693	85.0887	77.4962	85.3392	100.097
	7.57	81.9958	84.2879	81.9958	73.7334	75.2226	75.4792	86.0899	77.5897	85.0798	77.489	85.3403	100.075
	7.58	81.9913	84.2728	81.9913	73.7252	75.2036	75.4306	86.1045	77.59	85.0768	77.4885	85.2991	100.085
	7.59	81.9867	84.2821	81.9867	73.7103	75.1771	75.3829	86.0829	77.5743	85.0569	77.482	85.2801	100.051
	7.6	81.9711	84.2885	81.9711	73.7062	75.1733	75.3527	86.0735	77.5796	85.0514	77.4758	85.2707	100.089
	7.61	81.966	84.29	81.966	73.6995	75.1673	75.3027	86.0595	77.5943	85.0378	77.4524	85.2374	100.068
	7.62	81.945	84.2975	81.945	73.6951	75.1405	75.2337	86.0587	77.5898	85.0206	77.4433	85.2198	100.062
	7.63	81.9545	84.3106	81.9545	73.6689	75.1364	75.1968	86.0462	77.5935	85.0227	77.4305	85.2088	100.064
	7.64	81.9397	84.3141	81.9397	73.6475	75.1023	75.1621	86.0416	77.6021	85.0075	77.4038	85.1906	100.078
	7.65	81.9028	84.3083	81.9028	73.6369	75.0997	75.1029	86.0438	77.587	85.0029	77.4051	85.1729	100.076
	7.66	81.9001	84.3137	81.9001	73.6319	75.0873	75.055	86.0367	77.6001	84.9904	77.3832	85.1431	100.063
	7.67	81.8911	84.3249	81.8911	73.6351	75.085	75.0103	86.0234	77.5774	84.9715	77.3622	85.1215	100.057
	7.68	81.8828	84.3301	81.8828	73.6238	75.0654	74.98	86.0365	77.5944	84.9584	77.363	85.0989	100.077
	7.69	81.882	84.3408	81.882	73.6121	75.0665	74.936	86.0153	77.5894	84.9667	77.3327	85.0644	100.068
	7.7	81.8713	84.3447	81.8713	73.6149	75.025	74.857	86.028	77.5891	84.9412	77.3388	85.0639	100.068
	7.71	81.8428	84.3575	81.8428	73.6005	75.0181	74.8133	86.0268	77.5876	84.9248	77.3077	85.0342	100.068
	7.72	81.843	84.3498	81.843	73.5917	74.9909	74.7985	86.031	77.5971	84.9282	77.2757	85.0162	100.075
	7.73	81.8414	84.3409	81.8414	73.5815	74.9886	74.7579	86.0435	77.579	84.9077	77.2661	85.0178	100.066
	7.74	81.8135	84.3514	81.8135	73.5787	74.9543	74.6906	86.0387	77.5895	84.9029	77.2594	84.995	100.081
	7.75	81.798	84.3743	81.798	73.5697	74.9579	74.655	86.0463	77.5827	84.9049	77.234	84.9712	100.077
	7.76	81.7824	84.3919	81.7824	73.5393	74.9321	74.6027	86.0445	77.5896	84.8957	77.2259	84.9577	100.067
	7.77	81.7678	84.379	81.7678	73.5617	74.9114	74.5627	86.0441	77.593	84.8714	77.2174	84.9321	100.076
	7.78	81.7678	84.377	81.7678	73.5415	74.9017	74.5305	86.0474	77.5757	84.8524	77.1954	84.9343	100.073
	7.79	81.7692	84.3864	81.7692	73.5439	74.8724	74.4826	86.0481	77.575	84.8402	77.1709	84.9156	100.069
	7.8	81.7542	84.3642	81.7542	73.5225	74.86	74.4406	86.0611	77.5841	84.8437	77.1615	84.9041	100.063
	7.81	81.7318	84.3729	81.7318	73.5149	74.8379	74.4035	86.0349	77.5669	84.8296	77.1412	84.89	100.071
	7.82	81.7234	84.3833	81.7234	73.5326	74.8384	74.3537	86.0542	77.5634	84.8272	77.1196	84.8783	100.072
	7.83	81.7198	84.3885	81.7198	73.5342	74.8195	74.3165	86.054	77.5743	84.813	77.1018	84.8693	100.066
	7.84	81.6924	84.394	81.6924	73.5248	74.7917	74.2736	86.0466	77.5739	84.7919	77.0813	84.8554	100.07
	7.85	81.6894	84.3918	81.6894	73.5237	74.7645	74.2376	86.0407	77.5507	84.7906	77.0483	84.8439	100.075
	7.86	81.673	84.4124	81.673	73.519	74.7465	74.2025	86.0423	77.5518	84.7895	77.0311	84.8378	100.073
	7.87	81.6523	84.386	81.6523	73.5046	74.7292	74.1768	86.0483	77.5538	84.7726	77.0322	84.8147	100.056
	7.88	81.6667	84.3933	81.6667	73.501	74.7105	74.1186	86.045	77.5601	84.7671	77.0027	84.8031	100.055
	7.89	81.6444	84.4041	81.6444	73.4937	74.6934	74.0957	86.0566	77.5492	84.7629	76.9794	84.7797	100.054
	7.9	81.6261	84.3979	81.6261	73.4988	74.678	74.059	86.056	77.5396	84.7661	76.9343	84.7777	100.056
	7.91	81.6215	84.4042	81.6215	73.5006	74.6516	74.0107	86.0534	77.5291	84.7479	76.9327	84.7627	100.051
	7.92	81.5981	84.398	81.5981	73.493	74.6378	73.9817	86.0417	77.5193	84.7308	76.9124	84.7739	100.047
	7.93	81.6021	84.4045	81.6021	73.5025	74.6149	73.9349	86.0445	77.5291	84.7309	76.9013	84.7566	100.044
	7.94	81.5831	84.3904	81.5831	73.5059	74.6054	73.9026	86.0402	77.5116	84.7156	76.868	84.7519	100.04
	7.95	81.5686	84.3869	81.5686	73.4963	74.5622	73.8749	86.0388	77.5162	84.6967	76.854	84.7439	100.038
	7.96	81.5542	84.3973	81.5542	73.4802	74.5511	73.8309	86.0518	77.5234	84.6962	76.8264	84.7307	100.013
	7.97	81.5388	84.3995	81.5388	73.4868	74.5474	73.8087	86.0473	77.4952	84.693	76.8108	84.7406	100.017
	7.98	81.5466	84.395	81.5466	73.4891	74.5152	73.7746	86.0105	77.5086	84.6676	76.7828	84.718	100.01
	7.99	81.5358	84.3865	81.5358	73.4852	74.5051	73.7564	86.024	77.5028	84.681	76.7372	84.7155	100.01
	8	81.5122	84.3845	81.5122	73.4684	74.4708	73.7068	86.0304	77.4916	84.6828	76.7206	84.6966	99.9941
	8.01	81.5135	84.3783	81.5135	73.466	74.4418	73.6698	86.027	77.4852	84.68	76.7135	84.7136	99.9727
	8.02	81.4909	84.3723	81.4909	73.4517	74.4349	73.6451	86.0264	77.4871	84.6609	76.7005	84.69	99.9696
	8.03	81.4861	84.3805	81.4861	73.4516	74.4131	73.6161	86.0152	77.4765	84.669	76.6624	84.7058	99.9727
	8.04	81.4764	84.3662	81.4764	73.4442	74.3906	73.5724	86.0006	77.4639	84.6322	76.629	84.6783	99.9557
	8.05	81.4763	84.3679	81.4763	73.4347	74.3678	73.5561	86.0207	77.4577	84.6431	76.63	84.6728	99.932
	8.06	81.4689	84.3687	81.4689	73.4324	74.3435	73.5254	85.9945	77.4532	84.6483	76.5953	84.6569	99.9302
	8.07	81.4627	84.3432	81.4627	73.4206	74.3181	73.491	85.9851	77.4524	84.6303	76.5716	84.657	99.91
	8.08	81.4563	84.3608	81.4563	73.4266	74.3031	73.4648	85.9833	77.4495	84.6302	76.5477	84.6607	99.9196
	8.09	81.4493	84.3564	81.4493	73.4218	74.2758	73.4334	85.9818	77.4451	84.6364	76.5237	84.6559	99.894
	8.1	81.4395	84.3351	81.4395	73.4038	74.267	73.4019	85.9715	77.4477	84.6286	76.4843	84.6631	99.8951
	8.11	81.4353	84.3359	81.4353	73.3999	74.2386	73.3766	85.9591	77.4416	84.6074	76.4568	84.6523	99.871
	8.12	81.4205	84.3192	81.4205	73.3888	74.2165	73.3592	85.9565	77.4364	84.5894	76.4297	84.6544	99.8422
	8.13	81.4033	84.3205	81.4033	73.3724	74.1899	73.3274	85.9544	77.4304	84.6041	76.3798	84.6465	99.8322
	8.14	81.3753	84.3211	81.3753	73.3738	74.1712	73.3055	85.9394	77.4168	84.5953	76.3914	84.6449	99.8348
	8.15	81.38	84.3198	81.38	73.3868	74.1422	73.2827	85.9323	77.4063	84.5941	76.3482	84.6546	99.7996
	8.16	81.3776	84.3105	81.3776	73.3593	74.1252	73.254	85.9103	77.4075	84.5713	76.3396	84.656	99.7742
	8.17	81.3686	84.297	81.3686	73.3516	74.1008	73.2418	85.9131	77.4057	84.5772	76.2913	84.6546	99.7708
	8.18	81.3558	84.2708	81.3558	73.3353	74.071	73.2151	85.9107	77.3934	84.5579	76.2666	84.6425	99.7505
	8.19	81.3484	84.2717	81.3484	73.3159	74.0449	73.2018	85.8916	77.3843	84.5519	76.2442	84.6391	99.7305
	8.2	81.364	84.2613	81.364	73.3035	74.049	73.1652	85.8865	77.3872	84.5494	76.2049	84.6532	99.7116
	8.21	81.3367	84.2536	81.3367	73.2938	74.0309	73.1635	85.8834	77.369	84.5419	76.1774	84.6514	99.6878
	8.22	81.3476	84.2544	81.3476	73.2868	73.9989	73.1274	85.8698	77.3671	84.5442	76.1561	84.6574	99.6478
	8.23	81.3333	84.2375	81.3333	73.2874	73.9837	73.1227	85.8542	77.3623	84.5387	76.1217	84.6462	99.6381
	8.24	81.304	84.2258	81.304	73.2768	73.9624	73.0979	85.8316	77.3568	84.5205	76.0866	84.6306	99.6189
	8.25	81.3048	84.2133	81.3048	73.264	73.9402	73.069	85.8263	77.3588	84.5263	76.0604	84.6293	99.5899
	8.26	81.2739	84.2159	81.2739	73.2667	73.9172	73.0622	85.8237	77.3508	84.5371	76.0441	84.6277	99.5569
	8.27	81.2675	84.1875	81.2675	73.242	73.8949	73.0379	85.8113	77.3418	84.5346	76.0181	84.6409	99.5239
	8.28	81.2492	84.1778	81.2492	73.2329	73.8848	73.0232	85.8063	77.3353	84.5168	75.991	84.6226	99.5027
	8.29	81.2325	84.1893	81.2325	73.2245	73.8516	73.008	85.7787	77.3382	84.5163	75.9563	84.6345	99.4796
	8.3	81.221	84.1763	81.221	73.2133	73.828	73.0018	85.7714	77.3341	84.5112	75.9347	84.6326	99.4393
	8.31	81.1923	84.1541	81.1923	73.2088	73.8197	72.986	85.7794	77.3221	84.5026	75.9038	84.6273	99.4123
	8.32	81.1883	84.1593	81.1883	73.1894	73.7823	72.9615	85.7611	77.3093	84.4889	75.8603	84.6256	99.3931
	8.33	81.1606	84.1326	81.1606	73.1641	73.7544	72.947	85.7539	77.2992	84.4995	75.8367	84.6123	99.3484
	8.34	81.1338	84.132	81.1338	73.1605	73.7526	72.9374	85.748	77.2926	84.5	75.8185	84.6153	99.3104
	8.35	81.1191	84.0999	81.1191	73.1486	73.7366	72.9341	85.7344	77.2893	84.4885	75.7915	84.5884	99.2963
	8.36	81.1004	84.0973	81.1004	73.1346	73.721	72.9209	85.7387	77.2762	84.4911	75.7836	84.5816	99.2599
	8.37	81.0832	84.0852	81.0832	73.1187	73.6876	72.9003	85.7172	77.2558	84.4984	75.7435	84.5962	99.2407
	8.38	81.0615	84.0554	81.0615	73.1249	73.6737	72.8871	85.7086	77.2345	84.4818	75.7049	84.5985	99.2231
	8.39	81.0308	84.055	81.0308	73.1141	73.6607	72.8768	85.6986	77.2422	84.4794	75.6951	84.5847	99.201
	8.4	81.0104	84.059	81.0104	73.0851	73.6453	72.8779	85.6961	77.2416	84.5103	75.6824	84.5723	99.1814
	8.41	80.9777	84.047	80.9777	73.0593	73.6182	72.8525	85.7008	77.2451	84.4991	75.6268	84.5708	99.1528
	8.42	80.9582	84.0352	80.9582	73.0594	73.5968	72.838	85.6784	77.2376	84.498	75.6113	84.5579	99.1296
	8.43	80.9394	84.0167	80.9394	73.0566	73.5896	72.8389	85.6779	77.2226	84.4898	75.5969	84.5568	99.117
	8.44	80.9044	83.99	80.9044	73.048	73.5699	72.8252	85.6731	77.2153	84.4943	75.5803	84.5409	99.1174
	8.45	80.872	83.9861	80.872	73.0216	73.5498	72.827	85.6626	77.2099	84.4997	75.5402	84.5381	99.0969
	8.46	80.8488	83.9728	80.8488	73.0083	73.5435	72.8136	85.6407	77.2026	84.4883	75.5276	84.524	99.0819
	8.47	80.8223	83.9604	80.8223	72.9946	73.529	72.8136	85.6309	77.178	84.5095	75.4973	84.5292	99.0858
	8.48	80.8004	83.9605	80.8004	72.9748	73.5044	72.793	85.6276	77.1883	84.5061	75.4638	84.5225	99.0775
	8.49	80.7852	83.9229	80.7852	72.9713	73.4942	72.7919	85.6269	77.1689	84.5	75.4464	84.5172	99.058
	8.5	80.7583	83.8993	80.7583	72.9598	73.4803	72.7834	85.6183	77.1438	84.5084	75.4215	84.4994	99.0617
	8.51	80.7276	83.9	80.7276	72.9416	73.4542	72.7618	85.6189	77.1557	84.4972	75.3878	84.5045	99.0514
	8.52	80.6916	83.8823	80.6916	72.9325	73.4614	72.7695	85.6218	77.1432	84.4979	75.3621	84.491	99.0372
	8.53	80.6855	83.8684	80.6855	72.9144	73.4339	72.7663	85.612	77.1367	84.4908	75.3374	84.4826	99.0344
	8.54	80.6565	83.8632	80.6565	72.9028	73.4232	72.7596	85.6187	77.1261	84.4942	75.3415	84.466	99.0255
	8.55	80.6301	83.8487	80.6301	72.885	73.4142	72.764	85.6174	77.1275	84.5129	75.3002	84.4623	98.9838
	8.56	80.6304	83.8416	80.6304	72.8812	73.4004	72.7565	85.6154	77.1101	84.5071	75.2692	84.4443	98.9694
	8.57	80.5748	83.8289	80.5748	72.8601	73.4053	72.7552	85.6116	77.1094	84.5144	75.2363	84.4448	98.9488
	8.58	80.5513	83.793	80.5513	72.8546	73.3719	72.7587	85.6042	77.1154	84.5147	75.2225	84.4382	98.9222
	8.59	80.54	83.8054	80.54	72.839	73.3619	72.7605	85.6102	77.0944	84.5209	75.1785	84.4252	98.9116
	8.6	80.5115	83.778	80.5115	72.8318	73.3466	72.7306	85.6149	77.0939	84.506	75.1534	84.4289	98.9137
	8.61	80.4894	83.7682	80.4894	72.81	73.3406	72.7287	85.6246	77.1026	84.5276	75.1434	84.4099	98.9148
	8.62	80.4675	83.7473	80.4675	72.8102	73.3189	72.7467	85.6119	77.083	84.5222	75.1074	84.3891	98.927
	8.63	80.4386	83.7251	80.4386	72.7975	73.3112	72.7432	85.6209	77.0928	84.5403	75.0916	84.3894	98.9609
	8.64	80.4253	83.715	80.4253	72.7681	73.3221	72.752	85.6292	77.0889	84.5225	75.0639	84.3751	99.0015
	8.65	80.4092	83.7031	80.4092	72.761	73.314	72.747	85.6276	77.0825	84.5306	75.036	84.353	99.0254
	8.66	80.3808	83.6829	80.3808	72.7451	73.3003	72.7498	85.6132	77.0693	84.5452	75.006	84.3556	99.0692
	8.67	80.3463	83.671	80.3463	72.7418	73.2718	72.7548	85.6151	77.0742	84.5343	74.9856	84.3479	99.1261
	8.68	80.3333	83.6594	80.3333	72.7268	73.2795	72.7609	85.6341	77.073	84.5388	74.949	84.323	99.204
	8.69	80.3051	83.6496	80.3051	72.7074	73.2651	72.7574	85.6463	77.0671	84.5416	74.9122	84.3229	99.2501
	8.7	80.2777	83.6238	80.2777	72.6932	73.2507	72.7511	85.6539	77.0718	84.5278	74.8977	84.2913	99.3318
	8.71	80.2664	83.5983	80.2664	72.679	73.2471	72.7555	85.6481	77.0655	84.5386	74.8752	84.2958	99.4064
	8.72	80.2296	83.6185	80.2296	72.6941	73.2356	72.7518	85.6557	77.0703	84.531	74.8425	84.2865	99.4697
	8.73	80.2113	83.6182	80.2113	72.6702	73.2346	72.7656	85.6585	77.0581	84.5468	74.8234	84.2883	99.5296
	8.74	80.1724	83.5959	80.1724	72.6374	73.2253	72.7555	85.6663	77.0386	84.5573	74.7874	84.2567	99.6122
	8.75	80.1592	83.565	80.1592	72.6617	73.2307	72.7584	85.6694	77.0514	84.5494	74.7567	84.2559	99.6722
	8.76	80.1342	83.5704	80.1342	72.6329	73.2086	72.7556	85.6771	77.0509	84.5536	74.724	84.2434	99.7262
	8.77	80.1327	83.5503	80.1327	72.6431	73.207	72.7543	85.6954	77.0419	84.5618	74.6919	84.2466	99.8097
	8.78	80.1066	83.5361	80.1066	72.6104	73.2174	72.7431	85.6819	77.0367	84.5483	74.691	84.2402	99.8712
	8.79	80.0791	83.5233	80.0791	72.6038	73.1936	72.7612	85.6748	77.0379	84.5332	74.6332	84.2176	99.9315
	8.8	80.0546	83.5159	80.0546	72.5958	73.1761	72.7716	85.6849	77.0306	84.5548	74.5998	84.2003	100.011
	8.81	80.0447	83.5023	80.0447	72.5815	73.1761	72.7704	85.716	77.023	84.5652	74.579	84.2102	100.046
	8.82	79.9977	83.4763	79.9977	72.5706	73.1926	72.7712	85.7201	77.018	84.553	74.5507	84.1862	100.106
	8.83	79.9826	83.4766	79.9826	72.5679	73.1501	72.7612	85.7186	77.0151	84.5531	74.5331	84.1892	100.145
	8.84	79.9745	83.4736	79.9745	72.5472	73.1475	72.7656	85.7013	76.9957	84.5774	74.5093	84.176	100.212
	8.85	79.9491	83.439	79.9491	72.5364	73.1543	72.7688	85.7161	76.9891	84.5618	74.4968	84.1602	100.279
	8.86	79.9219	83.4383	79.9219	72.5431	73.1396	72.7652	85.7268	76.9811	84.5499	74.4593	84.1496	100.343
	8.87	79.903	83.4317	79.903	72.5366	73.143	72.7774	85.7344	76.9897	84.5591	74.4199	84.153	100.372
	8.88	79.8742	83.429	79.8742	72.5259	73.1432	72.7726	85.7383	76.987	84.5653	74.395	84.1371	100.413
	8.89	79.8702	83.404	79.8702	72.5186	73.1214	72.7747	85.7478	76.9789	84.5546	74.3724	84.1324	100.459
	8.9	79.8576	83.3908	79.8576	72.4987	73.1259	72.7734	85.7405	76.9668	84.5345	74.3512	84.1108	100.507
	8.91	79.8149	83.3594	79.8149	72.4743	73.1235	72.7702	85.7468	76.9567	84.5212	74.3339	84.1133	100.549
	8.92	79.7856	83.3719	79.7856	72.4783	73.0948	72.7786	85.7695	76.9439	84.5129	74.3069	84.1091	100.581
	8.93	79.7702	83.3436	79.7702	72.4641	73.1001	72.7877	85.7887	76.9375	84.5151	74.2745	84.0977	100.62
	8.94	79.7463	83.3486	79.7463	72.4557	73.1157	72.7871	85.7949	76.933	84.5133	74.2516	84.0907	100.628
	8.95	79.7214	83.3471	79.7214	72.4599	73.0954	72.7837	85.8046	76.9295	84.4925	74.2317	84.0694	100.669
	8.96	79.6943	83.3363	79.6943	72.4438	73.0933	72.7957	85.7921	76.9171	84.4633	74.2098	84.0558	100.692
	8.97	79.6735	83.3114	79.6735	72.4433	73.0948	72.789	85.8051	76.9081	84.4688	74.1928	84.0368	100.724
	8.98	79.6639	83.3013	79.6639	72.4235	73.0983	72.7939	85.8034	76.8926	84.446	74.1633	84.0327	100.746
	8.99	79.6388	83.2958	79.6388	72.4116	73.0874	72.7895	85.8169	76.8859	84.447	74.1329	84.0343	100.757
	9	79.6172	83.2908	79.6172	72.4122	73.0726	72.8058	85.8404	76.8854	84.4295	74.1222	84.0212	100.773
	9.01	79.5836	83.2799	79.5836	72.3865	73.0713	72.8009	85.8494	76.864	84.4064	74.1045	84.0026	100.801
	9.02	79.5725	83.2859	79.5725	72.3846	73.08	72.7934	85.8512	76.8484	84.3854	74.0676	83.9911	100.796
	9.03	79.5452	83.2642	79.5452	72.3728	73.0791	72.8011	85.8576	76.8467	84.3711	74.0596	83.969	100.796
	9.04	79.5299	83.2518	79.5299	72.3706	73.0613	72.802	85.873	76.8405	84.3547	74.0475	83.9691	100.804
	9.05	79.4999	83.2335	79.4999	72.3446	73.0632	72.7965	85.8831	76.8374	84.3267	74.0368	83.9783	100.818
	9.06	79.4842	83.2355	79.4842	72.3424	73.0481	72.8029	85.8796	76.8288	84.3149	74.0119	83.9765	100.826
	9.07	79.4647	83.2303	79.4647	72.3271	73.033	72.8076	85.8912	76.8102	84.2768	73.9866	83.9455	100.833
	9.08	79.4541	83.2145	79.4541	72.3326	73.0456	72.7943	85.9055	76.7944	84.2537	73.9746	83.937	100.836
	9.09	79.4228	83.218	79.4228	72.2999	73.0355	72.8016	85.9271	76.7875	84.2365	73.9508	83.9334	100.832
	9.1	79.4069	83.222	79.4069	72.3042	73.016	72.8123	85.9235	76.7843	84.214	73.9423	83.9105	100.829
	9.11	79.3796	83.2066	79.3796	72.2954	73.021	72.8142	85.933	76.7621	84.1782	73.9244	83.8924	100.822
	9.12	79.3444	83.1981	79.3444	72.285	73.0134	72.7886	85.9351	76.7543	84.1859	73.9127	83.8768	100.817
	9.13	79.3387	83.1861	79.3387	72.2527	73.0136	72.8068	85.9632	76.7538	84.1592	73.9047	83.8709	100.811
	9.14	79.3203	83.1942	79.3203	72.254	73.0125	72.8118	85.9613	76.7302	84.1271	73.8934	83.8571	100.822
	9.15	79.2942	83.188	79.2942	72.2595	73.0038	72.7947	85.9724	76.7199	84.123	73.8752	83.833	100.81
	9.16	79.2853	83.1903	79.2853	72.2329	72.9996	72.8106	85.9766	76.7106	84.1064	73.8549	83.835	100.81
	9.17	79.2688	83.1658	79.2688	72.2372	72.9825	72.8052	85.9818	76.7085	84.0768	73.8716	83.8074	100.79
	9.18	79.2386	83.1604	79.2386	72.2194	72.9809	72.8063	85.9958	76.6926	84.0514	73.8488	83.7827	100.779
	9.19	79.2255	83.1566	79.2255	72.2111	72.9792	72.8018	85.9927	76.6798	84.0218	73.85	83.7758	100.771
	9.2	79.2286	83.1636	79.2286	72.1984	72.9665	72.7979	86.0155	76.6787	84.0202	73.8333	83.7569	100.763
	9.21	79.1774	83.1658	79.1774	72.186	72.9777	72.8089	86.0188	76.6386	83.9872	73.8166	83.7443	100.743
	9.22	79.1576	83.1431	79.1576	72.1719	72.9739	72.8029	86.0227	76.632	83.9684	73.8	83.7371	100.727
	9.23	79.1549	83.1405	79.1549	72.1618	72.959	72.7969	86.0132	76.6231	83.9555	73.801	83.6984	100.712
	9.24	79.1278	83.1524	79.1278	72.1308	72.9527	72.789	86.0329	76.6328	83.9201	73.8038	83.7014	100.713
	9.25	79.1066	83.1343	79.1066	72.1334	72.9437	72.796	86.0471	76.6168	83.8778	73.777	83.6841	100.694
	9.26	79.1036	83.122	79.1036	72.1104	72.9494	72.7865	86.0495	76.6094	83.8602	73.7864	83.6718	100.681
	9.27	79.0919	83.1276	79.0919	72.1111	72.9569	72.7931	86.0496	76.5866	83.854	73.7767	83.6541	100.678
	9.28	79.0798	83.1302	79.0798	72.0973	72.9297	72.7947	86.0523	76.5745	83.8405	73.7551	83.626	100.646
	9.29	79.0597	83.1244	79.0597	72.0735	72.9343	72.7948	86.0659	76.5747	83.8066	73.7664	83.6144	100.629
	9.3	79.0508	83.0968	79.0508	72.0772	72.931	72.7871	86.0815	76.5537	83.7934	73.7513	83.6032	100.605
	9.31	79.0185	83.1064	79.0185	72.0604	72.9103	72.7853	86.0844	76.5385	83.7537	73.7472	83.5855	100.591
	9.32	79.0094	83.1061	79.0094	72.0525	72.9003	72.7917	86.0982	76.5349	83.7266	73.7375	83.5755	100.552
	9.33	78.9885	83.1098	78.9885	72.0433	72.9079	72.8014	86.0952	76.5103	83.7126	73.7228	83.5571	100.549
	9.34	78.9895	83.1026	78.9895	72.0298	72.8903	72.7951	86.1005	76.484	83.6947	73.7288	83.5371	100.522
	9.35	78.9889	83.0995	78.9889	72.0143	72.8858	72.8047	86.0926	76.4864	83.6829	73.719	83.5029	100.493
	9.36	78.9738	83.1024	78.9738	72.0181	72.8964	72.822	86.0918	76.483	83.647	73.7236	83.4917	100.467
	9.37	78.9809	83.0816	78.9809	72.0012	72.8937	72.806	86.1049	76.4458	83.6259	73.6961	83.4694	100.444
	9.38	78.9724	83.0803	78.9724	71.9898	72.8986	72.8022	86.1141	76.4556	83.6051	73.6781	83.4573	100.422
	9.39	78.9576	83.0871	78.9576	71.9797	72.8689	72.8118	86.1058	76.4595	83.5901	73.6937	83.4536	100.393
	9.4	78.9514	83.1062	78.9514	71.9591	72.8758	72.8126	86.1095	76.4272	83.5784	73.6809	83.437	100.377
	9.41	78.9411	83.0762	78.9411	71.9383	72.8688	72.8058	86.1157	76.4023	83.5701	73.6788	83.4091	100.342
	9.42	78.936	83.0578	78.936	71.9316	72.8508	72.8039	86.1361	76.3973	83.5355	73.6718	83.3922	100.315
	9.43	78.932	83.055	78.932	71.9094	72.8529	72.818	86.1195	76.3759	83.5174	73.6675	83.376	100.305
	9.44	78.9333	83.0582	78.9333	71.914	72.8418	72.8264	86.1291	76.3616	83.5059	73.6644	83.3634	100.27
	9.45	78.9233	83.062	78.9233	71.8996	72.8459	72.8188	86.1249	76.3485	83.477	73.6656	83.3664	100.231
	9.46	78.8997	83.0594	78.8997	71.8754	72.8556	72.8259	86.1421	76.3354	83.4532	73.6578	83.3593	100.209
	9.47	78.8657	83.056	78.8657	71.8695	72.8181	72.8225	86.1444	76.3291	83.4426	73.657	83.3389	100.181
	9.48	78.8752	83.0342	78.8752	71.8696	72.8171	72.8248	86.1324	76.3108	83.4343	73.6456	83.3169	100.16
	9.49	78.8653	83.0208	78.8653	71.836	72.811	72.8097	86.1411	76.2853	83.4138	73.6302	83.3018	100.124
	9.5	78.8612	83.0305	78.8612	71.8229	72.8047	72.8308	86.1515	76.2826	83.3758	73.6319	83.2786	100.102
	9.51	78.852	83.0338	78.852	71.8192	72.8096	72.8396	86.153	76.2722	83.3685	73.6371	83.2739	100.104
	9.52	78.8281	83.0256	78.8281	71.7966	72.7974	72.8178	86.153	76.2655	83.3574	73.6276	83.2714	100.059
	9.53	78.8278	83.0232	78.8278	71.7873	72.7784	72.8083	86.1527	76.2376	83.3373	73.6363	83.2525	100.037
	9.54	78.8188	83.0001	78.8188	71.7676	72.7856	72.8301	86.1451	76.2244	83.3142	73.6218	83.2122	100.011
	9.55	78.8072	83.0015	78.8072	71.7655	72.7732	72.8294	86.1553	76.2086	83.3094	73.6205	83.2045	99.9839
	9.56	78.806	83.0086	78.806	71.7424	72.7587	72.8192	86.1699	76.2109	83.2746	73.6206	83.194	99.9499
	9.57	78.7848	83.0014	78.7848	71.7317	72.7745	72.8282	86.1702	76.1809	83.2651	73.6252	83.1757	99.9235
	9.58	78.7777	83.0001	78.7777	71.7261	72.7664	72.8284	86.1672	76.1723	83.2398	73.6241	83.1724	99.9109
	9.59	78.7654	82.9746	78.7654	71.6967	72.7542	72.8269	86.1706	76.1583	83.2237	73.6255	83.1522	99.896
	9.6	78.7785	82.9771	78.7785	71.686	72.7409	72.827	86.1839	76.1548	83.2101	73.6111	83.1508	99.8401
	9.61	78.7749	82.9759	78.7749	71.6492	72.7382	72.8108	86.1877	76.1294	83.2014	73.613	83.1357	99.8138
	9.62	78.743	82.9554	78.743	71.6423	72.7329	72.8282	86.1923	76.1232	83.1766	73.6322	83.0945	99.794
	9.63	78.7249	82.9485	78.7249	71.6341	72.7224	72.8291	86.1981	76.1089	83.1595	73.624	83.0899	99.7801
	9.64	78.7334	82.948	78.7334	71.6198	72.726	72.8309	86.1919	76.0756	83.1484	73.6196	83.0748	99.7533
	9.65	78.7298	82.926	78.7298	71.5975	72.7232	72.8187	86.2149	76.0506	83.1251	73.6199	83.0781	99.7061
	9.66	78.7134	82.9202	78.7134	71.5873	72.722	72.8125	86.192	76.0106	83.1178	73.6136	83.0454	99.6929
	9.67	78.6979	82.9253	78.6979	71.5892	72.7163	72.8098	86.2078	76.0009	83.1063	73.6131	83.0396	99.6573
	9.68	78.6786	82.9138	78.6786	71.5591	72.6982	72.8113	86.2124	75.9812	83.0929	73.6093	83.0344	99.6335
	9.69	78.6931	82.9151	78.6931	71.5458	72.7047	72.8029	86.2207	75.9505	83.077	73.6136	83.0168	99.6076
	9.7	78.6761	82.9115	78.6761	71.5273	72.7043	72.7939	86.2133	75.9102	83.0629	73.5978	82.9882	99.5919
	9.71	78.6693	82.8847	78.6693	71.5077	72.6865	72.7887	86.218	75.895	83.0576	73.6071	82.9781	99.5494
	9.72	78.6714	82.8678	78.6714	71.4974	72.6919	72.7958	86.2162	75.8627	83.0436	73.6081	82.957	99.5037
	9.73	78.6573	82.8775	78.6573	71.5032	72.6917	72.7813	86.2133	75.8459	83.0369	73.6006	82.937	99.4878
	9.74	78.6548	82.8679	78.6548	71.4734	72.6831	72.7703	86.2142	75.7913	83.018	73.5989	82.9173	99.4574
	9.75	78.656	82.858	78.656	71.4522	72.658	72.7712	86.2256	75.7552	83.0165	73.6021	82.9137	99.4052
	9.76	78.6319	82.836	78.6319	71.4304	72.6662	72.7696	86.2268	75.7426	83.0141	73.6108	82.8956	99.3874
	9.77	78.6268	82.836	78.6268	71.4086	72.6623	72.7644	86.2281	75.6956	82.9908	73.5976	82.8724	99.3537
	9.78	78.6261	82.815	78.6261	71.4002	72.6278	72.7589	86.2347	75.6629	82.9955	73.6064	82.8716	99.3253
	9.79	78.6167	82.8092	78.6167	71.386	72.6197	72.7582	86.2269	75.6304	82.9799	73.6051	82.8398	99.3183
	9.8	78.6263	82.8247	78.6263	71.375	72.6021	72.7425	86.2243	75.6075	82.9704	73.6096	82.8347	99.2636
	9.81	78.6057	82.794	78.6057	71.341	72.5771	72.7231	86.2241	75.5687	82.9593	73.6001	82.8084	99.2326
	9.82	78.6161	82.7711	78.6161	71.3164	72.574	72.717	86.2431	75.54	82.9503	73.5987	82.7984	99.2139
	9.83	78.601	82.7588	78.601	71.3104	72.5657	72.7026	86.2506	75.5102	82.9375	73.6033	82.792	99.1794
	9.84	78.589	82.7698	78.589	71.2939	72.5287	72.701	86.2313	75.481	82.9355	73.6039	82.7641	99.1435
	9.85	78.6155	82.7706	78.6155	71.2864	72.5035	72.6872	86.2446	75.4371	82.9388	73.5874	82.7622	99.0998
	9.86	78.6163	82.7541	78.6163	71.2683	72.4857	72.6909	86.2321	75.4167	82.9431	73.6049	82.7369	99.0772
	9.87	78.5881	82.7353	78.5881	71.2626	72.4498	72.6697	86.2341	75.3749	82.9371	73.5943	82.7286	99.0608
	9.88	78.6061	82.7096	78.6061	71.2355	72.4338	72.6695	86.2403	75.3568	82.9153	73.5927	82.6985	99.0188
	9.89	78.5941	82.691	78.5941	71.2244	72.3996	72.6507	86.2407	75.3147	82.9131	73.6133	82.6837	98.9959
	9.9	78.5874	82.6833	78.5874	71.2124	72.3856	72.6292	86.2412	75.289	82.9086	73.6132	82.6685	98.9866
	9.91	78.5913	82.6762	78.5913	71.1872	72.3668	72.6133	86.2428	75.2607	82.9111	73.6017	82.6667	98.9632
	9.92	78.5907	82.6633	78.5907	71.1639	72.3313	72.6119	86.244	75.2203	82.9093	73.6004	82.6414	98.9188
	9.93	78.5777	82.642	78.5777	71.1475	72.3103	72.5935	86.234	75.1958	82.9006	73.6135	82.6466	98.8885
	9.94	78.5958	82.6365	78.5958	71.1375	72.2815	72.5924	86.2266	75.1651	82.8897	73.6031	82.6097	98.8524
	9.95	78.5861	82.6237	78.5861	71.1283	72.2634	72.583	86.2352	75.1521	82.8782	73.5994	82.5991	98.8238
	9.96	78.5991	82.6244	78.5991	71.1164	72.2238	72.5745	86.2363	75.1224	82.8735	73.6168	82.5901	98.8005
	9.97	78.594	82.5961	78.594	71.0856	72.2091	72.572	86.233	75.0846	82.8737	73.5895	82.5781	98.7743
	9.98	78.5989	82.5793	78.5989	71.0892	72.1838	72.5537	86.2228	75.0703	82.8625	73.5976	82.5687	98.7484
	9.99	78.5961	82.5743	78.5961	71.0768	72.162	72.5252	86.2348	75.0617	82.8613	73.6095	82.5573	98.722
	10	78.6097	82.5734	78.6097	71.0715	72.133	72.5212	86.242	75.0154	82.8512	73.5916	82.544	98.6933
	10.01	78.6192	82.5468	78.6192	71.0559	72.103	72.5019	86.2303	75.006	82.8679	73.595	82.5196	98.6724
	10.02	78.6115	82.5438	78.6115	71.0353	72.0681	72.4825	86.2261	74.9842	82.8529	73.6043	82.5011	98.6394
	10.03	78.613	82.5332	78.613	71.022	72.0347	72.4705	86.2204	74.9673	82.8622	73.6099	82.4841	98.6049
	10.04	78.6012	82.5129	78.6012	71.0031	72.0226	72.4654	86.1917	74.9605	82.8575	73.6037	82.4719	98.5752
	10.05	78.6052	82.5011	78.6052	71.0106	71.9895	72.4477	86.2255	74.9349	82.8355	73.6057	82.4744	98.5589
	10.06	78.6134	82.4903	78.6134	70.989	71.9564	72.4315	86.2053	74.9072	82.8333	73.6034	82.4493	98.5296
	10.07	78.6252	82.4808	78.6252	70.978	71.9246	72.4235	86.1879	74.8828	82.8348	73.6094	82.4357	98.4859
	10.08	78.6282	82.4497	78.6282	70.9685	71.8984	72.4015	86.2014	74.8646	82.8344	73.6102	82.4243	98.4913
	10.09	78.6473	82.439	78.6473	70.9655	71.8833	72.3956	86.1845	74.8458	82.8328	73.6171	82.4153	98.4367
	10.1	78.6368	82.4328	78.6368	70.9464	71.8466	72.3736	86.1831	74.8393	82.821	73.6128	82.3922	98.4179
	10.11	78.6429	82.41	78.6429	70.9497	71.8262	72.3587	86.1667	74.8258	82.8179	73.6033	82.3898	98.3759
	10.12	78.6545	82.3988	78.6545	70.9293	71.7983	72.3493	86.1567	74.825	82.8246	73.5999	82.3694	98.3442
	10.13	78.6448	82.386	78.6448	70.9368	71.7756	72.3405	86.162	74.8177	82.8066	73.6141	82.3581	98.3189
	10.14	78.6626	82.3738	78.6626	70.9074	71.7431	72.3309	86.1498	74.7909	82.805	73.605	82.3375	98.2741
	10.15	78.6581	82.3524	78.6581	70.9262	71.7281	72.3085	86.152	74.7928	82.8176	73.6065	82.3337	98.2532
	10.16	78.6818	82.33	78.6818	70.9121	71.6777	72.2989	86.1338	74.7757	82.8109	73.5975	82.3185	98.2112
	10.17	78.6889	82.3298	78.6889	70.8837	71.6529	72.2772	86.1334	74.7677	82.8099	73.6159	82.3112	98.1819
	10.18	78.6859	82.3131	78.6859	70.8955	71.6256	72.2616	86.123	74.76	82.8071	73.6165	82.2826	98.1472
	10.19	78.6974	82.2901	78.6974	70.879	71.6004	72.2646	86.1082	74.7413	82.7996	73.602	82.2632	98.115
	10.2	78.7068	82.2781	78.7068	70.8651	71.5582	72.2481	86.0951	74.7445	82.7931	73.6089	82.2567	98.09
	10.21	78.7157	82.2614	78.7157	70.8734	71.5499	72.2262	86.0822	74.7276	82.7971	73.5923	82.2476	98.0558
	10.22	78.7152	82.2615	78.7152	70.8672	71.5075	72.2194	86.0739	74.7327	82.805	73.6062	82.2459	98.0388
	10.23	78.7354	82.2378	78.7354	70.8803	71.4677	72.2079	86.0597	74.7371	82.8016	73.6144	82.2118	97.994
	10.24	78.7502	82.2248	78.7502	70.8589	71.4366	72.2032	86.0408	74.7281	82.7905	73.6157	82.2032	97.9637
	10.25	78.7622	82.208	78.7622	70.8414	71.4072	72.1936	86.0197	74.7128	82.7767	73.6235	82.1844	97.9367
	10.26	78.7689	82.1883	78.7689	70.855	71.3715	72.1906	86.0099	74.7156	82.7833	73.6094	82.1569	97.9019
	10.27	78.7732	82.18	78.7732	70.8483	71.3447	72.182	85.9925	74.7176	82.7921	73.612	82.1657	97.8784
	10.28	78.7778	82.1738	78.7778	70.8394	71.3144	72.1641	85.9834	74.7104	82.7792	73.6205	82.1502	97.8646
	10.29	78.7996	82.1606	78.7996	70.8332	71.2948	72.1509	85.9754	74.7204	82.774	73.6155	82.1367	97.8218
	10.3	78.7979	82.1326	78.7979	70.8394	71.26	72.1426	85.9609	74.7072	82.7792	73.6095	82.1052	97.8059
	10.31	78.819	82.1394	78.819	70.8342	71.2354	72.1309	85.9324	74.7174	82.7835	73.6284	82.1115	97.7711
	10.32	78.8222	82.1214	78.8222	70.8263	71.2008	72.1381	85.9197	74.734	82.7743	73.6206	82.0944	97.7525
	10.33	78.8339	82.105	78.8339	70.8148	71.1621	72.1267	85.8962	74.7195	82.7654	73.6318	82.0774	97.7313
	10.34	78.8665	82.0999	78.8665	70.8173	71.1346	72.1155	85.8751	74.73	82.7575	73.6348	82.0754	97.6985
	10.35	78.848	82.0775	78.848	70.8163	71.0945	72.1072	85.843	74.7357	82.7631	73.623	82.0661	97.6784
	10.36	78.867	82.0677	78.867	70.8149	71.0871	72.0817	85.8287	74.7302	82.7517	73.6316	82.0296	97.6582
	10.37	78.8704	82.046	78.8704	70.8186	71.0632	72.0855	85.8327	74.7365	82.7743	73.6432	82.0266	97.6543
	10.38	78.8703	82.0387	78.8703	70.8096	71.0223	72.0699	85.8128	74.7169	82.758	73.6255	82.0166	97.6442
	10.39	78.8934	82.0269	78.8934	70.8144	70.9871	72.0614	85.7897	74.7221	82.7508	73.6207	81.9926	97.6069
	10.4	78.9049	82.0071	78.9049	70.7918	70.9692	72.0534	85.7812	74.7488	82.7497	73.6368	81.9779	97.5966
	10.41	78.9049	81.9979	78.9049	70.8015	70.9281	72.049	85.7604	74.7479	82.7476	73.626	81.9724	97.5998
	10.42	78.9209	81.9956	78.9209	70.7981	70.8938	72.0393	85.7423	74.7432	82.7533	73.6304	81.9601	97.5749
	10.43	78.9193	82.0061	78.9193	70.7813	70.8768	72.017	85.7037	74.7427	82.7381	73.6176	81.9533	97.566
	10.44	78.9299	81.9831	78.9299	70.7797	70.8709	72.0078	85.705	74.7604	82.7293	73.6265	81.9298	97.5476
	10.45	78.9453	81.9598	78.9453	70.7907	70.829	72.0019	85.6875	74.7499	82.7448	73.6165	81.9227	97.5342
	10.46	78.9507	81.9485	78.9507	70.7942	70.8094	71.9708	85.6567	74.7403	82.7403	73.6128	81.9321	97.5245
	10.47	78.9436	81.9297	78.9436	70.793	70.7763	71.9681	85.65	74.7484	82.7337	73.608	81.8971	97.5089
	10.48	78.9519	81.9061	78.9519	70.7912	70.7624	71.9554	85.6336	74.7592	82.7192	73.6172	81.8854	97.5148
	10.49	78.9621	81.8893	78.9621	70.7817	70.7502	71.9454	85.5901	74.7666	82.7339	73.6051	81.8795	97.5114
	10.5	78.9673	81.89	78.9673	70.7816	70.7251	71.924	85.568	74.7581	82.7297	73.5937	81.8602	97.4874
	10.51	78.9683	81.8792	78.9683	70.7764	70.7154	71.9116	85.5529	74.7571	82.7161	73.5846	81.8497	97.4854
	10.52	78.9645	81.8758	78.9645	70.7678	70.697	71.8968	85.5292	74.7696	82.7183	73.5901	81.8276	97.4615
	10.53	78.9796	81.8642	78.9796	70.7685	70.6627	71.886	85.5185	74.7741	82.7261	73.5709	81.8037	97.4545
	10.54	78.9937	81.8504	78.9937	70.7822	70.6353	71.8522	85.4942	74.7684	82.7223	73.5614	81.8048	97.43
	10.55	78.999	81.8438	78.999	70.766	70.6205	71.845	85.4669	74.7638	82.6998	73.554	81.7958	97.4101
	10.56	78.9942	81.8384	78.9942	70.7702	70.5926	71.8249	85.4539	74.7596	82.6965	73.5449	81.793	97.407
	10.57	79.0072	81.8353	79.0072	70.763	70.5722	71.8059	85.44	74.7493	82.6891	73.5568	81.7706	97.3843
	10.58	79.0161	81.8076	79.0161	70.7581	70.5903	71.7879	85.4101	74.7687	82.685	73.5597	81.7473	97.3546
	10.59	79.0112	81.8049	79.0112	70.7475	70.5515	71.7815	85.4013	74.7426	82.6969	73.5462	81.7407	97.3663
	10.6	79.0159	81.8073	79.0159	70.7464	70.5364	71.7591	85.3868	74.7542	82.6843	73.5463	81.7412	97.3276
	10.61	79.0241	81.8075	79.0241	70.7439	70.5227	71.7248	85.3581	74.765	82.6751	73.5264	81.7183	97.3048
	10.62	79.0263	81.8003	79.0263	70.7423	70.4984	71.7057	85.3394	74.7676	82.6612	73.5218	81.7082	97.2915
	10.63	79.0464	81.7876	79.0464	70.7255	70.4894	71.6873	85.3136	74.7674	82.6679	73.5055	81.6758	97.2915
	10.64	79.0499	81.7906	79.0499	70.7249	70.4768	71.6654	85.3008	74.7751	82.6577	73.512	81.6709	97.2641
	10.65	79.0548	81.7553	79.0548	70.7258	70.4634	71.6454	85.3033	74.7658	82.6592	73.4939	81.6539	97.213
	10.66	79.0624	81.7612	79.0624	70.7251	70.4558	71.6165	85.2786	74.7621	82.6449	73.4787	81.6421	97.2062
	10.67	79.0387	81.7423	79.0387	70.719	70.4477	71.5867	85.2604	74.7527	82.6516	73.4918	81.6514	97.1929
	10.68	79.0497	81.7358	79.0497	70.7125	70.4289	71.5803	85.2405	74.7554	82.6385	73.4746	81.634	97.1557
	10.69	79.0539	81.7293	79.0539	70.7002	70.4221	71.5487	85.2219	74.7656	82.6365	73.4674	81.6257	97.1376
	10.7	79.0609	81.7394	79.0609	70.721	70.3998	71.5237	85.2128	74.7602	82.6487	73.4568	81.6266	97.0997
	10.71	79.0717	81.7385	79.0717	70.7035	70.3898	71.5162	85.2006	74.7611	82.6395	73.4352	81.5976	97.0922
	10.72	79.077	81.714	79.077	70.6841	70.3938	71.4711	85.1639	74.7643	82.6301	73.4333	81.5949	97.0748
	10.73	79.0663	81.7221	79.0663	70.6864	70.3791	71.4272	85.1531	74.7607	82.6119	73.4374	81.5849	97.0335
	10.74	79.0745	81.7267	79.0745	70.6975	70.3656	71.4248	85.1373	74.7593	82.6244	73.4162	81.5706	97.0182
	10.75	79.0809	81.7132	79.0809	70.6885	70.3547	71.3974	85.134	74.772	82.6258	73.4067	81.5638	96.9817
	10.76	79.0886	81.7142	79.0886	70.6811	70.3416	71.3788	85.126	74.7526	82.6022	73.384	81.5658	96.9718
	10.77	79.0747	81.6994	79.0747	70.6755	70.3217	71.3582	85.1086	74.7537	82.6135	73.3736	81.5737	96.9429
	10.78	79.0746	81.7033	79.0746	70.6643	70.3031	71.3289	85.0909	74.7554	82.5947	73.3705	81.5361	96.8983
	10.79	79.0869	81.6993	79.0869	70.6605	70.3066	71.3063	85.0788	74.7775	82.5914	73.3494	81.5358	96.8731
	10.8	79.0756	81.6835	79.0756	70.6556	70.2813	71.286	85.0822	74.7544	82.5785	73.3495	81.5125	96.863
	10.81	79.0914	81.6821	79.0914	70.6415	70.2818	71.2485	85.0577	74.7666	82.5737	73.3303	81.4898	96.8367
	10.82	79.0842	81.6683	79.0842	70.6586	70.262	71.2444	85.0428	74.7728	82.5831	73.3323	81.493	96.7974
	10.83	79.0864	81.6447	79.0864	70.6264	70.2664	71.2136	85.0306	74.7673	82.5659	73.3232	81.4958	96.7599
	10.84	79.0785	81.6341	79.0785	70.6268	70.2542	71.1831	85.0263	74.7676	82.5509	73.3133	81.4702	96.7576
	10.85	79.0924	81.6344	79.0924	70.6157	70.2494	71.1603	85.0146	74.7668	82.5517	73.2926	81.4662	96.726
	10.86	79.0759	81.6289	79.0759	70.6214	70.2332	71.1457	85.0078	74.7683	82.5557	73.2622	81.4664	96.7068
	10.87	79.0726	81.6333	79.0726	70.6046	70.2245	71.1097	84.9724	74.7725	82.5399	73.2569	81.4583	96.6785
	10.88	79.0724	81.6328	79.0724	70.6128	70.2117	71.0854	84.979	74.7638	82.5401	73.2326	81.4472	96.6394
	10.89	79.0737	81.6282	79.0737	70.5846	70.1914	71.0725	84.9803	74.7887	82.5289	73.2273	81.4402	96.6171
	10.9	79.0684	81.6095	79.0684	70.5917	70.2066	71.0419	84.9665	74.7852	82.5276	73.2265	81.4259	96.591
	10.91	79.0652	81.5928	79.0652	70.5836	70.1865	70.9984	84.9467	74.7767	82.5199	73.19	81.4221	96.5568
	10.92	79.0531	81.5811	79.0531	70.5736	70.1844	70.9836	84.9414	74.7713	82.5213	73.1636	81.4118	96.539
	10.93	79.0501	81.5633	79.0501	70.5617	70.1739	70.9759	84.9406	74.7726	82.5051	73.161	81.397	96.5079
	10.94	79.0603	81.5612	79.0603	70.5543	70.1618	70.9523	84.9194	74.7741	82.4953	73.1645	81.3922	96.4743
	10.95	79.0541	81.5504	79.0541	70.5547	70.1524	70.9225	84.918	74.7919	82.4815	73.1334	81.3623	96.4578
	10.96	79.0521	81.5397	79.0521	70.539	70.1479	70.8966	84.9142	74.778	82.475	73.1311	81.3677	96.4321
	10.97	79.0454	81.5314	79.0454	70.5278	70.128	70.8688	84.9086	74.8007	82.4502	73.103	81.3568	96.402
	10.98	79.0176	81.5229	79.0176	70.5275	70.1194	70.8521	84.9054	74.7909	82.4704	73.0873	81.3581	96.3919
	10.99	79.0349	81.505	79.0349	70.5276	70.1087	70.8264	84.9038	74.7946	82.454	73.0772	81.33	96.3563
	11	79.0212	81.4934	79.0212	70.5198	70.1043	70.811	84.8949	74.794	82.4324	73.0604	81.321	96.3168
	11.01	79.0186	81.4815	79.0186	70.4958	70.1079	70.7862	84.8855	74.788	82.4384	73.0325	81.318	96.31
	11.02	79.0195	81.4738	79.0195	70.4981	70.0947	70.7622	84.8796	74.7858	82.4176	73.0265	81.3117	96.2998
	11.03	79.009	81.4674	79.009	70.4765	70.1007	70.7387	84.8696	74.7618	82.4126	73.0129	81.3073	96.2858
	11.04	79.0047	81.4423	79.0047	70.4746	70.095	70.731	84.8847	74.7936	82.4183	72.9881	81.2823	96.2451
	11.05	79.0074	81.4455	79.0074	70.4919	70.0833	70.7116	84.8755	74.8043	82.4064	72.9856	81.2792	96.2381
	11.06	78.9838	81.4151	78.9838	70.4699	70.0696	70.6768	84.8504	74.7836	82.3994	72.9709	81.2595	96.2142
	11.07	78.9722	81.4216	78.9722	70.4625	70.0563	70.6501	84.8562	74.789	82.3808	72.9524	81.2592	96.1982
	11.08	78.9847	81.3902	78.9847	70.4489	70.0668	70.6499	84.8687	74.7975	82.3663	72.9326	81.2477	96.1916
	11.09	78.9756	81.3664	78.9756	70.4603	70.0615	70.6213	84.865	74.8096	82.3437	72.9216	81.2421	96.1919
	11.1	78.9819	81.3701	78.9819	70.4467	70.0476	70.6018	84.8478	74.8036	82.3388	72.9082	81.2443	96.1637
	11.11	78.9757	81.3547	78.9757	70.4309	70.055	70.5848	84.8483	74.7869	82.3244	72.8939	81.2185	96.1487
	11.12	78.9572	81.3455	78.9572	70.4432	70.029	70.5612	84.8369	74.7821	82.3199	72.8822	81.2143	96.1377
	11.13	78.9404	81.3363	78.9404	70.4401	70.0306	70.5406	84.8468	74.7876	82.2995	72.8716	81.2031	96.1268
	11.14	78.9363	81.324	78.9363	70.4402	70.0127	70.5306	84.8422	74.8222	82.2927	72.8559	81.1872	96.1047
	11.15	78.933	81.3043	78.933	70.4228	70.004	70.5045	84.8352	74.8165	82.2786	72.8447	81.1745	96.0968
	11.16	78.9345	81.2777	78.9345	70.4088	69.9964	70.4808	84.8437	74.8054	82.2808	72.8234	81.1639	96.0815
	11.17	78.9261	81.292	78.9261	70.4008	70.0101	70.454	84.8468	74.7965	82.2726	72.8071	81.1492	96.071
	11.18	78.9108	81.285	78.9108	70.3953	69.9909	70.4541	84.8402	74.7984	82.2566	72.7808	81.1338	96.0584
	11.19	78.9042	81.257	78.9042	70.3933	69.9872	70.4473	84.8423	74.8074	82.2391	72.7867	81.1309	96.0474
	11.2	78.8877	81.2452	78.8877	70.3703	69.9778	70.4188	84.8298	74.8077	82.2224	72.7655	81.1196	96.0406
	11.21	78.8717	81.2452	78.8717	70.3789	69.9653	70.4176	84.8394	74.8182	82.225	72.7519	81.0893	96.0348
	11.22	78.8459	81.2186	78.8459	70.3842	69.9684	70.3852	84.8336	74.824	82.1926	72.7422	81.0709	96.0223
	11.23	78.8409	81.2269	78.8409	70.3768	69.9593	70.369	84.8273	74.8113	82.1935	72.7231	81.0708	96.0074
	11.24	78.8279	81.2157	78.8279	70.3731	69.9642	70.3485	84.8382	74.8051	82.1684	72.7141	81.0711	95.9938
	11.25	78.815	81.1952	78.815	70.3674	69.9576	70.3339	84.8189	74.8205	82.1628	72.7119	81.0589	95.9817
	11.26	78.7992	81.1911	78.7992	70.3464	69.9418	70.3139	84.8214	74.822	82.1483	72.7048	81.0419	95.9767
	11.27	78.7919	81.1804	78.7919	70.341	69.942	70.2899	84.8186	74.8174	82.1292	72.691	81.0438	95.988
	11.28	78.7617	81.186	78.7617	70.3385	69.9514	70.2818	84.8257	74.8225	82.1263	72.6789	81.022	95.9837
	11.29	78.7511	81.1698	78.7511	70.3241	69.9373	70.2655	84.826	74.8054	82.0965	72.6724	81.0116	95.9788
	11.3	78.7487	81.1768	78.7487	70.3226	69.9318	70.2508	84.8317	74.8	82.0865	72.6481	80.9954	95.9645
	11.31	78.7239	81.1741	78.7239	70.3219	69.94	70.2381	84.8124	74.8021	82.0661	72.6276	80.9891	95.9721
	11.32	78.6929	81.1586	78.6929	70.3081	69.943	70.2175	84.8107	74.7799	82.0679	72.6088	80.9653	95.9499
	11.33	78.6806	81.1468	78.6806	70.3215	69.9323	70.197	84.8056	74.7671	82.051	72.6169	80.9369	95.9529
	11.34	78.6736	81.1522	78.6736	70.2958	69.927	70.1889	84.81	74.7526	82.0405	72.5972	80.9339	95.9589
	11.35	78.6522	81.1437	78.6522	70.3003	69.9378	70.1594	84.8176	74.7287	82.0236	72.5823	80.9347	95.9523
	11.36	78.6238	81.1433	78.6238	70.2992	69.9298	70.1625	84.8207	74.7204	82.0053	72.5784	80.9196	95.9479
	11.37	78.6109	81.1304	78.6109	70.2703	69.9408	70.1387	84.8194	74.7118	81.9864	72.5749	80.9065	95.9431
	11.38	78.6007	81.1348	78.6007	70.2526	69.942	70.1318	84.8169	74.6834	81.9591	72.5554	80.8863	95.9435
	11.39	78.5823	81.1517	78.5823	70.2555	69.9466	70.1238	84.7986	74.6733	81.9476	72.5667	80.8666	95.9378
	11.4	78.5637	81.1341	78.5637	70.251	69.9403	70.1046	84.8052	74.6416	81.9219	72.5531	80.8659	95.942
	11.41	78.5378	81.1359	78.5378	70.2401	69.9513	70.0871	84.8145	74.6141	81.9116	72.5446	80.8384	95.9397
	11.42	78.532	81.1345	78.532	70.2483	69.9399	70.0616	84.8137	74.5868	81.896	72.5374	80.8396	95.9303
	11.43	78.4945	81.141	78.4945	70.2365	69.9371	70.0489	84.7991	74.5605	81.8762	72.5152	80.8354	95.9313
	11.44	78.4955	81.1268	78.4955	70.2334	69.9407	70.035	84.7943	74.5229	81.8612	72.504	80.8183	95.9283
	11.45	78.4713	81.134	78.4713	70.2184	69.9506	70.0179	84.8023	74.4786	81.8598	72.4979	80.8085	95.92
	11.46	78.4428	81.1394	78.4428	70.22	69.9649	70.0022	84.8061	74.4617	81.8215	72.4822	80.792	95.9309
	11.47	78.4126	81.1299	78.4126	70.2074	69.9502	69.9829	84.8112	74.4423	81.813	72.4748	80.7757	95.9248
[truncated: 13,859 more rows]
[truncated: 7 more columns]

## Sheet: Figure 6
Fig. 6A
[truncated: 45 more rows]

## Sheet: Figure S1
Fig. S1A
[truncated: 5,625 more rows]

## Sheet: Figure S2
Fig. S2A
[truncated: 130 more rows]

[truncated: 3 more sheets: Figure S3, Figure S4, Figure S6]
